# Supplementary material for: Concurrent talking in immersive virtual reality: on the dominance of visual speech cues
Source: Sci Rep. 2017 Jun 19;7:3817. doi: 10.1038/s41598-017-04201-x (PMC5476615; doi:10.1038/s41598-017-04201-x)
Supplement: Supplementary file 2 — Dataset 1 [file 41598_2017_4201_MOESM2_ESM.zip]

Archive with 57 entries (54 files):
- ResultsGonzalez-Franco/Results/
- ResultsGonzalez-Franco/Results/Control/
- ResultsGonzalez-Franco/Results/Control/_0_Responses.txt
- ResultsGonzalez-Franco/Results/Control/_1_Responses.txt
- ResultsGonzalez-Franco/Results/Control/_10_Responses.txt
- ResultsGonzalez-Franco/Results/Control/_11_Responses.txt
- ResultsGonzalez-Franco/Results/Control/_12_Responses.txt
- ResultsGonzalez-Franco/Results/Control/_13_Responses.txt
- ResultsGonzalez-Franco/Results/Control/_14_Responses.txt
- ResultsGonzalez-Franco/Results/Control/_15_Responses.txt
- ResultsGonzalez-Franco/Results/Control/_16_Responses.txt
- ResultsGonzalez-Franco/Results/Control/_17_Responses.txt
- ResultsGonzalez-Franco/Results/Control/_18_Responses.txt
- ResultsGonzalez-Franco/Results/Control/_19_Responses.txt
- ResultsGonzalez-Franco/Results/Control/_2_Responses.txt
- ResultsGonzalez-Franco/Results/Control/_3_Responses.txt
- ResultsGonzalez-Franco/Results/Control/_4_Responses.txt
- ResultsGonzalez-Franco/Results/Control/_5_Responses.txt
- ResultsGonzalez-Franco/Results/Control/_6_Responses.txt
- ResultsGonzalez-Franco/Results/Control/_7_Responses.txt
- ResultsGonzalez-Franco/Results/Control/_8_Responses.txt
- ResultsGonzalez-Franco/Results/Control/_9_Responses.txt
- ResultsGonzalez-Franco/Results/demographics.csv
- ResultsGonzalez-Franco/Results/Main Experiment/
- ResultsGonzalez-Franco/Results/Main Experiment/_0_Responses.txt
- ResultsGonzalez-Franco/Results/Main Experiment/_1_Responses.txt
- ResultsGonzalez-Franco/Results/Main Experiment/_10_Responses.txt
- ResultsGonzalez-Franco/Results/Main Experiment/_11_Responses.txt
- ResultsGonzalez-Franco/Results/Main Experiment/_12_Responses.txt
- ResultsGonzalez-Franco/Results/Main Experiment/_13_Responses.txt
- ResultsGonzalez-Franco/Results/Main Experiment/_14_Responses.txt
- ResultsGonzalez-Franco/Results/Main Experiment/_15_Responses.txt
- ResultsGonzalez-Franco/Results/Main Experiment/_16_Responses.txt
- ResultsGonzalez-Franco/Results/Main Experiment/_17_Responses.txt
- ResultsGonzalez-Franco/Results/Main Experiment/_18_Responses.txt
- ResultsGonzalez-Franco/Results/Main Experiment/_19_Responses.txt
- ResultsGonzalez-Franco/Results/Main Experiment/_2_Responses.txt
- ResultsGonzalez-Franco/Results/Main Experiment/_20_Responses.txt
- ResultsGonzalez-Franco/Results/Main Experiment/_21_Responses.txt
- ResultsGonzalez-Franco/Results/Main Experiment/_22_Responses.txt
- ResultsGonzalez-Franco/Results/Main Experiment/_23_Responses.txt
- ResultsGonzalez-Franco/Results/Main Experiment/_24_Responses.txt
- ResultsGonzalez-Franco/Results/Main Experiment/_25_Responses.txt
- ResultsGonzalez-Franco/Results/Main Experiment/_26_Responses.txt
- ResultsGonzalez-Franco/Results/Main Experiment/_27_Responses.txt
- ResultsGonzalez-Franco/Results/Main Experiment/_28_Responses.txt
- ResultsGonzalez-Franco/Results/Main Experiment/_29_Responses.txt
- ResultsGonzalez-Franco/Results/Main Experiment/_3_Responses.txt
- ResultsGonzalez-Franco/Results/Main Experiment/_30_Responses.txt
- ResultsGonzalez-Franco/Results/Main Experiment/_31_Responses.txt
- ResultsGonzalez-Franco/Results/Main Experiment/_4_Responses.txt
- ResultsGonzalez-Franco/Results/Main Experiment/_5_Responses.txt
- ResultsGonzalez-Franco/Results/Main Experiment/_6_Responses.txt
- ResultsGonzalez-Franco/Results/Main Experiment/_7_Responses.txt
- ResultsGonzalez-Franco/Results/Main Experiment/_8_Responses.txt
- ResultsGonzalez-Franco/Results/Main Experiment/_9_Responses.txt
- ResultsGonzalez-Franco/Results/README.txt
