# Supplementary material for: Concurrent talking in immersive virtual reality: on the dominance of visual speech cues
Source: Sci Rep. 2017 Jun 19;7:3817. doi: 10.1038/s41598-017-04201-x (PMC5476615; doi:10.1038/s41598-017-04201-x)
Supplement: Supplementary file 2 — Dataset 1 [file 41598_2017_4201_MOESM2_ESM.zip › ResultsGonzalez-Franco/Results/Control/_0_Responses.txt]

52824976	C	charlie	eagle	white	two	hopper	red	seven	ringo	green	four												NEGATIVE
52830455	C	charlie	charlie	blue	one	eagle	red	eight	tiger	white	four	52833875	311.6591	1	52843845	red	52845162	eight	2	2	0	0	POSITIVE
52845169	F	charlie	charlie	white	two	baron	blue	four	arrow	green	three	52848419	317.334	1	52854389	white	52855204	two	1	1	1	0	POSITIVE
52855211	B	charlie	hopper	white	two	charlie	blue	seven	laker	red	six	52858502	33.75401	1	52865424	blue	52866273	seven	1	1	1	1	POSITIVE
52866280	F	charlie	arrow	blue	one	baron	white	three	ringo	green	two												NEGATIVE
52871736	F	charlie	laker	white	one	charlie	red	two	baron	green	four	52874991	21.07451	1	52879856	red	52880616	two	1	1	1	1	POSITIVE
52880623	C	charlie	hopper	green	two	charlie	red	six	ringo	blue	one	52883816	31.64646	1	52888578	red	52889507	six	1	1	1	1	POSITIVE
52889513	B	charlie	hopper	blue	five	charlie	green	three	laker	white	seven	52892772	32.74475	1	52897996	green	52898811	three	1	1	1	1	POSITIVE
52898817	F	charlie	ringo	white	one	tiger	green	four	hopper	red	eight												NEGATIVE
52904285	F	charlie	charlie	white	seven	arrow	green	one	hopper	red	six	52907522	320.1529	1	52912628	white	52914024	seven	1	1	1	0	POSITIVE
52914030	B	charlie	ringo	white	six	eagle	red	two	tiger	blue	four												NEGATIVE
52919486	B	charlie	charlie	blue	one	laker	red	two	ringo	white	six	52922854	316.995	1	52928299	blue	52929003	one	1	1	1	0	POSITIVE
52929009	C	charlie	charlie	white	seven	baron	red	four	laker	blue	six	52932248	319.5803	1	52937101	white	52938062	seven	1	1	1	0	POSITIVE
52938068	B	charlie	eagle	green	four	hopper	blue	six	arrow	white	five												NEGATIVE
52943555	B	charlie	baron	blue	one	charlie	red	six	eagle	white	seven	52946812	32.60057	1	52951712	red	52952639	six	1	1	1	1	POSITIVE
52952645	F	charlie	charlie	red	six	baron	white	three	laker	blue	five	52956020	323.1551	1	52960792	red	52961999	six	1	1	1	0	POSITIVE
52962005	B	charlie	ringo	white	two	laker	red	four	tiger	blue	three												NEGATIVE
52967472	B	charlie	charlie	green	six	laker	blue	two	baron	red	seven	52970750	317.3551	1	52975771	green	52976967	six	1	1	1	0	POSITIVE
52976975	C	charlie	charlie	green	six	eagle	white	three	tiger	blue	two	52980367	311.6289	1	52987991	white	52988984	three	2	2	0	0	POSITIVE
52988994	C	charlie	arrow	green	eight	laker	blue	four	hopper	white	seven												NEGATIVE
52994437	C	charlie	hopper	green	two	charlie	blue	three	tiger	red	four	52997671	30.10224	1	53002847	blue	53003629	three	1	1	1	1	POSITIVE
53003635	B	charlie	charlie	white	four	tiger	green	three	baron	blue	two	53006985	313.2337	1	53012509	white	53013167	four	1	1	1	0	POSITIVE
53013174	B	charlie	hopper	blue	one	charlie	red	four	arrow	white	six	53016515	28.05211	1	53021210	red	53021947	four	1	1	1	1	POSITIVE
53021954	F	charlie	hopper	blue	one	laker	white	two	ringo	red	three												NEGATIVE
53027399	F	charlie	laker	red	four	charlie	blue	six	tiger	green	one	53030663	32.83269	1	53035988	blue	53036915	six	1	1	1	1	POSITIVE
53036921	F	charlie	arrow	blue	eight	charlie	white	one	eagle	red	two	53040104	27.68423	1	53045013	white	53046677	one	1	1	1	1	POSITIVE
53046683	B	charlie	charlie	red	five	ringo	blue	two	eagle	green	one	53050067	308.8586	1	53055311	red	53056228	five	1	1	1	0	POSITIVE
53056234	B	charlie	charlie	red	five	arrow	white	four	eagle	green	three	53059559	305.5374	1	53064326	red	53065241	five	1	1	1	0	POSITIVE
53065247	B	charlie	charlie	red	five	hopper	blue	two	arrow	white	eight	53068653	328.9126	1	53073429	red	53074289	five	1	1	1	0	POSITIVE
53074295	C	charlie	charlie	red	six	ringo	green	two	eagle	blue	eight	53077598	307.797	1	53082320	red	53083415	six	1	1	1	0	POSITIVE
53083420	B	charlie	baron	white	four	charlie	green	six	arrow	red	three	53086739	38.95503	1	53092060	green	53093088	six	1	1	1	1	POSITIVE
53093095	B	charlie	hopper	green	three	laker	red	six	eagle	blue	four												NEGATIVE
53098551	B	charlie	hopper	blue	one	charlie	red	five	eagle	green	seven	53101818	35.27461	1	53106649	red	53107363	five	1	1	1	1	POSITIVE
53107370	F	charlie	charlie	green	two	hopper	blue	one	eagle	red	four	53110907	321.5898	1	53115929	green	53116924	two	1	1	1	0	POSITIVE
53116931	B	charlie	hopper	green	six	laker	red	five	baron	white	four												NEGATIVE
53122414	B	charlie	ringo	green	five	charlie	red	two	baron	white	six	53125798	34.50982	1	53130663	red	53131456	two	1	1	1	1	POSITIVE
53131463	F	charlie	arrow	red	two	charlie	blue	seven	eagle	green	five	53134754	32.83841	1	53140023	blue	53141185	seven	1	1	1	1	POSITIVE
53141191	B	charlie	tiger	red	eight	arrow	green	one	ringo	white	seven												NEGATIVE
53146650	B	charlie	charlie	blue	three	ringo	red	two	laker	green	four	53150001	299.3727	0	53155136	blue	53155896	three	1	1	1	0	POSITIVE
53155902	C	charlie	ringo	blue	six	charlie	red	seven	eagle	white	five	53159186	38.20496	1	53163971	red	53165301	seven	1	1	1	1	POSITIVE
53165307	C	charlie	arrow	red	four	charlie	green	six	ringo	white	eight	53168548	32.32545	1	53174538	green	53175756	six	1	1	1	1	POSITIVE
53175762	B	charlie	arrow	blue	two	charlie	white	eight	eagle	green	four	53179035	38.79992	1	53183664	white	53184703	eight	1	1	1	1	POSITIVE
53184709	B	charlie	tiger	green	three	charlie	red	six	hopper	white	two	53187866	31.20573	1	53193080	red	53194007	six	1	1	1	1	POSITIVE
53194013	F	charlie	arrow	blue	four	ringo	green	one	tiger	white	seven												NEGATIVE
53199471	F	charlie	baron	blue	eight	charlie	green	six	laker	red	one	53202734	29.73814	1	53207969	green	53208852	six	1	1	1	1	POSITIVE
53208858	C	charlie	charlie	blue	two	laker	green	one	eagle	red	four	53212307	297.2003	0	53222591	blue	53224188	one	1	2	0	0	POSITIVE
53224194	B	charlie	arrow	green	seven	ringo	red	three	eagle	blue	six												NEGATIVE
53229650	B	charlie	charlie	red	four	baron	white	seven	hopper	green	one	53232860	302.9572	1	53238061	red	53238675	four	1	1	1	0	POSITIVE
53238682	C	charlie	ringo	red	seven	charlie	blue	two	tiger	green	one	53242153	22.79286	1	53247343	blue	53248047	two	1	1	1	1	POSITIVE
53248053	C	charlie	baron	white	five	ringo	blue	six	arrow	red	four												NEGATIVE
53253500	C	charlie	charlie	blue	four	eagle	green	five	laker	white	eight	53256882	308.3203	1	53262601	blue	53267024	five	1	2	0	0	POSITIVE
53267031	B	charlie	laker	white	seven	charlie	green	one	eagle	blue	two	53270189	30.79511	1	53275402	green	53276317	one	1	1	1	1	POSITIVE
53276324	F	charlie	arrow	red	seven	hopper	white	one	ringo	blue	four												NEGATIVE
53281779	F	charlie	charlie	blue	five	arrow	green	seven	ringo	red	six	53285034	306.3429	1	53290593	blue	53291631	five	1	1	1	0	POSITIVE
53291638	C	charlie	laker	blue	three	charlie	white	five	arrow	red	six	53294952	35.4182	1	53299651	white	53300545	five	1	1	1	1	POSITIVE
53300551	C	charlie	ringo	white	six	tiger	green	one	hopper	blue	five												NEGATIVE
53305995	C	charlie	arrow	blue	three	charlie	red	one	laker	green	eight	53309495	29.77387	1	53314440	red	53315256	one	1	1	1	1	POSITIVE
53315262	F	charlie	charlie	blue	five	arrow	green	eight	tiger	white	three	53318532	308.6794	1	53323488	blue	53324571	five	1	1	1	0	POSITIVE
53324577	C	charlie	arrow	green	four	tiger	white	eight	baron	red	one												NEGATIVE
53330045	C	charlie	charlie	white	eight	tiger	red	two	arrow	green	five	53333413	304.056	1	53338522	white	53339874	eight	1	1	1	0	POSITIVE
53339881	C	charlie	charlie	blue	four	baron	green	three	arrow	white	eight	53343161	302.1864	1	53348429	blue	53349346	four	1	1	1	0	POSITIVE
53349352	C	charlie	charlie	white	three	eagle	red	six	arrow	green	seven	53352792	311.3196	1	53357544	white	53358304	three	1	1	1	0	POSITIVE
53358310	F	charlie	charlie	red	one	hopper	blue	seven	ringo	white	two	53361606	307.6372	1	53366939	red	53367798	one	1	1	1	0	POSITIVE
53367806	B	charlie	charlie	green	six	tiger	red	three	eagle	blue	one	53371045	301.4238	1	53376265	green	53377493	six	1	1	1	0	POSITIVE
53377500	F	charlie	eagle	white	six	tiger	red	seven	ringo	blue	five												NEGATIVE
53382967	F	charlie	arrow	red	five	charlie	green	three	hopper	white	four	53386088	48.86666	1	53391646	green	53392874	three	1	1	1	1	POSITIVE
53392881	B	charlie	charlie	white	two	baron	blue	seven	eagle	red	three	53396262	306.2368	1	53401352	white	53402134	two	1	1	1	0	POSITIVE
53402141	F	charlie	charlie	white	two	hopper	red	eight	arrow	green	seven	53405468	317.2837	1	53410635	white	53411427	two	1	1	1	0	POSITIVE
53411434	F	charlie	laker	blue	one	charlie	red	eight	arrow	green	two	53414618	44.85773	1	53419928	red	53420944	eight	1	1	1	1	POSITIVE
53420951	F	charlie	ringo	red	four	charlie	blue	eight	hopper	green	seven	53424300	23.18687	1	53429422	blue	53430539	eight	1	1	1	1	POSITIVE
53430546	F	charlie	charlie	green	seven	baron	white	three	tiger	blue	two	53434019	307.2795	1	53438738	green	53439676	seven	1	1	1	0	POSITIVE
53439683	C	charlie	ringo	green	three	charlie	white	six	hopper	red	one	53442822	36.4473	1	53447774	white	53448634	six	1	1	1	1	POSITIVE
53448641	F	charlie	eagle	green	four	charlie	white	three	baron	blue	two	53451866	36.18563	1	53456610	white	53457414	three	1	1	1	1	POSITIVE
53457420	C	charlie	ringo	red	seven	charlie	blue	three	eagle	white	six	53460793	33.44692	1	53466562	blue	53467511	three	1	1	1	1	POSITIVE
53467517	F	charlie	ringo	white	six	laker	red	three	arrow	green	four												NEGATIVE
53472962	F	charlie	tiger	blue	six	charlie	red	seven	eagle	white	three	53476289	34.00842	1	53484344	red	53485740	seven	1	1	1	1	POSITIVE
53485747	C	charlie	laker	white	three	arrow	green	seven	eagle	blue	four												NEGATIVE
53491203	C	charlie	laker	green	seven	charlie	white	eight	arrow	blue	five	53494488	49.23367	1	53499401	white	53500351	eight	1	1	1	1	POSITIVE
53500358	F	charlie	charlie	white	one	hopper	green	seven	arrow	red	eight	53504213	298.6935	0	53508750	white	53509778	one	1	1	1	0	POSITIVE
53509784	C	charlie	eagle	green	four	arrow	red	one	ringo	blue	seven												NEGATIVE
53515240	C	charlie	charlie	green	four	ringo	red	one	baron	blue	two	53518629	302.7902	1	53527135	red	53527984	one	2	2	0	0	POSITIVE
