# Supplementary material for: Concurrent talking in immersive virtual reality: on the dominance of visual speech cues
Source: Sci Rep. 2017 Jun 19;7:3817. doi: 10.1038/s41598-017-04201-x (PMC5476615; doi:10.1038/s41598-017-04201-x)
Supplement: Supplementary file 2 — Dataset 1 [file 41598_2017_4201_MOESM2_ESM.zip › ResultsGonzalez-Franco/Results/Control/_1_Responses.txt]

53748536	F	charlie	hopper	green	five	arrow	blue	four	baron	red	three												NEGATIVE
53753990	F	charlie	charlie	red	five	tiger	green	eight	hopper	white	four	53758008	308.9767	1	53762826	red	53763998	one	1	0	0	0	POSITIVE
53764005	B	charlie	charlie	blue	eight	tiger	red	seven	laker	green	five	53767622	310.1168	1	53772766	blue	53773905	three	1	0	0	0	POSITIVE
53773912	B	charlie	baron	white	four	charlie	blue	seven	tiger	green	six	53777839	26.03737	1	53785879	red	53787276	seven	0	1	0	1	POSITIVE
53787282	F	charlie	arrow	white	four	charlie	red	eight	ringo	green	five	53791045	25.80676	1	53795653	red	53797094	eight	1	1	1	1	POSITIVE
53797101	C	charlie	charlie	blue	two	eagle	red	five	hopper	green	six	53800742	313.3471	1	53807281	blue	53808599	five	1	2	0	0	POSITIVE
53808605	B	charlie	charlie	white	eight	hopper	blue	four	laker	red	six	53812289	310.9592	1	53819892	green	53821444	eight	0	1	0	0	POSITIVE
53821450	B	charlie	laker	white	one	baron	red	six	eagle	green	seven												NEGATIVE
53826919	B	charlie	charlie	green	two	eagle	blue	one	hopper	red	five	53830652	313.0536	1	53835976	green	53837026	two	1	1	1	0	POSITIVE
53837032	B	charlie	laker	green	five	charlie	white	six	eagle	red	four	53840617	26.81343	1	53845471	white	53846576	six	1	1	1	1	POSITIVE
53846584	C	charlie	charlie	white	four	baron	blue	seven	arrow	green	eight	53850180	318.0299	1	53857054	white	53858394	four	1	1	1	0	POSITIVE
53858400	C	charlie	charlie	white	four	tiger	green	five	laker	red	three	53861852	313.2166	1	53867553	white	53868570	four	1	1	1	0	POSITIVE
53868576	B	charlie	charlie	white	seven	baron	green	eight	hopper	blue	one	53871958	314.1447	1	53879929	white	53881292	seven	1	1	1	0	POSITIVE
53881298	B	charlie	hopper	red	seven	charlie	white	six	ringo	green	three	53884836	21.89231	1	53889949	red	53891144	six	2	1	0	1	POSITIVE
53891151	C	charlie	charlie	red	two	laker	green	six	ringo	white	eight	53894716	315.1892	1	53899600	red	53900716	two	1	1	1	0	POSITIVE
53900722	C	charlie	arrow	white	four	charlie	blue	seven	tiger	green	eight	53904149	23.7115	1	53910032	blue	53911461	seven	1	1	1	1	POSITIVE
53911468	B	charlie	charlie	blue	six	arrow	red	four	laker	green	three	53914917	316.4837	1	53920509	blue	53921749	six	1	1	1	0	POSITIVE
53921755	F	charlie	hopper	blue	seven	charlie	red	eight	eagle	white	one	53925173	23.38585	1	53930238	red	53931511	eight	1	1	1	1	POSITIVE
53931517	B	charlie	charlie	white	two	tiger	red	one	baron	green	eight	53934911	311.285	1	53940145	white	53941195	two	1	1	1	0	POSITIVE
53941201	B	charlie	laker	white	three	charlie	green	four	eagle	blue	five	53944530	26.69005	1	53949841	green	53950969	four	1	1	1	1	POSITIVE
53950981	B	charlie	baron	white	two	laker	green	seven	ringo	red	five												NEGATIVE
53956453	B	charlie	charlie	white	two	eagle	green	one	laker	red	four	53959953	307.2136	1	53965758	blue	53967713	two	0	1	0	0	POSITIVE
53967719	F	charlie	arrow	white	seven	charlie	red	four	baron	green	three	53971035	23.34717	1	53976447	red	53977352	four	1	1	1	1	POSITIVE
53977358	C	charlie	hopper	green	three	ringo	blue	one	laker	red	six												NEGATIVE
53982815	C	charlie	ringo	white	six	charlie	blue	four	baron	green	eight	53986059	20.18756	1	53992275	blue	53993292	four	1	1	1	1	POSITIVE
53993298	B	charlie	eagle	white	seven	hopper	green	three	tiger	blue	eight												NEGATIVE
53998766	B	charlie	ringo	red	eight	charlie	blue	one	hopper	white	five	54002099	24.35498	1	54007589	blue	54008538	one	1	1	1	1	POSITIVE
54008544	F	charlie	baron	green	five	charlie	red	six	ringo	white	seven	54011884	20.70587	1	54017608	red	54018814	six	1	1	1	1	POSITIVE
54018821	B	charlie	charlie	blue	six	laker	red	three	ringo	white	one	54022635	309.8294	1	54027672	blue	54029079	six	1	1	1	0	POSITIVE
54029085	B	charlie	baron	white	eight	eagle	green	one	hopper	red	five												NEGATIVE
54034552	B	charlie	ringo	red	eight	charlie	blue	one	laker	green	two	54037863	26.59286	1	54043265	blue	54044214	one	1	1	1	1	POSITIVE
54044220	B	charlie	ringo	green	five	tiger	white	six	hopper	red	one												NEGATIVE
54049687	B	charlie	ringo	blue	one	charlie	red	six	baron	white	seven	54053076	23.19338	1	54058355	red	54059673	six	1	1	1	1	POSITIVE
54059680	F	charlie	charlie	white	six	arrow	blue	five	baron	red	two	54063135	323.5641	1	54068430	white	54069682	six	1	1	1	0	POSITIVE
54069688	C	charlie	eagle	blue	seven	ringo	white	three	baron	red	four												NEGATIVE
54075144	C	charlie	charlie	green	seven	laker	red	six	tiger	white	five	54078578	318.0097	1	54084080	green	54085375	seven	1	1	1	0	POSITIVE
54085381	C	charlie	tiger	green	five	charlie	red	eight	arrow	blue	three	54088755	25.85924	1	54094256	red	54095696	eight	1	1	1	1	POSITIVE
54095702	B	charlie	charlie	blue	three	tiger	white	four	hopper	red	one	54099128	313.0093	1	54104621	blue	54105827	three	1	1	1	0	POSITIVE
54105834	F	charlie	tiger	red	three	laker	white	one	baron	blue	five												NEGATIVE
54111290	F	charlie	hopper	white	one	charlie	green	eight	baron	blue	six	54114678	16.40755	1	54120124	green	54121297	eight	1	1	1	1	POSITIVE
54121304	C	charlie	arrow	green	six	charlie	red	two	eagle	blue	eight	54124676	22.76071	1	54130691	red	54131986	two	1	1	1	1	POSITIVE
54131993	F	charlie	hopper	white	three	baron	red	two	ringo	blue	eight												NEGATIVE
54137439	F	charlie	charlie	white	three	ringo	blue	five	arrow	red	two	54140960	310.6048	1	54146061	white	54147312	three	1	1	1	0	POSITIVE
54147318	F	charlie	ringo	white	seven	charlie	green	one	hopper	red	five	54150691	22.65855	1	54156002	green	54157286	one	1	1	1	1	POSITIVE
54157293	C	charlie	tiger	red	four	laker	blue	one	arrow	white	two												NEGATIVE
54162762	C	charlie	charlie	green	five	hopper	white	six	tiger	red	four	54166365	317.5963	1	54172008	green	54173896	one	1	0	0	0	POSITIVE
54173902	B	charlie	baron	blue	eight	charlie	white	seven	eagle	red	two	54177870	25.98319	1	54183200	white	54184340	seven	1	1	1	1	POSITIVE
54184346	C	charlie	ringo	red	five	charlie	green	seven	laker	blue	one	54187624	21.93538	1	54193722	green	54195029	seven	1	1	1	1	POSITIVE
54195036	F	charlie	charlie	red	three	tiger	blue	five	eagle	white	two	54198383	320.3436	1	54207785	blue	54208869	three	2	1	0	0	POSITIVE
54208876	C	charlie	charlie	blue	five	laker	red	six	eagle	green	eight	54212424	319.3856	1	54217738	blue	54219044	five	1	1	1	0	POSITIVE
54219050	F	charlie	charlie	white	one	laker	blue	six	arrow	green	three	54222615	313.7023	1	54228684	white	54230091	one	1	1	1	0	POSITIVE
54230098	F	charlie	charlie	red	eight	hopper	green	one	ringo	blue	seven	54233781	312.6147	1	54238960	green	54240245	eight	2	1	0	0	POSITIVE
54240251	C	charlie	arrow	blue	three	charlie	white	eight	eagle	red	seven	54243636	24.09165	1	54249907	red	54251124	eight	0	1	0	1	POSITIVE
54251130	C	charlie	ringo	green	eight	laker	blue	five	tiger	red	seven												NEGATIVE
54256610	C	charlie	charlie	red	seven	tiger	white	one	laker	green	six	54260041	318.7333	1	54265120	red	54266717	seven	1	1	1	0	POSITIVE
54266723	B	charlie	laker	red	five	charlie	green	one	tiger	blue	eight	54270218	22.26675	1	54275809	green	54276870	one	1	1	1	1	POSITIVE
54276877	C	charlie	baron	blue	four	charlie	white	two	hopper	green	one	54280204	18.67391	1	54287850	white	54289146	two	1	1	1	1	POSITIVE
54289152	F	charlie	charlie	red	one	ringo	blue	two	arrow	green	four	54292690	315.4572	1	54299567	red	54300897	one	1	1	1	0	POSITIVE
54300903	C	charlie	eagle	green	one	arrow	red	six	ringo	blue	four												NEGATIVE
54306359	C	charlie	eagle	green	eight	charlie	white	five	baron	red	six	54309659	13.93006	1	54315227	white	54316735	five	1	1	1	1	POSITIVE
54316742	B	charlie	baron	green	seven	charlie	blue	four	hopper	red	two	54320161	19.56399	1	54325682	blue	54326822	four	1	1	1	1	POSITIVE
54326829	C	charlie	charlie	white	five	arrow	red	eight	laker	green	one	54330165	319.2981	1	54335165	red	54336495	one	2	0	0	0	POSITIVE
54336503	F	charlie	charlie	white	two	laker	green	four	hopper	blue	one	54339852	318.9369	1	54345520	white	54346659	two	1	1	1	0	POSITIVE
54346665	F	charlie	tiger	white	eight	charlie	green	three	laker	red	two	54349915	22.8847	1	54355389	green	54356499	three	1	1	1	1	POSITIVE
54356506	B	charlie	ringo	green	five	laker	white	two	tiger	red	seven												NEGATIVE
54361952	B	charlie	charlie	red	two	ringo	white	one	hopper	blue	three	54365246	315.1745	1	54371891	red	54372908	two	1	1	1	0	POSITIVE
54372914	F	charlie	ringo	green	seven	charlie	white	five	laker	blue	six	54376254	22.49404	1	54381989	white	54383263	five	1	1	1	1	POSITIVE
54383269	F	charlie	laker	white	eight	eagle	red	one	ringo	green	seven												NEGATIVE
54388725	F	charlie	charlie	blue	eight	hopper	red	seven	arrow	green	two	54392117	324.7132	1	54397750	blue	54399369	eight	1	1	1	0	POSITIVE
54399375	C	charlie	eagle	green	six	charlie	white	four	laker	red	seven	54403035	22.06599	1	54408171	white	54409300	four	1	1	1	1	POSITIVE
54409306	F	charlie	charlie	red	four	tiger	blue	six	arrow	white	eight	54412700	319.1855	1	54418023	red	54419273	four	1	1	1	0	POSITIVE
54419281	C	charlie	charlie	blue	six	laker	white	three	arrow	red	four	54422842	316.6815	1	54429639	blue	54430969	six	1	1	1	0	POSITIVE
54430978	F	charlie	baron	green	seven	charlie	red	one	tiger	blue	three	54434353	22.42747	1	54439681	red	54440944	one	1	1	1	1	POSITIVE
54440950	F	charlie	baron	green	four	charlie	white	two	hopper	red	seven	54444333	19.49098	1	54452258	white	54453621	two	1	1	1	1	POSITIVE
54453627	C	charlie	baron	red	five	charlie	green	one	eagle	white	two	54457031	20.86714	1	54462445	green	54463417	one	1	1	1	1	POSITIVE
