# Supplementary material for: Concurrent talking in immersive virtual reality: on the dominance of visual speech cues
Source: Sci Rep. 2017 Jun 19;7:3817. doi: 10.1038/s41598-017-04201-x (PMC5476615; doi:10.1038/s41598-017-04201-x)
Supplement: Supplementary file 2 — Dataset 1 [file 41598_2017_4201_MOESM2_ESM.zip › ResultsGonzalez-Franco/Results/Control/_10_Responses.txt]

54574688	C	charlie	arrow	red	seven	baron	green	four	eagle	blue	five												NEGATIVE
54580155	C	charlie	baron	red	seven	charlie	green	one	eagle	blue	three	54583919	26.43053	1	54588776	green	54589646	one	1	1	1	1	POSITIVE
54589653	B	charlie	ringo	red	three	baron	white	eight	laker	blue	seven												NEGATIVE
54595089	B	charlie	tiger	green	eight	charlie	red	four	ringo	white	seven	54598566	22.76707	1	54603775	green	54604669	four	2	1	0	1	POSITIVE
54604677	F	charlie	ringo	red	one	eagle	blue	eight	laker	green	five												NEGATIVE
54610113	F	charlie	charlie	green	one	tiger	red	seven	hopper	blue	five	54614069	318.3054	1	54618554	green	54619102	one	1	1	1	0	POSITIVE
54619410	C	charlie	charlie	green	five	eagle	red	seven	arrow	blue	three	54622993	327.9631	1	54629053	blue	54630427	seven	0	2	0	0	POSITIVE
54630534	B	charlie	charlie	white	two	laker	red	seven	eagle	blue	one	54634003	317.9361	1	54639642	blue	54643474	two	0	1	0	0	POSITIVE
54643481	B	charlie	eagle	blue	six	baron	red	three	hopper	white	four												NEGATIVE
54648918	B	charlie	eagle	blue	two	charlie	green	seven	ringo	white	three	54652361	23.02094	1	54657123	green	54658218	seven	1	1	1	1	POSITIVE
54658225	F	charlie	eagle	blue	two	charlie	red	eight	baron	green	six	54661945	25.12548	1	54666718	blue	54667137	eight	2	1	0	1	POSITIVE
54668244	C	charlie	laker	white	six	ringo	blue	three	eagle	red	five												NEGATIVE
54673681	C	charlie	ringo	white	three	charlie	blue	seven	hopper	green	six	54676974	20.9427	1	54682847	blue	54684132	seven	1	1	1	1	POSITIVE
54684139	B	charlie	ringo	green	one	tiger	blue	five	baron	red	four												NEGATIVE
54689574	B	charlie	charlie	red	six	hopper	green	five	baron	blue	three	54693412	319.325	1	54697971	green	54699200	six	2	1	0	0	POSITIVE
54699208	B	charlie	ringo	green	three	charlie	white	six	tiger	red	one	54702896	28.47813	1	54707711	blue	54709141	six	0	1	0	1	POSITIVE
54709148	B	charlie	arrow	red	one	eagle	white	six	laker	green	five												NEGATIVE
54714595	B	charlie	charlie	blue	seven	arrow	green	four	tiger	red	five	54718219	315.5789	1	54723695	green	54725024	seven	2	1	0	0	POSITIVE
54725032	C	charlie	charlie	blue	five	hopper	white	four	laker	green	six	54728785	317.9636	1	54733358	blue	54734429	five	1	1	1	0	POSITIVE
54734436	F	charlie	baron	blue	one	charlie	green	two	laker	red	four	54738097	24.00219	1	54742918	green	54743556	two	1	1	1	1	POSITIVE
54743663	B	charlie	arrow	blue	one	tiger	white	two	laker	green	four												NEGATIVE
54749104	B	charlie	baron	blue	seven	charlie	white	six	hopper	red	two	54752841	23.64835	1	54759339	blue	54760410	six	2	1	0	1	POSITIVE
54760418	C	charlie	hopper	white	six	charlie	green	three	laker	blue	two	54763914	18.93184	1	54770095	green	54771346	three	1	1	1	1	POSITIVE
54771353	C	charlie	tiger	green	five	laker	blue	four	arrow	red	eight												NEGATIVE
54776810	C	charlie	charlie	blue	seven	laker	red	eight	ringo	green	four	54780629	320.2824	1	54785845	green	54787777	seven	0	1	0	0	POSITIVE
54787784	B	charlie	ringo	white	four	arrow	red	eight	eagle	blue	two												NEGATIVE
54793231	B	charlie	arrow	white	two	charlie	blue	one	baron	red	five	54796984	24.86887	1	54801706	blue	54802555	one	1	1	1	1	POSITIVE
54802562	F	charlie	baron	blue	one	charlie	white	five	ringo	red	four	54806240	25.17948	1	54810709	red	54811348	five	0	1	0	1	POSITIVE
54811755	F	charlie	charlie	blue	three	hopper	green	five	arrow	white	two	54815696	321.0041	1	54820270	blue	54821063	three	1	1	1	0	POSITIVE
54821070	F	charlie	arrow	green	three	charlie	blue	seven	baron	white	five	54824631	19.61853	1	54830647	green	54831453	seven	2	1	0	1	POSITIVE
54831861	F	charlie	tiger	white	eight	charlie	green	three	laker	blue	two	54835635	22.23449	1	54840510	blue	54841302	three	0	1	0	1	POSITIVE
54841310	C	charlie	laker	blue	one	charlie	red	three	eagle	green	four	54845234	19.2326	1	54850227	green	54850942	three	0	1	0	1	POSITIVE
54850950	C	charlie	laker	red	six	eagle	blue	two	tiger	white	seven												NEGATIVE
54856406	C	charlie	charlie	green	seven	eagle	red	eight	laker	white	three	54860121	320.7936	1	54865385	red	54866268	seven	2	1	0	0	POSITIVE
54866275	C	charlie	ringo	white	three	charlie	green	one	tiger	red	four	54870015	17.50536	1	54874712	green	54875505	one	1	1	1	1	POSITIVE
54875513	F	charlie	baron	blue	seven	arrow	white	one	tiger	green	four												NEGATIVE
54880954	F	charlie	charlie	red	seven	baron	blue	eight	arrow	green	three	54884524	327.2113	1	54889568	blue	54890542	seven	2	1	0	0	POSITIVE
54891049	B	charlie	charlie	blue	four	laker	red	three	tiger	green	two	54894795	323.7912	1	54899509	blue	54900257	four	1	1	1	0	POSITIVE
54900264	F	charlie	charlie	white	three	laker	blue	eight	eagle	green	one	54904129	328.3625	1	54908579	white	54909361	three	1	1	1	0	POSITIVE
54909468	F	charlie	eagle	blue	four	charlie	red	two	arrow	white	seven	54913391	24.02228	1	54917984	blue	54918599	two	2	1	0	1	POSITIVE
54918707	B	charlie	charlie	green	four	arrow	red	six	laker	white	five	54922851	322.4238	1	54927043	green	54927780	four	1	1	1	0	POSITIVE
54927787	C	charlie	arrow	red	seven	ringo	white	two	baron	blue	eight												NEGATIVE
54933238	C	charlie	charlie	white	six	arrow	blue	four	hopper	green	five	54936747	324.5506	1	54941586	blue	54942547	six	2	1	0	0	POSITIVE
54942554	C	charlie	tiger	green	five	hopper	blue	four	baron	red	one												NEGATIVE
54947996	C	charlie	charlie	red	four	ringo	blue	seven	baron	green	one	54951759	321.6263	1	54956799	green	54957548	four	0	1	0	0	POSITIVE
54957555	B	charlie	tiger	blue	one	charlie	green	two	ringo	red	five	54961569	24.11978	1	54965635	green	54966283	two	1	1	1	1	POSITIVE
54966290	B	charlie	charlie	green	eight	laker	white	six	arrow	blue	five	54969831	323.9468	1	54974582	white	54977352	eight	2	1	0	0	POSITIVE
54977359	B	charlie	baron	blue	six	charlie	green	three	eagle	white	eight	54981433	24.59925	1	54985595	green	54986210	three	1	1	1	1	POSITIVE
54986217	B	charlie	charlie	green	one	arrow	red	eight	tiger	blue	six	54990180	320.1584	1	54994956	green	54995916	one	1	1	1	0	POSITIVE
54995923	F	charlie	charlie	white	one	tiger	blue	four	ringo	green	three	54999446	323.2336	1	55004171	blue	55004953	one	2	1	0	0	POSITIVE
55004961	B	charlie	baron	blue	eight	eagle	green	two	laker	white	three												NEGATIVE
55010407	B	charlie	laker	blue	six	charlie	green	two	eagle	white	one	55014057	16.67451	1	55018624	green	55019250	two	1	1	1	1	POSITIVE
55019257	C	charlie	tiger	white	three	laker	green	one	eagle	red	two												NEGATIVE
55024713	C	charlie	charlie	green	three	baron	red	six	eagle	blue	seven	55028446	321.9753	1	55033201	blue	55034542	three	0	1	0	0	POSITIVE
55034549	C	charlie	laker	white	one	charlie	green	seven	arrow	blue	three	55038832	21.52204	1	55042729	green	55043734	seven	1	1	1	1	POSITIVE
55043742	B	charlie	eagle	green	seven	arrow	white	six	ringo	blue	two												NEGATIVE
55049184	B	charlie	charlie	red	three	laker	blue	eight	baron	white	two	55053087	316.3745	1	55057373	green	55058110	three	0	1	0	0	POSITIVE
55058117	C	charlie	arrow	green	two	charlie	red	six	hopper	blue	four	55062550	17.99805	1	55066990	blue	55068129	six	0	1	0	1	POSITIVE
55068136	F	charlie	charlie	red	one	arrow	blue	four	baron	green	five	55071966	318.9789	1	55076529	blue	55077155	one	2	1	0	0	POSITIVE
55077162	C	charlie	tiger	blue	four	baron	white	three	hopper	red	seven												NEGATIVE
55082609	C	charlie	charlie	green	two	hopper	red	five	laker	blue	seven	55086883	319.5166	1	55091363	green	55092301	three	1	0	0	0	POSITIVE
55092308	C	charlie	laker	green	eight	charlie	blue	five	ringo	red	one	55095966	18.51479	1	55100868	blue	55102086	five	1	1	1	1	POSITIVE
55102093	B	charlie	eagle	white	seven	ringo	blue	four	laker	red	six												NEGATIVE
55107548	B	charlie	ringo	blue	eight	charlie	green	four	laker	white	three	55111037	22.00097	1	55115802	green	55116562	four	1	1	1	1	POSITIVE
55116569	C	charlie	arrow	green	four	charlie	white	three	tiger	blue	seven	55120297	24.91082	1	55125118	blue	55126012	three	0	1	0	1	POSITIVE
55126019	B	charlie	laker	red	eight	tiger	green	five	hopper	white	two												NEGATIVE
55131456	B	charlie	charlie	white	three	baron	green	eight	eagle	blue	four	55135446	319.8719	1	55139773	green	55140398	three	2	1	0	0	POSITIVE
55140406	C	charlie	ringo	red	four	eagle	white	three	laker	green	six												NEGATIVE
55145852	C	charlie	charlie	blue	three	eagle	white	five	baron	green	two	55149920	317.8949	1	55154573	blue	55155344	three	1	1	1	0	POSITIVE
55155351	B	charlie	charlie	green	one	baron	blue	four	laker	red	eight	55159011	323.6181	1	55163788	blue	55165095	four	2	2	0	0	POSITIVE
55165102	F	charlie	eagle	blue	seven	charlie	white	two	baron	green	three	55168719	24.83501	1	55173361	white	55174178	two	1	1	1	1	POSITIVE
55174485	F	charlie	arrow	white	one	baron	red	five	laker	blue	four												NEGATIVE
55179940	F	charlie	hopper	green	three	charlie	white	seven	baron	blue	six	55183683	25.42548	1	55189334	green	55190212	seven	2	1	0	1	POSITIVE
55190280	F	charlie	ringo	green	three	hopper	white	one	baron	blue	two												NEGATIVE
55195721	F	charlie	charlie	white	one	laker	red	five	hopper	green	two	55200245	320.2766	1	55204089	blue	55204938	five	0	2	0	0	POSITIVE
55204945	F	charlie	charlie	white	two	eagle	green	three	ringo	red	four	55208558	319.8241	1	55213245	green	55213874	three	2	2	0	0	POSITIVE
55213883	C	charlie	laker	red	eight	charlie	green	four	tiger	white	five	55217563	20.01268	1	55221938	green	55222620	four	1	1	1	1	POSITIVE
55222627	F	charlie	charlie	blue	six	ringo	green	eight	eagle	white	seven	55226833	320.4965	1	55230774	green	55231390	six	2	1	0	0	POSITIVE
55231697	C	charlie	charlie	white	four	tiger	green	six	hopper	red	two	55235606	316.5177	1	55239966	blue	55240670	four	0	1	0	0	POSITIVE
55240677	F	charlie	ringo	green	three	eagle	red	two	laker	white	six												NEGATIVE
55246128	F	charlie	ringo	red	five	charlie	white	four	laker	green	two	55249786	18.95678	1	55254387	blue	55255271	four	0	1	0	1	POSITIVE
55255578	B	charlie	laker	blue	three	charlie	white	six	baron	green	one	55259170	24.06232	1	55263747	white	55264842	six	1	1	1	1	POSITIVE
55264849	F	charlie	hopper	red	one	ringo	blue	eight	eagle	white	four												NEGATIVE
55270313	F	charlie	charlie	green	seven	arrow	white	one	laker	red	two	55274478	322.2773	1	55278302	white	55279264	seven	2	1	0	0	POSITIVE
55279571	F	charlie	tiger	white	six	charlie	blue	seven	hopper	red	three	55283431	33.53713	1	55288031	blue	55289026	seven	1	1	1	1	POSITIVE
