# Supplementary material for: Concurrent talking in immersive virtual reality: on the dominance of visual speech cues
Source: Sci Rep. 2017 Jun 19;7:3817. doi: 10.1038/s41598-017-04201-x (PMC5476615; doi:10.1038/s41598-017-04201-x)
Supplement: Supplementary file 2 — Dataset 1 [file 41598_2017_4201_MOESM2_ESM.zip › ResultsGonzalez-Franco/Results/Control/_11_Responses.txt]

56263157	C	charlie	arrow	blue	five	eagle	red	one	ringo	white	two												NEGATIVE
56268598	C	charlie	charlie	blue	seven	hopper	green	six	baron	red	one											0	FALSENEGATIVE
56274038	C	charlie	charlie	white	four	arrow	blue	seven	baron	green	one	56274711	320.7172	1	56282830	white	56284136	four	1	1	1	0	POSITIVE
56284144	B	charlie	charlie	blue	two	arrow	green	four	laker	red	eight	56287736	317.3856	1	56292626	blue	56295630	two	1	1	1	0	POSITIVE
56295638	C	charlie	hopper	red	two	charlie	white	three	arrow	green	four	56299152	27.20179	1	56304387	red	56305505	three	2	1	0	1	POSITIVE
56305513	C	charlie	eagle	blue	four	charlie	green	one	arrow	white	two	56309015	30.89331	1	56315557	green	56316741	one	1	1	1	1	POSITIVE
56316748	B	charlie	baron	green	eight	charlie	red	one	hopper	white	five	56320233	28.03507	1	56326112	red	56328659	one	1	1	1	1	POSITIVE
56328667	B	charlie	baron	blue	seven	laker	white	six	eagle	red	five												NEGATIVE
56334122	B	charlie	charlie	red	five	eagle	green	four	baron	white	three	56337580	321.0856	1	56344554	red	56345760	five	1	1	1	0	POSITIVE
56345768	B	charlie	ringo	red	six	charlie	green	two	tiger	white	three	56349302	27.7032	1	56354216	green	56355255	two	1	1	1	1	POSITIVE
56355262	B	charlie	hopper	white	six	charlie	red	three	eagle	green	two	56358661	30.31309	1	56363867	red	56364894	three	1	1	1	1	POSITIVE
56364902	F	charlie	baron	red	five	arrow	green	six	tiger	blue	seven												NEGATIVE
56370342	F	charlie	eagle	white	two	charlie	green	seven	baron	red	eight	56373682	28.8044	1	56378924	green	56380208	seven	1	1	1	1	POSITIVE
56380216	C	charlie	tiger	red	four	ringo	white	eight	eagle	green	five												NEGATIVE
56385666	C	charlie	charlie	blue	five	arrow	white	eight	eagle	red	two	56389243	316.9409	1	56394081	blue	56395243	five	1	1	1	0	POSITIVE
56395250	B	charlie	charlie	blue	six	arrow	white	four	laker	green	two	56398767	318.4355	1	56403598	blue	56404972	six	1	1	1	0	POSITIVE
56404979	F	charlie	hopper	white	three	charlie	green	seven	eagle	red	one	56408340	30.20797	1	56413618	green	56414946	seven	1	1	1	1	POSITIVE
56414954	B	charlie	arrow	blue	six	hopper	white	three	ringo	red	seven												NEGATIVE
56420418	B	charlie	charlie	blue	three	tiger	red	four	hopper	white	one	56423795	311.5622	1	56428730	blue	56429880	three	1	1	1	0	POSITIVE
56429888	B	charlie	eagle	blue	four	hopper	white	two	arrow	red	five												NEGATIVE
56435341	B	charlie	charlie	green	five	ringo	red	two	arrow	white	one	56438718	316.6161	1	56443921	red	56444915	five	2	1	0	0	POSITIVE
56444922	F	charlie	charlie	red	four	arrow	white	seven	eagle	green	eight	56448344	317.5843	1	56453628	red	56454622	four	1	1	1	0	POSITIVE
56454629	B	charlie	charlie	green	one	hopper	white	two	tiger	red	three	56458137	314.8551	1	56462943	green	56463971	one	1	1	1	0	POSITIVE
56463978	B	charlie	charlie	blue	six	eagle	white	three	ringo	green	eight	56467394	318.0916	1	56472516	blue	56473823	six	1	1	1	0	POSITIVE
56473830	F	charlie	eagle	red	six	charlie	blue	seven	tiger	green	eight	56477293	32.13886	1	56485160	blue	56486835	seven	1	1	1	1	POSITIVE
56486842	B	charlie	charlie	red	four	ringo	green	three	arrow	blue	six	56490885	316.1559	1	56495537	red	56496453	four	1	1	1	0	POSITIVE
56496460	B	charlie	eagle	green	six	hopper	red	one	laker	white	seven												NEGATIVE
56501907	B	charlie	laker	red	eight	charlie	white	two	eagle	green	six	56505325	29.84878	1	56510416	red	56511566	two	2	1	0	1	POSITIVE
56511573	B	charlie	hopper	red	two	charlie	green	five	tiger	blue	seven	56515003	30.91978	1	56519932	green	56521016	five	1	1	1	1	POSITIVE
56521023	C	charlie	laker	green	four	eagle	red	five	baron	white	two												NEGATIVE
56526458	C	charlie	tiger	blue	three	charlie	green	six	ringo	red	four	56529848	34.00009	1	56535190	green	56536474	six	1	1	1	1	POSITIVE
56536482	B	charlie	laker	blue	eight	hopper	white	two	arrow	green	three												NEGATIVE
56541923	B	charlie	ringo	blue	six	charlie	white	three	arrow	green	two	56545298	28.60383	1	56550582	red	56551554	three	0	1	0	1	POSITIVE
56551561	F	charlie	tiger	red	three	charlie	white	four	eagle	blue	eight	56554940	41.27426	1	56560668	white	56561797	four	1	1	1	1	POSITIVE
56561805	C	charlie	charlie	white	one	baron	red	four	tiger	green	eight	56565625	311.9283	1	56573034	red	56574117	one	2	1	0	0	POSITIVE
56574124	B	charlie	arrow	red	one	charlie	white	three	tiger	green	eight	56577581	42.85559	1	56582550	red	56583466	three	2	1	0	1	POSITIVE
56583473	C	charlie	charlie	green	five	baron	blue	six	arrow	white	four	56587467	311.9846	1	56591844	green	56592815	five	1	1	1	0	POSITIVE
56592823	C	charlie	eagle	green	three	charlie	white	four	baron	blue	two	56596490	39.3903	1	56602322	red	56603248	four	0	1	0	1	POSITIVE
56603255	C	charlie	charlie	red	four	hopper	white	eight	eagle	green	three	56607190	312.8581	1	56611849	red	56612653	four	1	1	1	0	POSITIVE
56612660	F	charlie	ringo	red	six	charlie	green	two	tiger	white	eight	56616100	37.80227	1	56621143	green	56622114	two	1	1	1	1	POSITIVE
56622122	C	charlie	ringo	green	eight	charlie	white	four	hopper	blue	three	56625693	45.27158	1	56630626	white	56631631	four	1	1	1	1	POSITIVE
56631638	C	charlie	charlie	green	four	laker	red	one	arrow	blue	seven	56635066	313.1004	1	56640310	green	56641471	four	1	1	1	0	POSITIVE
56641478	C	charlie	baron	red	eight	charlie	blue	four	hopper	green	two	56644937	44.43978	1	56650117	blue	56651122	four	1	1	1	1	POSITIVE
56651129	F	charlie	charlie	green	six	laker	red	three	baron	white	five	56654582	310.1208	1	56659913	green	56661030	six	1	1	1	0	POSITIVE
56661037	F	charlie	tiger	white	three	hopper	green	one	ringo	red	six												NEGATIVE
56666493	F	charlie	charlie	red	four	tiger	white	five	eagle	green	two	56670030	309.1248	1	56674992	red	56675785	four	1	1	1	0	POSITIVE
56675793	C	charlie	hopper	blue	two	tiger	green	five	eagle	white	one												NEGATIVE
56681249	C	charlie	charlie	white	six	tiger	green	three	ringo	blue	seven	56684690	309.4699	1	56689837	white	56690753	six	1	1	1	0	POSITIVE
56690760	C	charlie	baron	red	six	charlie	blue	one	tiger	white	two	56694290	42.81504	1	56699946	blue	56701007	one	1	1	1	1	POSITIVE
56701015	F	charlie	eagle	blue	two	laker	white	five	ringo	green	one												NEGATIVE
56706453	F	charlie	baron	white	one	charlie	red	four	laker	blue	two	56709949	49.37116	1	56716332	red	56717259	four	1	1	1	1	POSITIVE
56717266	F	charlie	charlie	red	three	hopper	blue	six	ringo	green	four	56720808	306.5265	1	56725938	red	56726876	three	1	1	1	0	POSITIVE
56726884	C	charlie	baron	blue	two	ringo	green	seven	arrow	white	four												NEGATIVE
56732333	C	charlie	charlie	blue	eight	ringo	white	three	arrow	green	seven	56735711	311.5854	1	56742570	blue	56743709	three	1	2	0	0	POSITIVE
56743716	B	charlie	hopper	blue	one	charlie	white	two	baron	red	six	56747235	37.4435	1	56752120	white	56753103	two	1	1	1	1	POSITIVE
56753110	C	charlie	ringo	white	eight	arrow	green	seven	tiger	red	four												NEGATIVE
56758547	C	charlie	tiger	white	six	charlie	green	five	hopper	red	three	56762082	40.99622	1	56767009	green	56768104	five	1	1	1	1	POSITIVE
56768111	F	charlie	charlie	green	three	ringo	red	seven	eagle	blue	four	56771639	312.6573	1	56776638	red	56777520	three	2	1	0	0	POSITIVE
56777527	B	charlie	ringo	blue	one	baron	red	two	hopper	green	eight												NEGATIVE
56782970	B	charlie	charlie	red	one	laker	white	four	baron	green	eight	56786543	310.0308	1	56791449	red	56792633	one	1	1	1	0	POSITIVE
56792641	F	charlie	charlie	white	two	arrow	green	four	eagle	blue	eight	56796164	312.2238	1	56801055	white	56802038	two	1	1	1	0	POSITIVE
56802046	C	charlie	arrow	red	four	eagle	green	three	baron	white	five												NEGATIVE
56807486	C	charlie	baron	red	one	charlie	green	three	hopper	white	two	56811208	45.57353	1	56816079	green	56817106	three	1	1	1	1	POSITIVE
56817113	F	charlie	arrow	red	four	charlie	green	two	laker	blue	one	56820562	48.4967	1	56825439	green	56826232	two	1	1	1	1	POSITIVE
56826239	C	charlie	eagle	green	four	tiger	blue	seven	baron	white	three												NEGATIVE
56831686	C	charlie	charlie	blue	seven	eagle	white	six	hopper	green	four	56835667	306.5437	1	56840049	blue	56841334	seven	1	1	1	0	POSITIVE
56841341	F	charlie	ringo	white	five	charlie	red	seven	arrow	green	six	56844869	47.95623	1	56850292	red	56851856	seven	1	1	1	1	POSITIVE
56851863	F	charlie	hopper	green	two	arrow	white	four	ringo	red	eight												NEGATIVE
56857299	F	charlie	tiger	white	eight	charlie	blue	seven	arrow	red	one	56860781	47.36866	1	56865807	blue	56867203	seven	1	1	1	1	POSITIVE
56867210	F	charlie	charlie	green	two	arrow	white	six	ringo	red	one	56870666	311.3949	1	56875614	green	56876463	two	1	1	1	0	POSITIVE
56876470	B	charlie	baron	green	two	charlie	blue	five	arrow	red	eight	56879971	47.65023	1	56885153	blue	56886460	five	1	1	1	1	POSITIVE
56886468	F	charlie	charlie	red	five	laker	green	two	hopper	white	one	56889873	318.5851	1	56894994	red	56896189	five	1	1	1	0	POSITIVE
56896196	B	charlie	eagle	white	two	charlie	red	seven	tiger	blue	six	56899731	39.54045	1	56904466	red	56905628	seven	1	1	1	1	POSITIVE
56905635	F	charlie	charlie	white	six	laker	red	five	hopper	blue	seven	56909530	310.6997	1	56913971	red	56915044	six	2	1	0	0	POSITIVE
56915051	F	charlie	charlie	red	three	baron	green	seven	tiger	blue	eight	56918462	339.8427	1	56926302	green	56929375	three	2	1	0	0	POSITIVE
56929382	B	charlie	charlie	white	two	tiger	blue	four	eagle	red	one	56932974	312.2127	1	56938311	white	56939706	two	1	1	1	0	POSITIVE
56939715	F	charlie	laker	white	seven	hopper	blue	five	tiger	green	three												NEGATIVE
56945177	F	charlie	ringo	blue	eight	charlie	red	two	laker	white	seven	56948755	30.9245	1	56953759	red	56955780	two	1	1	1	1	POSITIVE
56955787	C	charlie	baron	blue	two	charlie	white	seven	arrow	green	three	56959189	38.27515	1	56964817	white	56966336	seven	1	1	1	1	POSITIVE
