# Supplementary material for: Concurrent talking in immersive virtual reality: on the dominance of visual speech cues
Source: Sci Rep. 2017 Jun 19;7:3817. doi: 10.1038/s41598-017-04201-x (PMC5476615; doi:10.1038/s41598-017-04201-x)
Supplement: Supplementary file 2 — Dataset 1 [file 41598_2017_4201_MOESM2_ESM.zip › ResultsGonzalez-Franco/Results/Control/_12_Responses.txt]

51673552	B	charlie	hopper	white	three	eagle	blue	two	ringo	red	five												NEGATIVE
51679006	B	charlie	charlie	blue	six	baron	green	eight	ringo	white	five	51682488	294.6424	0	51687874	blue	51689169	six	1	1	1	0	POSITIVE
51689177	C	charlie	charlie	blue	four	baron	white	three	hopper	red	one	51692625	315.3076	1	51697781	blue	51698697	four	1	1	1	0	POSITIVE
51698705	F	charlie	charlie	blue	three	laker	white	seven	hopper	green	two	51702175	324.0658	1	51706951	blue	51707856	three	1	1	1	0	POSITIVE
51707864	B	charlie	eagle	green	eight	tiger	blue	seven	laker	red	four												NEGATIVE
51713315	B	charlie	charlie	red	one	hopper	blue	eight	eagle	white	six	51716938	317.6469	1	51721406	red	51722131	one	1	1	1	0	POSITIVE
51722142	B	charlie	charlie	white	five	arrow	green	four	tiger	red	two	51725523	309.357	1	51730531	white	51731279	five	1	1	1	0	POSITIVE
51731287	B	charlie	ringo	blue	one	baron	green	three	eagle	white	four												NEGATIVE
51736732	B	charlie	hopper	white	two	charlie	blue	seven	arrow	green	three	51740084	24.45072	1	51745309	blue	51746627	seven	1	1	1	1	POSITIVE
51746635	F	charlie	charlie	green	one	arrow	red	six	tiger	blue	two	51750323	320.7678	1	51755261	red	51756009	one	2	1	0	0	POSITIVE
51756017	F	charlie	charlie	green	one	ringo	blue	six	arrow	red	three	51759270	315.5198	1	51764297	green	51765292	one	1	1	1	0	POSITIVE
51765301	B	charlie	charlie	red	seven	arrow	white	one	tiger	blue	two	51768669	317.0461	1	51773658	red	51774775	seven	1	1	1	0	POSITIVE
51774783	B	charlie	baron	red	seven	charlie	green	three	laker	white	two	51777988	26.27866	1	51783108	green	51783812	three	1	1	1	1	POSITIVE
51783820	C	charlie	charlie	blue	six	baron	white	seven	ringo	green	eight	51787198	319.9924	1	51792267	blue	51794333	six	1	1	1	0	POSITIVE
51794342	B	charlie	eagle	red	three	hopper	white	six	ringo	blue	four												NEGATIVE
51799788	B	charlie	charlie	blue	three	eagle	green	one	arrow	red	seven	51803258	318.2485	1	51808240	blue	51810530	three	1	1	1	0	POSITIVE
51810538	C	charlie	eagle	white	two	charlie	blue	four	tiger	green	three	51814173	23.69064	1	51818907	blue	51819868	four	1	1	1	1	POSITIVE
51819875	C	charlie	hopper	white	three	charlie	blue	seven	tiger	green	four	51823261	18.68443	1	51828402	blue	51829765	seven	1	1	1	1	POSITIVE
51829773	C	charlie	tiger	green	three	charlie	white	four	baron	blue	eight	51833195	32.18249	1	51838834	white	51839660	four	1	1	1	1	POSITIVE
51839669	F	charlie	baron	red	two	laker	green	one	arrow	blue	five												NEGATIVE
51845114	F	charlie	laker	blue	eight	charlie	white	seven	eagle	green	five	51848500	32.68399	1	51853902	white	51855019	seven	1	1	1	1	POSITIVE
51855027	C	charlie	hopper	white	one	charlie	green	eight	baron	red	five	51858387	24.52971	1	51863464	green	51865988	eight	1	1	1	1	POSITIVE
51865995	F	charlie	ringo	red	two	baron	blue	three	hopper	white	six												NEGATIVE
51871442	F	charlie	laker	red	four	charlie	white	five	tiger	blue	eight	51874761	28.62847	1	51880185	white	51881146	five	1	1	1	1	POSITIVE
51881154	F	charlie	charlie	green	six	baron	blue	seven	laker	white	three	51884462	323.2794	1	51889367	green	51890428	six	1	1	1	0	POSITIVE
51890436	B	charlie	laker	white	seven	tiger	blue	six	hopper	red	three												NEGATIVE
51895873	B	charlie	charlie	red	seven	arrow	white	eight	laker	green	three	51899276	314.5394	1	51904680	red	51905820	seven	1	1	1	0	POSITIVE
51905828	B	charlie	ringo	blue	six	charlie	white	one	arrow	red	five	51909204	27.35806	1	51914778	white	51916163	one	1	1	1	1	POSITIVE
51916172	C	charlie	charlie	red	six	eagle	blue	three	arrow	green	five	51919744	315.802	1	51924586	red	51925848	six	1	1	1	0	POSITIVE
51925855	F	charlie	baron	white	one	laker	red	seven	eagle	green	five												NEGATIVE
51931305	F	charlie	laker	green	five	charlie	white	seven	baron	red	eight	51934566	23.69511	1	51939978	white	51941329	seven	1	1	1	1	POSITIVE
51941337	C	charlie	arrow	red	eight	charlie	green	two	ringo	white	five	51944820	36.85823	1	51951951	green	51952823	two	1	1	1	1	POSITIVE
51952831	B	charlie	hopper	green	eight	charlie	white	two	tiger	blue	three	51958061	25.87819	1	51961222	white	51962228	two	1	1	1	1	POSITIVE
51962235	F	charlie	baron	blue	five	charlie	white	two	eagle	red	seven	51965502	18.28244	1	51970449	white	51971152	two	1	1	1	1	POSITIVE
51971160	C	charlie	charlie	green	four	tiger	blue	eight	arrow	white	two	51974770	325.6395	1	51979988	green	51981373	four	1	1	1	0	POSITIVE
51981381	C	charlie	charlie	green	three	baron	red	seven	eagle	blue	five	51985031	315.8845	1	51989761	red	51990655	three	2	1	0	0	POSITIVE
51990663	B	charlie	charlie	blue	eight	tiger	red	seven	ringo	green	three	51993926	313.0798	1	51998988	blue	52000094	eight	1	1	1	0	POSITIVE
52000102	B	charlie	eagle	blue	eight	ringo	red	two	laker	green	five												NEGATIVE
52005558	B	charlie	ringo	green	six	charlie	red	seven	arrow	blue	eight	52008931	30.48233	1	52013955	red	52015273	seven	1	1	1	1	POSITIVE
52015282	F	charlie	laker	green	five	charlie	blue	six	hopper	white	two	52018727	30.09897	1	52023818	blue	52025136	six	1	1	1	1	POSITIVE
52025144	B	charlie	eagle	green	one	baron	blue	seven	tiger	red	two												NEGATIVE
52030589	B	charlie	charlie	blue	six	hopper	green	three	arrow	red	one	52034190	313.6641	1	52039210	blue	52040607	six	1	1	1	0	POSITIVE
52040614	B	charlie	arrow	green	four	charlie	red	two	eagle	white	six											1	FALSENEGATIVE
52046074	B	charlie	laker	red	one	arrow	green	six	hopper	blue	seven												NEGATIVE
52051519	B	charlie	arrow	green	seven	charlie	blue	three	eagle	white	one	52054876	35.09525	1	52059953	blue	52060701	three	1	1	1	1	POSITIVE
52060709	C	charlie	charlie	white	six	hopper	green	five	laker	red	one	52064181	324.6657	1	52069201	white	52070297	six	1	1	1	0	POSITIVE
52070304	C	charlie	hopper	blue	three	charlie	red	seven	ringo	green	four	52073600	26.46234	1	52078684	red	52080014	seven	1	1	1	1	POSITIVE
52080022	C	charlie	charlie	white	eight	hopper	red	one	tiger	green	four	52083305	315.9358	1	52088927	white	52089777	one	1	2	0	0	POSITIVE
52089784	B	charlie	charlie	blue	three	arrow	red	seven	baron	white	four	52092940	312.348	1	52097930	blue	52098801	three	1	1	1	0	POSITIVE
52098809	C	charlie	arrow	green	two	charlie	red	eight	tiger	blue	six	52102099	35.68774	1	52107760	red	52109245	eight	1	1	1	1	POSITIVE
52109253	B	charlie	eagle	blue	five	ringo	white	two	hopper	green	eight												NEGATIVE
52114694	B	charlie	hopper	white	six	charlie	red	four	eagle	green	eight	52117974	28.70401	1	52122895	red	52123655	four	1	1	1	1	POSITIVE
52123668	C	charlie	eagle	white	four	charlie	red	two	laker	blue	five	52126954	16.25105	1	52131820	red	52132836	two	1	1	1	1	POSITIVE
52132844	C	charlie	baron	white	eight	hopper	blue	five	arrow	red	two												NEGATIVE
52138290	C	charlie	ringo	red	four	charlie	white	seven	hopper	green	two	52141525	27.86647	1	52146586	white	52147725	seven	1	1	1	1	POSITIVE
52147733	C	charlie	eagle	blue	five	baron	red	seven	hopper	green	six												NEGATIVE
52153195	C	charlie	charlie	green	seven	laker	blue	six	baron	white	eight	52156507	310.6406	1	52161543	green	52162593	seven	1	1	1	0	POSITIVE
52162602	F	charlie	charlie	white	four	arrow	blue	seven	baron	red	three	52165889	320.2242	1	52170813	white	52171595	four	1	1	1	0	POSITIVE
52171603	C	charlie	charlie	blue	three	tiger	white	five	hopper	green	six	52174783	318.9841	1	52180152	blue	52181481	three	1	1	1	0	POSITIVE
52181489	B	charlie	ringo	green	three	charlie	blue	one	laker	red	two	52184801	15.51359	1	52189914	blue	52190528	one	1	1	1	1	POSITIVE
52190536	F	charlie	charlie	white	one	arrow	red	six	baron	green	two	52193899	316.0315	1	52199062	white	52200057	one	1	1	1	0	POSITIVE
52200065	F	charlie	charlie	white	seven	hopper	red	eight	eagle	green	one	52203569	314.1639	1	52208333	white	52209529	seven	1	1	1	0	POSITIVE
52209536	F	charlie	eagle	blue	five	charlie	green	two	ringo	white	eight	52212991	27.87687	1	52217951	green	52219124	two	1	1	1	1	POSITIVE
52219132	F	charlie	hopper	blue	two	charlie	red	eight	arrow	white	three	52222499	26.4223	1	52227345	red	52228417	eight	1	1	1	1	POSITIVE
52228425	B	charlie	tiger	white	seven	charlie	red	three	eagle	green	four	52231686	26.92042	1	52236794	white	52237788	three	2	1	0	1	POSITIVE
52237796	C	charlie	hopper	red	one	laker	green	four	ringo	white	three												NEGATIVE
52243251	C	charlie	laker	red	eight	charlie	green	two	tiger	white	five	52246459	30.8608	1	52251684	green	52252365	two	1	1	1	1	POSITIVE
52252372	F	charlie	tiger	blue	six	eagle	red	three	baron	green	one												NEGATIVE
52257818	F	charlie	charlie	green	six	laker	blue	two	eagle	white	three	52261412	317.5747	1	52266663	green	52267623	six	1	1	1	0	POSITIVE
52267631	B	charlie	charlie	red	five	ringo	white	three	tiger	green	two	52270745	302.7664	1	52275766	red	52276782	five	1	1	1	0	POSITIVE
52276789	F	charlie	charlie	white	two	arrow	red	three	laker	green	six	52280076	318.4305	1	52285137	white	52286221	two	1	1	1	0	POSITIVE
52286228	C	charlie	tiger	red	four	eagle	white	two	hopper	green	six												NEGATIVE
52291676	C	charlie	charlie	blue	one	laker	white	eight	baron	red	seven	52295059	323.0284	1	52301848	blue	52302484	one	1	1	1	0	POSITIVE
52302491	F	charlie	laker	red	eight	baron	green	five	ringo	blue	six												NEGATIVE
52307942	F	charlie	tiger	blue	one	charlie	red	five	laker	white	eight	52311273	21.55439	1	52316101	red	52316938	five	1	1	1	1	POSITIVE
52316945	F	charlie	charlie	blue	three	tiger	white	seven	eagle	green	eight	52320262	315.8232	1	52328409	green	52329359	three	0	1	0	0	POSITIVE
52329366	F	charlie	baron	green	three	charlie	blue	four	arrow	red	one	52333085	30.20222	1	52337837	blue	52338775	four	1	1	1	1	POSITIVE
52338782	F	charlie	hopper	blue	three	charlie	red	seven	baron	white	eight	52342267	28.14977	1	52347365	red	52348739	seven	1	1	1	1	POSITIVE
