# Supplementary material for: Concurrent talking in immersive virtual reality: on the dominance of visual speech cues
Source: Sci Rep. 2017 Jun 19;7:3817. doi: 10.1038/s41598-017-04201-x (PMC5476615; doi:10.1038/s41598-017-04201-x)
Supplement: Supplementary file 2 — Dataset 1 [file 41598_2017_4201_MOESM2_ESM.zip › ResultsGonzalez-Franco/Results/Control/_13_Responses.txt]

53543038	C	charlie	laker	green	six	eagle	blue	three	ringo	white	two												NEGATIVE
53548484	C	charlie	charlie	white	three	laker	blue	two	tiger	red	six	53551800	325.977	1	53557886	white	53558734	three	1	1	1	0	POSITIVE
53558741	F	charlie	arrow	white	five	charlie	blue	three	hopper	green	eight	53562478	37.87109	1	53567535	blue	53568496	three	1	1	1	1	POSITIVE
53568503	B	charlie	arrow	red	seven	charlie	blue	one	tiger	white	five	53571779	30.36142	1	53576751	blue	53577265	one	1	1	1	1	POSITIVE
53577273	B	charlie	laker	blue	five	eagle	white	seven	ringo	green	six												NEGATIVE
53582712	B	charlie	charlie	green	two	tiger	white	four	eagle	red	seven	53586203	323.396	1	53590847	green	53591327	two	1	1	1	0	POSITIVE
53591335	B	charlie	charlie	white	two	arrow	blue	three	hopper	red	eight	53594708	321.3782	1	53599717	white	53600297	two	1	1	1	0	POSITIVE
53600304	F	charlie	laker	green	seven	tiger	white	eight	ringo	blue	three												NEGATIVE
53605752	F	charlie	charlie	blue	one	tiger	red	seven	ringo	white	six	53609202	317.4541	1	53615879	red	53617789	seven	2	2	0	0	POSITIVE
53617796	F	charlie	charlie	blue	six	ringo	red	eight	tiger	green	one	53621117	315.2226	1	53626456	red	53627261	six	2	1	0	0	POSITIVE
53627268	B	charlie	charlie	green	three	baron	white	two	hopper	red	eight	53630520	305.7358	1	53635382	green	53635896	three	1	1	1	0	POSITIVE
53635904	B	charlie	tiger	blue	one	charlie	green	three	arrow	red	five	53639351	35.87632	1	53645156	green	53645736	three	1	1	1	1	POSITIVE
53645744	C	charlie	hopper	green	one	charlie	white	five	eagle	blue	six	53649465	35.31551	1	53653845	white	53654672	five	1	1	1	1	POSITIVE
53654680	C	charlie	charlie	white	eight	eagle	green	seven	tiger	red	three	53658428	311.1879	1	53662972	white	53663876	seven	1	2	0	0	POSITIVE
53663884	F	charlie	arrow	red	eight	charlie	blue	two	laker	green	five	53667286	35.52139	1	53672399	blue	53673259	two	1	1	1	1	POSITIVE
53673268	B	charlie	charlie	green	one	eagle	white	three	hopper	red	seven	53676795	311.0768	1	53681524	green	53682049	one	1	1	1	0	POSITIVE
53682057	F	charlie	eagle	white	five	baron	green	two	arrow	red	three												NEGATIVE
53687504	F	charlie	charlie	blue	one	ringo	green	four	baron	red	six	53690956	310.8796	1	53695856	green	53696392	one	2	1	0	0	POSITIVE
53696400	B	charlie	laker	red	seven	charlie	blue	eight	eagle	white	three	53699790	30.70989	1	53704725	blue	53705596	eight	1	1	1	1	POSITIVE
53705604	B	charlie	charlie	red	two	eagle	white	six	laker	green	five	53709248	314.4612	1	53713940	white	53714543	two	2	1	0	0	POSITIVE
53714551	B	charlie	charlie	green	one	tiger	white	four	eagle	blue	seven	53717990	307.4708	1	53723088	green	53723736	one	1	1	1	0	POSITIVE
53723744	B	charlie	arrow	red	four	charlie	blue	three	tiger	white	six	53727085	30.29796	1	53732114	blue	53732683	three	1	1	1	1	POSITIVE
53732691	B	charlie	ringo	red	three	charlie	white	six	eagle	blue	five	53736126	41.82631	1	53740737	white	53741574	six	1	1	1	1	POSITIVE
53741582	C	charlie	laker	white	six	ringo	blue	five	hopper	green	three												NEGATIVE
53747024	C	charlie	tiger	red	four	charlie	green	six	eagle	blue	three	53750417	37.47763	1	53756062	green	53756844	six	1	1	1	1	POSITIVE
53756851	B	charlie	eagle	white	one	charlie	blue	four	arrow	green	seven	53760509	22.8647	1	53766126	blue	53766830	four	1	1	1	1	POSITIVE
53766838	C	charlie	arrow	green	eight	ringo	white	six	laker	red	one												NEGATIVE
53772291	C	charlie	charlie	white	five	baron	green	six	arrow	red	three	53775852	315.2507	1	53780725	white	53783864	six	1	2	0	0	POSITIVE
53783872	F	charlie	baron	green	three	charlie	white	one	hopper	blue	five	53787345	27.33673	1	53791883	white	53792766	one	1	1	1	1	POSITIVE
53792773	C	charlie	tiger	green	six	hopper	blue	eight	arrow	white	two												NEGATIVE
53798213	C	charlie	ringo	red	seven	charlie	blue	six	hopper	green	one	53801591	24.60072	1	53806561	blue	53807487	six	1	1	1	1	POSITIVE
53807495	B	charlie	hopper	green	one	charlie	blue	six	laker	red	two	53810879	21.90351	1	53816077	green	53816770	six	2	1	0	1	POSITIVE
53816777	C	charlie	arrow	green	one	eagle	blue	two	hopper	red	four												NEGATIVE
53822234	C	charlie	charlie	blue	three	arrow	white	five	eagle	green	six	53825639	308.8482	1	53830464	white	53831179	five	2	2	0	0	POSITIVE
53831191	B	charlie	arrow	red	five	hopper	blue	four	ringo	white	six												NEGATIVE
53836645	B	charlie	arrow	white	seven	charlie	red	eight	hopper	green	six	53840109	22.63861	1	53845096	red	53846213	eight	1	1	1	1	POSITIVE
53846221	C	charlie	charlie	white	one	hopper	red	eight	ringo	green	two	53849761	313.2034	1	53854724	red	53855339	one	2	1	0	0	POSITIVE
53855346	C	charlie	charlie	blue	four	eagle	green	six	laker	white	five	53858794	316.2627	1	53864218	green	53865034	six	2	2	0	0	POSITIVE
53865041	C	charlie	eagle	red	two	charlie	blue	six	ringo	green	eight	53868905	22.31448	1	53873612	blue	53874539	six	1	1	1	1	POSITIVE
53874547	C	charlie	laker	green	two	charlie	blue	three	eagle	white	seven	53878017	26.63628	1	53882704	blue	53883419	three	1	1	1	1	POSITIVE
53883426	B	charlie	tiger	blue	five	charlie	red	six	hopper	white	two	53886870	22.20384	1	53892031	red	53892701	six	1	1	1	1	POSITIVE
53892708	F	charlie	charlie	blue	seven	tiger	green	one	ringo	white	eight	53896165	316.7074	1	53901927	red	53903000	seven	0	1	0	0	POSITIVE
53903007	C	charlie	hopper	white	eight	charlie	green	five	eagle	blue	seven	53906333	20.42711	1	53911578	green	53912382	five	1	1	1	1	POSITIVE
53912390	C	charlie	baron	blue	six	laker	red	three	arrow	green	one												NEGATIVE
53917827	C	charlie	charlie	red	five	eagle	white	three	ringo	green	one	53921264	320.0598	1	53927160	red	53927763	three	1	2	0	0	POSITIVE
53927771	F	charlie	baron	white	two	charlie	green	five	eagle	blue	six	53931292	20.31998	1	53936084	green	53936900	five	1	1	1	1	POSITIVE
53936907	B	charlie	charlie	blue	six	ringo	green	four	baron	white	five	53940386	314.5562	1	53945344	blue	53946204	six	1	1	1	0	POSITIVE
53946212	C	charlie	baron	blue	seven	ringo	green	two	arrow	white	one												NEGATIVE
53951646	C	charlie	charlie	white	eight	ringo	green	five	baron	red	six	53955191	314.905	1	53960937	red	53963930	eight	0	1	0	0	POSITIVE
53963938	C	charlie	baron	white	eight	charlie	blue	seven	laker	green	three	53967317	27.74216	1	53972184	blue	53973100	seven	1	1	1	1	POSITIVE
53973108	C	charlie	arrow	green	three	eagle	white	two	ringo	blue	eight												NEGATIVE
53978545	C	charlie	arrow	green	three	charlie	white	one	tiger	blue	eight	53981770	21.97978	1	53986772	white	53987710	one	1	1	1	1	POSITIVE
53987717	B	charlie	baron	white	six	ringo	blue	five	hopper	red	four												NEGATIVE
53993161	B	charlie	charlie	white	one	baron	blue	eight	tiger	green	five	53996578	310.5432	1	54001337	white	54002152	one	1	1	1	0	POSITIVE
54002160	C	charlie	charlie	green	three	eagle	red	four	laker	white	six	54005721	310.4076	1	54010764	green	54011423	three	1	1	1	0	POSITIVE
54011431	F	charlie	charlie	red	three	hopper	green	eight	baron	white	four	54014956	317.8885	1	54019689	red	54020213	three	1	1	1	0	POSITIVE
54020221	F	charlie	laker	red	three	eagle	green	four	arrow	blue	eight												NEGATIVE
54025675	F	charlie	charlie	red	eight	tiger	white	three	baron	green	two	54029119	312.495	1	54033874	red	54034612	eight	1	1	1	0	POSITIVE
54034619	C	charlie	eagle	red	four	baron	green	seven	hopper	white	two												NEGATIVE
54040059	C	charlie	charlie	red	seven	baron	white	two	laker	green	three	54043523	310.3198	1	54048272	red	54049110	seven	1	1	1	0	POSITIVE
54049118	F	charlie	tiger	white	seven	charlie	blue	six	arrow	green	four	54052658	36.59457	1	54057286	blue	54058012	six	1	1	1	1	POSITIVE
54058020	B	charlie	charlie	red	seven	ringo	blue	six	tiger	white	five	54061625	320.2155	1	54066143	red	54067048	seven	1	1	1	0	POSITIVE
54067056	F	charlie	eagle	blue	four	hopper	white	one	baron	green	five												NEGATIVE
54072514	F	charlie	charlie	green	two	hopper	white	three	laker	blue	seven	54076068	311.5891	1	54080809	green	54081379	two	1	1	1	0	POSITIVE
54081386	F	charlie	hopper	red	one	ringo	green	three	baron	blue	four												NEGATIVE
54086835	F	charlie	arrow	green	one	charlie	red	seven	baron	blue	five	54090243	31.12509	1	54095029	red	54095810	seven	1	1	1	1	POSITIVE
54095818	F	charlie	ringo	green	four	charlie	blue	eight	arrow	red	two	54099126	30.87992	1	54104344	blue	54105406	eight	1	1	1	1	POSITIVE
54105416	C	charlie	ringo	white	four	tiger	green	two	laker	blue	six												NEGATIVE
54110871	C	charlie	baron	blue	seven	charlie	white	eight	ringo	red	six	54114233	25.51138	1	54121981	red	54122886	eight	0	1	0	1	POSITIVE
54122894	F	charlie	charlie	red	two	laker	white	eight	eagle	blue	five	54126797	311.4063	1	54131353	red	54131922	two	1	1	1	0	POSITIVE
54131930	B	charlie	arrow	green	three	laker	blue	two	ringo	white	six												NEGATIVE
54137376	B	charlie	tiger	red	three	charlie	green	five	eagle	blue	six	54140812	25.27096	1	54145773	green	54146399	five	1	1	1	1	POSITIVE
54146407	B	charlie	charlie	red	one	tiger	green	five	ringo	white	three	54149792	307.7593	1	54154464	white	54155413	one	0	1	0	0	POSITIVE
54155421	F	charlie	eagle	blue	five	tiger	white	two	arrow	red	seven												NEGATIVE
54160862	F	charlie	charlie	blue	five	ringo	green	four	baron	red	six	54164285	310.9075	1	54170682	red	54171620	five	0	1	0	0	POSITIVE
54171627	F	charlie	charlie	blue	seven	ringo	red	two	laker	green	three	54175272	312.887	1	54180176	blue	54180992	seven	1	1	1	0	POSITIVE
54180999	F	charlie	laker	white	two	charlie	green	four	baron	blue	one	54184341	28.91022	1	54189526	green	54190285	four	1	1	1	1	POSITIVE
54190292	F	charlie	baron	red	five	charlie	blue	one	hopper	white	four	54193555	22.42373	1	54199222	blue	54200014	one	1	1	1	1	POSITIVE
54200022	F	charlie	hopper	green	seven	charlie	white	six	tiger	blue	five	54203590	18.30112	1	54208503	white	54209430	six	1	1	1	1	POSITIVE
54209438	C	charlie	ringo	blue	four	charlie	white	one	arrow	green	three	54212767	18.91482	1	54217707	white	54218824	one	1	1	1	1	POSITIVE
