# Supplementary material for: Concurrent talking in immersive virtual reality: on the dominance of visual speech cues
Source: Sci Rep. 2017 Jun 19;7:3817. doi: 10.1038/s41598-017-04201-x (PMC5476615; doi:10.1038/s41598-017-04201-x)
Supplement: Supplementary file 2 — Dataset 1 [file 41598_2017_4201_MOESM2_ESM.zip › ResultsGonzalez-Franco/Results/Control/_14_Responses.txt]

54961163	C	charlie	ringo	blue	five	laker	green	seven	arrow	red	two												NEGATIVE
54966612	C	charlie	hopper	green	two	charlie	white	seven	laker	red	four	54969994	21.99293	1	54975106	red	54976289	seven	0	1	0	1	POSITIVE
54976297	B	charlie	arrow	green	eight	eagle	red	five	ringo	white	four												NEGATIVE
54981748	B	charlie	charlie	white	seven	laker	red	five	tiger	blue	six	54985318	323.7596	1	54990855	white	54991915	seven	1	1	1	0	POSITIVE
54991923	C	charlie	laker	green	seven	charlie	blue	one	hopper	white	three	54995417	20.45637	1	55000583	blue	55001768	one	1	1	1	1	POSITIVE
55001775	B	charlie	charlie	red	five	eagle	green	two	baron	blue	one	55005506	320.2204	1	55010938	green	55011955	one	2	0	0	0	POSITIVE
55011962	B	charlie	hopper	green	eight	charlie	white	six	tiger	blue	seven	55015525	23.95149	1	55020422	red	55021751	six	0	1	0	1	POSITIVE
55021758	C	charlie	eagle	blue	eight	charlie	green	five	ringo	white	three	55025488	21.92646	1	55030240	green	55031368	five	1	1	1	1	POSITIVE
55031375	B	charlie	hopper	red	four	charlie	blue	one	laker	white	two	55035420	22.77726	1	55040292	blue	55041354	one	1	1	1	1	POSITIVE
55041361	C	charlie	charlie	blue	three	eagle	white	eight	tiger	green	seven	55045001	325.9092	1	55051015	red	55051920	three	0	1	0	0	POSITIVE
55051928	B	charlie	tiger	white	six	hopper	green	three	arrow	blue	four												NEGATIVE
55057389	B	charlie	eagle	red	eight	charlie	blue	six	laker	green	five	55061041	18.96562	1	55066364	blue	55067770	six	1	1	1	1	POSITIVE
55067777	C	charlie	charlie	blue	three	ringo	red	six	hopper	white	seven	55071400	328.9189	1	55076851	blue	55077947	six	1	2	0	0	POSITIVE
55077954	B	charlie	charlie	blue	three	arrow	green	six	eagle	white	one	55081823	328.1964	1	55086625	blue	55087631	three	1	1	1	0	POSITIVE
55087638	B	charlie	ringo	blue	two	charlie	red	one	hopper	white	five	55091388	23.26752	1	55096298	blue	55097170	one	2	1	0	1	POSITIVE
55097177	B	charlie	charlie	white	eight	ringo	green	four	eagle	blue	six	55101005	327.2743	1	55106206	white	55107625	three	1	0	0	0	POSITIVE
55107632	B	charlie	tiger	white	eight	laker	red	two	baron	green	one												NEGATIVE
55113069	B	charlie	tiger	white	three	charlie	red	one	laker	blue	two	55116785	23.57495	1	55121989	red	55123039	one	1	1	1	1	POSITIVE
55123046	F	charlie	charlie	red	seven	laker	white	three	arrow	green	two	55126879	326.5355	1	55131718	red	55133014	seven	1	1	1	0	POSITIVE
55133021	F	charlie	eagle	green	five	tiger	red	four	arrow	white	six												NEGATIVE
55138462	F	charlie	eagle	green	five	charlie	red	three	tiger	white	seven	55142216	23.69235	1	55146920	green	55148037	three	2	1	0	1	POSITIVE
55148044	B	charlie	arrow	red	six	charlie	green	two	baron	blue	seven	55151690	19.76846	1	55156314	green	55157353	two	1	1	1	1	POSITIVE
55157360	C	charlie	hopper	blue	one	arrow	red	eight	tiger	white	five												NEGATIVE
55162818	C	charlie	charlie	white	eight	baron	red	two	hopper	green	seven	55166349	325.9005	1	55171472	red	55172410	two	2	2	0	0	POSITIVE
55172417	B	charlie	charlie	red	one	arrow	green	six	laker	blue	three	55176490	328.1919	1	55180854	green	55181837	one	2	1	0	0	POSITIVE
55181844	B	charlie	laker	red	five	charlie	white	seven	ringo	blue	three	55185512	18.92849	1	55189902	red	55191454	seven	2	1	0	1	POSITIVE
55191462	F	charlie	charlie	white	eight	baron	blue	six	hopper	red	one	55194892	329.7181	1	55199787	white	55200893	eight	1	1	1	0	POSITIVE
55200900	C	charlie	charlie	red	six	ringo	green	four	laker	white	two	55204368	330.9875	1	55209013	red	55210052	six	1	1	1	0	POSITIVE
55210061	B	charlie	baron	blue	one	eagle	white	five	tiger	red	six												NEGATIVE
55215514	B	charlie	charlie	white	four	tiger	red	five	eagle	green	eight	55219028	326.9436	1	55223612	red	55224439	four	2	1	0	0	POSITIVE
55224446	B	charlie	charlie	red	four	baron	blue	eight	eagle	white	five	55227872	327.826	1	55232526	red	55233419	four	1	1	1	0	POSITIVE
55233427	C	charlie	tiger	blue	six	arrow	red	four	ringo	green	two												NEGATIVE
55238874	C	charlie	baron	green	five	charlie	white	six	eagle	red	two	55242420	20.10765	1	55248153	white	55249158	six	1	1	1	1	POSITIVE
55249165	F	charlie	baron	white	four	charlie	blue	five	eagle	red	two	55252758	19.64076	1	55257736	blue	55258731	five	1	1	1	1	POSITIVE
55258738	C	charlie	laker	blue	eight	charlie	red	one	eagle	white	three	55262351	21.12869	1	55266840	red	55267901	one	1	1	1	1	POSITIVE
55267908	B	charlie	charlie	green	four	ringo	blue	eight	tiger	red	seven	55271627	325.2014	1	55276547	green	55277384	four	1	1	1	0	POSITIVE
55277392	C	charlie	charlie	white	seven	ringo	green	three	baron	blue	eight	55280911	327.1129	1	55285650	white	55286644	seven	1	1	1	0	POSITIVE
55286652	C	charlie	eagle	blue	eight	ringo	white	one	arrow	red	three												NEGATIVE
55292095	C	charlie	charlie	blue	four	ringo	white	six	arrow	red	five	55295651	326.1993	1	55300651	blue	55301701	six	1	2	0	0	POSITIVE
55301709	C	charlie	tiger	red	six	charlie	white	seven	ringo	blue	two	55305204	20.73135	1	55309844	red	55310927	seven	2	1	0	1	POSITIVE
55310934	C	charlie	hopper	green	four	charlie	blue	five	laker	red	seven	55314404	21.71777	1	55319617	blue	55320578	five	1	1	1	1	POSITIVE
55320586	C	charlie	laker	red	six	baron	white	eight	tiger	green	four												NEGATIVE
55326035	C	charlie	eagle	green	eight	charlie	blue	six	laker	white	seven	55329629	20.5893	1	55334451	blue	55335602	six	1	1	1	1	POSITIVE
55335609	B	charlie	arrow	blue	two	charlie	red	six	laker	white	seven	55339142	20.14641	1	55343655	red	55344627	six	1	1	1	1	POSITIVE
55344635	C	charlie	charlie	blue	six	laker	red	five	ringo	green	two	55348158	333.1494	1	55352691	red	55353574	six	2	1	0	0	POSITIVE
55353581	B	charlie	charlie	blue	seven	ringo	white	five	eagle	red	two	55357182	327.9618	1	55362209	blue	55363448	seven	1	1	1	0	POSITIVE
55363456	C	charlie	charlie	red	two	ringo	blue	six	tiger	white	five	55367103	326.7686	1	55372239	red	55373300	two	1	1	1	0	POSITIVE
55373307	F	charlie	tiger	blue	seven	hopper	white	six	ringo	green	one												NEGATIVE
55378747	F	charlie	charlie	red	four	hopper	green	five	eagle	white	one	55382153	327.0907	1	55386771	red	55387787	four	1	1	1	0	POSITIVE
55387795	C	charlie	tiger	red	one	baron	white	seven	laker	green	two												NEGATIVE
55393237	C	charlie	charlie	green	four	baron	white	six	hopper	blue	three	55396667	329.0093	1	55401672	green	55402756	six	1	2	0	0	POSITIVE
55402763	F	charlie	charlie	green	eight	hopper	red	four	tiger	white	one	55406426	329.5831	1	55411054	green	55419107	eight	1	1	1	0	POSITIVE
55419115	C	charlie	hopper	green	three	laker	white	eight	tiger	red	one												NEGATIVE
55424562	C	charlie	laker	white	three	charlie	green	four	arrow	red	five	55427981	25.6187	1	55433528	green	55435126	four	1	1	1	1	POSITIVE
55435133	F	charlie	charlie	green	one	hopper	red	seven	tiger	blue	eight	55438655	333.9359	1	55443537	green	55444509	one	1	1	1	0	POSITIVE
55444516	F	charlie	ringo	red	four	hopper	blue	six	tiger	white	one												NEGATIVE
55449960	F	charlie	charlie	white	five	tiger	blue	one	baron	red	two	55453511	330.9343	1	55458649	blue	55459800	five	2	1	0	0	POSITIVE
55459807	B	charlie	charlie	green	one	eagle	blue	seven	ringo	white	five	55463346	331.2479	1	55468256	green	55469194	one	1	1	1	0	POSITIVE
55469201	F	charlie	arrow	red	two	tiger	white	seven	laker	green	six												NEGATIVE
55474658	F	charlie	charlie	red	six	baron	white	eight	arrow	green	three	55478184	331.4676	1	55483190	red	55484151	six	1	1	1	0	POSITIVE
55484158	F	charlie	arrow	red	two	charlie	white	eight	hopper	blue	seven	55487588	22.91003	1	55492505	white	55493868	eight	1	1	1	1	POSITIVE
55493875	F	charlie	eagle	red	four	baron	blue	eight	hopper	white	seven												NEGATIVE
55499310	F	charlie	charlie	white	eight	hopper	red	one	baron	blue	five	55502959	332.6032	1	55507585	white	55508624	eight	1	1	1	0	POSITIVE
55508631	F	charlie	laker	blue	five	charlie	red	eight	hopper	green	three	55512130	22.82184	1	55516968	red	55519034	eight	1	1	1	1	POSITIVE
55519041	F	charlie	arrow	blue	three	eagle	red	one	hopper	green	eight												NEGATIVE
55524507	F	charlie	eagle	green	four	charlie	red	three	ringo	white	two	55528034	24.55823	1	55532628	red	55533555	three	1	1	1	1	POSITIVE
55533562	F	charlie	baron	blue	eight	charlie	red	four	tiger	green	five	55537134	25.37126	1	55541765	red	55542793	four	1	1	1	1	POSITIVE
55542806	F	charlie	arrow	white	eight	ringo	green	four	hopper	blue	three												NEGATIVE
55548255	F	charlie	eagle	white	four	charlie	blue	two	ringo	green	eight	55551826	25.49125	1	55557023	blue	55558229	two	1	1	1	1	POSITIVE
55558236	F	charlie	charlie	white	four	arrow	red	six	baron	green	two	55561815	328.4771	1	55566294	white	55567255	four	1	1	1	0	POSITIVE
55567262	F	charlie	charlie	white	six	hopper	blue	five	tiger	red	seven	55570770	331.5667	1	55576135	blue	55577274	six	2	1	0	0	POSITIVE
55577281	B	charlie	baron	white	seven	charlie	green	five	tiger	red	two	55580798	22.46358	1	55585685	green	55586992	five	1	1	1	1	POSITIVE
55586999	F	charlie	laker	blue	six	charlie	green	one	arrow	red	two	55590509	21.40225	1	55595548	green	55596543	one	1	1	1	1	POSITIVE
55596550	C	charlie	eagle	green	one	hopper	white	seven	baron	red	four												NEGATIVE
55601984	C	charlie	charlie	green	two	baron	blue	six	ringo	red	four	55605495	331.0638	1	55610293	green	55611812	two	1	1	1	0	POSITIVE
55611819	F	charlie	arrow	blue	eight	charlie	red	four	baron	green	six	55615281	24.02287	1	55620401	red	55621451	four	1	1	1	1	POSITIVE
55621459	B	charlie	baron	white	seven	tiger	blue	eight	eagle	red	one												NEGATIVE
55626906	B	charlie	arrow	white	one	charlie	blue	two	ringo	red	five	55630471	24.31008	1	55636743	blue	55637960	two	1	1	1	1	POSITIVE
55637968	F	charlie	ringo	white	two	charlie	blue	one	tiger	green	three	55641412	24.74197	1	55646416	blue	55647287	one	1	1	1	1	POSITIVE
55647294	C	charlie	eagle	blue	five	charlie	red	seven	ringo	white	eight	55650816	25.84351	1	55655497	red	55656625	seven	1	1	1	1	POSITIVE
