# Supplementary material for: Concurrent talking in immersive virtual reality: on the dominance of visual speech cues
Source: Sci Rep. 2017 Jun 19;7:3817. doi: 10.1038/s41598-017-04201-x (PMC5476615; doi:10.1038/s41598-017-04201-x)
Supplement: Supplementary file 2 — Dataset 1 [file 41598_2017_4201_MOESM2_ESM.zip › ResultsGonzalez-Franco/Results/Control/_15_Responses.txt]

56416192	F	charlie	laker	red	five	baron	white	one	tiger	green	seven												NEGATIVE
56421641	F	charlie	charlie	blue	eight	baron	red	four	ringo	green	one	56425007	306.3999	1	56430481	red	56431440	four	2	2	0	0	POSITIVE
56431247	F	charlie	baron	green	two	arrow	red	three	laker	white	five												NEGATIVE
56436693	F	charlie	charlie	white	seven	arrow	blue	five	tiger	red	six	56440297	303.3225	1	56446353	red	56447570	seven	0	1	0	0	POSITIVE
56447577	B	charlie	charlie	white	eight	ringo	red	seven	hopper	blue	five	56450991	302.7878	1	56456070	red	56457115	seven	2	2	0	0	POSITIVE
56458323	C	charlie	arrow	blue	eight	charlie	white	six	eagle	green	one	56463497	46.70976	1	56466927	white	56468044	six	1	1	1	1	POSITIVE
56468052	C	charlie	eagle	green	one	charlie	blue	three	laker	red	five	56471416	53.00909	1	56476757	blue	56477762	three	1	1	1	1	POSITIVE
56477769	B	charlie	baron	blue	five	laker	green	two	arrow	white	four												NEGATIVE
56483219	B	charlie	arrow	white	four	charlie	blue	six	eagle	red	seven	56486506	58.84283	1	56491903	blue	56493031	six	1	1	1	1	POSITIVE
56493039	B	charlie	charlie	blue	one	baron	red	four	tiger	white	seven	56496669	311.5676	1	56503810	blue	56504616	three	1	0	0	0	POSITIVE
56504823	B	charlie	eagle	blue	six	baron	red	two	laker	green	four												NEGATIVE
56510280	B	charlie	hopper	white	eight	charlie	red	six	baron	blue	five	56513733	62.72942	1	56518633	red	56519472	six	1	1	1	1	POSITIVE
56519779	C	charlie	charlie	red	eight	tiger	blue	one	laker	green	three	56523038	313.615	1	56529557	red	56531355	four	1	0	0	0	POSITIVE
56531363	C	charlie	charlie	white	one	baron	green	two	eagle	red	three	56535004	313.4108	1	56539654	white	56541397	one	1	1	1	0	POSITIVE
56541404	B	charlie	arrow	white	four	eagle	red	eight	baron	blue	five												NEGATIVE
56546842	B	charlie	ringo	red	five	charlie	blue	one	tiger	green	six	56550281	61.87448	1	56555661	blue	56556510	one	1	1	1	1	POSITIVE
56556618	C	charlie	arrow	green	one	ringo	blue	two	laker	white	eight												NEGATIVE
56562059	C	charlie	laker	white	two	charlie	red	five	arrow	green	eight	56566058	50.97884	1	56571567	red	56572605	five	1	1	1	1	POSITIVE
56572613	B	charlie	ringo	blue	three	charlie	green	seven	tiger	red	four	56576195	51.66208	1	56581631	green	56582106	seven	1	1	1	1	POSITIVE
56583113	B	charlie	tiger	blue	seven	ringo	red	eight	eagle	green	four												NEGATIVE
56588570	B	charlie	laker	red	three	charlie	white	five	hopper	blue	eight	56592191	43.81805	1	56598218	red	56599136	five	2	1	0	1	POSITIVE
56600244	B	charlie	charlie	red	five	arrow	white	one	laker	green	four	56603920	304.1059	1	56608427	red	56609254	five	1	1	1	0	POSITIVE
56609362	C	charlie	hopper	white	eight	ringo	blue	five	baron	green	one												NEGATIVE
56614819	C	charlie	charlie	blue	two	arrow	red	four	eagle	green	five	56618291	302.1569	1	56624635	blue	56626377	four	1	2	0	0	POSITIVE
56626385	B	charlie	charlie	blue	eight	laker	red	seven	ringo	green	five	56629945	302.1666	1	56635056	blue	56636165	eight	1	1	1	0	POSITIVE
56636672	F	charlie	charlie	blue	six	laker	red	four	eagle	white	seven	56640266	308.9123	1	56645389	blue	56646774	six	1	1	1	0	POSITIVE
56646781	B	charlie	charlie	green	three	baron	red	four	eagle	blue	seven	56650260	300.0704	1	56655106	green	56656011	three	1	1	1	0	POSITIVE
56656018	B	charlie	hopper	white	two	charlie	red	four	laker	green	six	56659698	40.3932	1	56664567	red	56665316	four	1	1	1	1	POSITIVE
56665423	B	charlie	charlie	red	six	laker	green	three	eagle	white	one	56669091	304.229	1	56673916	red	56675034	six	1	1	1	0	POSITIVE
56675141	B	charlie	hopper	white	five	tiger	blue	one	baron	green	two												NEGATIVE
56680584	B	charlie	ringo	blue	one	charlie	white	eight	baron	green	two	56684410	45.07489	1	56688862	red	56690013	eight	0	1	0	1	POSITIVE
56690221	C	charlie	arrow	blue	seven	tiger	red	four	hopper	white	three												NEGATIVE
56695678	C	charlie	charlie	white	six	laker	blue	one	hopper	red	seven	56699067	294.8892	0	56703896	white	56704812	six	1	1	1	0	POSITIVE
56704819	C	charlie	tiger	white	two	charlie	red	eight	eagle	blue	six	56708467	49.44456	1	56713323	red	56714262	two	1	2	0	1	POSITIVE
56714269	F	charlie	charlie	white	three	arrow	red	six	baron	blue	two	56718366	297.9163	0	56722684	white	56723856	three	1	1	1	0	POSITIVE
56723663	C	charlie	eagle	white	seven	charlie	blue	eight	hopper	red	three	56727482	47.91844	1	56733966	blue	56735406	eight	1	1	1	1	POSITIVE
56735415	F	charlie	charlie	red	four	tiger	blue	one	eagle	white	six											0	FALSENEGATIVE
56740861	F	charlie	laker	white	two	tiger	blue	six	ringo	green	seven												NEGATIVE
56746295	F	charlie	tiger	red	eight	charlie	white	three	ringo	blue	five	56749813	47.48974	1	56754686	white	56755813	three	1	1	1	1	POSITIVE
56755623	F	charlie	laker	green	seven	charlie	red	one	eagle	blue	six	56759205	51.12371	1	56763968	red	56765007	one	1	1	1	1	POSITIVE
56764914	C	charlie	ringo	white	seven	laker	red	five	arrow	blue	four												NEGATIVE
56770347	C	charlie	baron	blue	six	charlie	white	eight	laker	red	four	56773916	51.37478	1	56778835	white	56780120	six	1	2	0	1	POSITIVE
56780128	B	charlie	arrow	white	eight	charlie	blue	one	baron	red	seven	56783538	38.82762	1	56788988	blue	56789861	one	1	1	1	1	POSITIVE
56789968	C	charlie	charlie	white	one	hopper	red	seven	eagle	blue	four	56793609	308.112	1	56798405	red	56799567	one	2	1	0	0	POSITIVE
56799574	C	charlie	charlie	blue	three	ringo	red	seven	arrow	white	six	56803042	313.0009	1	56808737	blue	56809698	three	1	1	1	0	POSITIVE
56809705	C	charlie	tiger	white	seven	charlie	red	two	hopper	blue	five	56813139	31.42737	1	56817885	red	56818801	two	1	1	1	1	POSITIVE
56818808	B	charlie	baron	white	two	charlie	blue	four	arrow	red	five	56822130	42.09278	1	56827581	blue	56828353	four	1	1	1	1	POSITIVE
56828560	F	charlie	ringo	white	five	baron	blue	three	eagle	green	one												NEGATIVE
56834008	F	charlie	charlie	red	three	hopper	green	one	laker	blue	five	56837976	29.54115	0	56842492	green	56843565	one	2	2	0	0	POSITIVE
56843572	B	charlie	eagle	blue	five	arrow	red	four	hopper	green	one												NEGATIVE
56849012	B	charlie	charlie	blue	six	baron	white	one	hopper	green	three	56852541	319.8417	1	56857729	white	56858579	six	2	1	0	0	POSITIVE
56858786	C	charlie	hopper	white	six	charlie	blue	four	baron	green	three	56862229	34.34011	1	56868328	blue	56869356	four	1	1	1	1	POSITIVE
56869364	B	charlie	charlie	red	seven	baron	blue	two	laker	white	three	56872787	315.0786	1	56877745	red	56878596	seven	1	1	1	0	POSITIVE
56879003	C	charlie	arrow	green	six	charlie	blue	eight	hopper	white	four	56882338	33.80239	1	56887842	blue	56889049	eight	1	1	1	1	POSITIVE
56889056	B	charlie	arrow	green	seven	charlie	red	six	hopper	white	three	56892354	41.25821	1	56898487	red	56899584	six	1	1	1	1	POSITIVE
56899991	F	charlie	baron	blue	seven	tiger	white	six	laker	green	four												NEGATIVE
56905449	F	charlie	hopper	blue	two	charlie	white	seven	laker	green	eight	56908932	31.34552	1	56913622	white	56916191	seven	1	1	1	1	POSITIVE
56916199	C	charlie	charlie	red	eight	hopper	blue	two	laker	white	six	56919865	311.6175	1	56925451	blue	56927283	eight	2	1	0	0	POSITIVE
56927293	F	charlie	ringo	red	two	laker	green	one	eagle	white	eight												NEGATIVE
56932738	F	charlie	charlie	green	four	laker	blue	seven	eagle	white	two	56936608	313.8477	1	56941614	green	56942608	four	1	1	1	0	POSITIVE
56942615	C	charlie	charlie	white	three	arrow	blue	six	hopper	red	four	56946011	318.0897	1	56951275	white	56952426	three	1	1	1	0	POSITIVE
56952434	F	charlie	laker	green	eight	charlie	white	five	hopper	red	three	56956982	35.438	1	56960949	red	56961954	five	0	1	0	1	POSITIVE
56961961	F	charlie	arrow	red	five	hopper	white	four	eagle	blue	six												NEGATIVE
56967398	F	charlie	hopper	blue	five	charlie	green	one	laker	white	four	56970767	28.5671	1	56976050	green	56976888	one	1	1	1	1	POSITIVE
56976896	B	charlie	charlie	blue	two	tiger	red	five	laker	green	eight	56980399	312.3438	1	56985421	blue	56986316	four	1	0	0	0	POSITIVE
56986424	F	charlie	arrow	blue	four	ringo	white	five	hopper	red	eight												NEGATIVE
56991870	F	charlie	laker	green	five	charlie	red	four	tiger	blue	two	56995295	27.82935	1	57000433	red	57001282	four	1	1	1	1	POSITIVE
57001290	F	charlie	eagle	green	two	charlie	red	eight	laker	white	six	57004803	38.68052	1	57009604	red	57010755	eight	1	1	1	1	POSITIVE
57010762	F	charlie	laker	red	one	baron	blue	seven	arrow	white	eight												NEGATIVE
57016217	F	charlie	ringo	white	eight	charlie	red	three	baron	blue	two	57019645	35.65145	1	57024639	red	57025800	three	1	1	1	1	POSITIVE
57025808	B	charlie	charlie	red	three	laker	white	seven	arrow	green	five	57029528	44.48969	0	57034278	white	57035162	seven	2	2	0	0	POSITIVE
57035369	F	charlie	arrow	green	seven	charlie	blue	one	hopper	red	eight	57039183	41.85725	1	57043963	blue	57045124	one	1	1	1	1	POSITIVE
57045132	F	charlie	charlie	green	seven	arrow	blue	six	hopper	red	eight											0	FALSENEGATIVE
57050580	F	charlie	eagle	blue	three	arrow	white	one	laker	red	four												NEGATIVE
57056029	F	charlie	charlie	white	six	laker	green	three	ringo	red	five	57059484	308.7618	1	57064236	white	57065163	six	1	1	1	0	POSITIVE
57065170	C	charlie	charlie	green	one	ringo	blue	seven	tiger	red	five	57068711	313.2643	1	57073975	green	57075494	one	1	1	1	0	POSITIVE
57075501	F	charlie	baron	green	two	eagle	blue	four	arrow	white	one												NEGATIVE
57080947	F	charlie	charlie	white	eight	arrow	red	three	tiger	blue	one	57084323	303.3334	1	57089535	white	57090474	three	1	2	0	0	POSITIVE
57090482	C	charlie	baron	white	two	charlie	green	one	eagle	red	five	57094100	32.89624	1	57099264	green	57100292	one	1	1	1	1	POSITIVE
57100300	F	charlie	baron	white	two	charlie	green	seven	eagle	red	four	57103670	50.00311	1	57108892	green	57110021	seven	1	1	1	1	POSITIVE
57110029	C	charlie	baron	white	seven	arrow	green	five	hopper	red	six												NEGATIVE
57115478	C	charlie	charlie	green	eight	arrow	white	four	ringo	blue	six	57118999	295.1488	0	57123804	green	57124642	four	1	2	0	0	POSITIVE
