# Supplementary material for: Concurrent talking in immersive virtual reality: on the dominance of visual speech cues
Source: Sci Rep. 2017 Jun 19;7:3817. doi: 10.1038/s41598-017-04201-x (PMC5476615; doi:10.1038/s41598-017-04201-x)
Supplement: Supplementary file 2 — Dataset 1 [file 41598_2017_4201_MOESM2_ESM.zip › ResultsGonzalez-Franco/Results/Control/_16_Responses.txt]

59747156	B	charlie	tiger	green	two	ringo	red	eight	arrow	blue	one	59750554	321.2831	0	59757089	red	59757952	two					FALSEPOSITIVE
59757990	B	charlie	hopper	white	seven	charlie	green	six	laker	red	one	59761006	31.03901	1	59766773	green	59767667	six	1	1	1	1	POSITIVE
59767975	B	charlie	charlie	blue	eight	laker	red	seven	tiger	white	four	59771022	319.6403	1	59777015	red	59777987	seven	2	2	0	0	POSITIVE
59777994	B	charlie	charlie	green	two	arrow	white	eight	laker	red	one	59781567	313.9394	1	59788698	green	59789256	three	1	0	0	0	POSITIVE
59791163	B	charlie	tiger	red	one	arrow	green	four	eagle	blue	five	59795268	320.2899	0	59799399	red	59800219	four					FALSEPOSITIVE
59800267	B	charlie	baron	red	six	charlie	green	three	laker	blue	seven	59803225	32.1783	1	59808927	green	59809677	seven	1	0	0	1	POSITIVE
59809884	F	charlie	ringo	red	two	charlie	green	seven	eagle	white	six	59813155	35.16362	1	59818668	green	59819795	seven	1	1	1	1	POSITIVE
59819803	F	charlie	ringo	white	two	charlie	red	one	eagle	blue	six	59823330	33.17414	1	59831022	red	59832093	one	1	1	1	1	POSITIVE
59832100	B	charlie	charlie	red	three	ringo	blue	four	tiger	white	one	59835349	318.7781	1	59840594	red	59841611	three	1	1	1	0	POSITIVE
59841618	C	charlie	laker	white	six	charlie	green	five	hopper	blue	two	59844947	30.69604	1	59850167	green	59851015	five	1	1	1	1	POSITIVE
59851023	F	charlie	eagle	green	three	charlie	white	six	laker	red	seven	59854407	30.95163	1	59859739	red	59860711	six	0	1	0	1	POSITIVE
59860718	B	charlie	charlie	red	one	hopper	green	four	ringo	white	two	59864260	322.8831	1	59869457	green	59870150	four	2	2	0	0	POSITIVE
59870157	C	charlie	charlie	green	one	tiger	red	two	arrow	blue	four	59873647	30.20712	0	59878236	green	59878828	two	1	2	0	0	POSITIVE
59878836	F	charlie	charlie	white	three	tiger	red	seven	ringo	blue	six	59882350	318.116	1	59888133	blue	59889004	three	0	1	0	0	POSITIVE
59889011	C	charlie	charlie	white	eight	ringo	green	six	laker	red	one	59892596	315.9753	1	59899839	red	59900811	six	0	2	0	0	POSITIVE
59900824	F	charlie	eagle	blue	six	charlie	white	eight	baron	red	four	59904224	36.0027	1	59909590	white	59910663	eight	1	1	1	1	POSITIVE
59910671	F	charlie	laker	green	one	tiger	blue	four	arrow	red	two	59914603	314.2603	0	59920380	green	59921263	one					FALSEPOSITIVE
59921270	F	charlie	arrow	red	three	baron	white	four	eagle	green	five	59925243	31.59545	0	59931282	red	59932109	four					FALSEPOSITIVE
59932116	F	charlie	charlie	green	one	hopper	red	three	baron	blue	six	59935635	318.8331	1	59941134	blue	59942005	six	0	0	0	0	POSITIVE
59942013	B	charlie	charlie	blue	five	tiger	red	one	baron	green	six	59945741	312.7942	1	59951153	blue	59951924	five	1	1	1	0	POSITIVE
59952032	C	charlie	hopper	blue	five	baron	green	one	eagle	red	six												NEGATIVE
59957476	C	charlie	ringo	white	six	charlie	green	five	laker	blue	eight	59958992	315.0026	0	59966981	green	59967752	five	1	1	1	1	POSITIVE
59967760	C	charlie	hopper	green	four	laker	white	five	ringo	red	seven	59971989	301.9008	0	59976207	green	59976911	four					FALSEPOSITIVE
59976919	C	charlie	baron	white	seven	arrow	red	five	laker	blue	eight												NEGATIVE
59982374	C	charlie	tiger	white	four	charlie	green	six	ringo	red	two	59982625	293.3976	1	59990817	green	59991767	six	1	1	1	1	POSITIVE
59991774	B	charlie	tiger	green	three	charlie	blue	four	arrow	red	seven	59995208	36.40877	1	60004143	red	60004747	four	0	1	0	1	POSITIVE
60004854	C	charlie	ringo	red	two	hopper	white	one	arrow	blue	six												NEGATIVE
60010294	C	charlie	laker	blue	three	charlie	red	two	tiger	white	five	60013761	35.60461	1	60019837	red	60020875	two	1	1	1	1	POSITIVE
60020883	F	charlie	arrow	green	six	baron	blue	three	hopper	red	seven												NEGATIVE
60026336	F	charlie	charlie	green	five	hopper	blue	three	arrow	white	eight	60030082	310.6411	1	60038200	green	60039139	five	1	1	1	0	POSITIVE
60039146	C	charlie	charlie	red	seven	ringo	white	eight	eagle	green	six	60042576	314.4617	1	60047851	red	60048890	seven	1	1	1	0	POSITIVE
60048897	B	charlie	hopper	blue	two	ringo	white	three	laker	green	six												NEGATIVE
60054337	B	charlie	laker	white	seven	charlie	green	four	hopper	red	six	60057768	37.10003	1	60063087	green	60064108	seven	1	2	0	1	POSITIVE
60064156	F	charlie	eagle	blue	three	charlie	white	six	laker	red	seven	60067586	36.17163	1	60073173	white	60074022	six	1	1	1	1	POSITIVE
60074029	F	charlie	charlie	blue	eight	eagle	white	three	hopper	red	seven	60077601	312.7467	1	60082243	green	60082958	three	0	2	0	0	POSITIVE
60082966	B	charlie	laker	white	four	ringo	green	three	hopper	red	six												NEGATIVE
60088422	B	charlie	charlie	red	eight	hopper	green	three	tiger	white	seven	60092164	316.0422	1	60101087	green	60102025	seven	2	0	0	0	POSITIVE
60102133	F	charlie	eagle	blue	eight	hopper	green	three	tiger	white	two												NEGATIVE
60107573	F	charlie	charlie	white	three	baron	red	six	ringo	blue	one	60111131	315.1417	1	60119327	blue	60120131	three	0	1	0	0	POSITIVE
60120138	F	charlie	charlie	white	five	ringo	green	seven	tiger	red	two	60123581	318.9898	1	60131245	green	60132831	seven	2	2	0	0	POSITIVE
60132839	C	charlie	tiger	green	five	hopper	white	two	laker	red	one												NEGATIVE
60138287	C	charlie	hopper	blue	two	charlie	red	four	arrow	white	three	60141858	41.37104	1	60148402	blue	60149217	four	2	1	0	1	POSITIVE
60149225	B	charlie	charlie	red	six	baron	white	four	laker	green	seven	60152610	318.7504	1	60158042	red	60159031	six	1	1	1	0	POSITIVE
60159088	B	charlie	charlie	blue	six	hopper	red	eight	laker	green	four	60162746	319.0971	1	60172607	green	60173517	six	0	1	0	0	POSITIVE
60174524	C	charlie	arrow	blue	two	tiger	green	six	laker	red	five												NEGATIVE
60179981	C	charlie	tiger	red	eight	charlie	blue	three	eagle	green	seven	60183492	40.96325	1	60189060	blue	60189831	three	1	1	1	1	POSITIVE
60189839	B	charlie	hopper	white	six	charlie	red	two	tiger	green	seven	60193248	36.38393	1	60198454	blue	60199959	two	0	1	0	1	POSITIVE
60199966	B	charlie	laker	white	one	charlie	blue	seven	arrow	red	two	60203520	35.34459	1	60209680	blue	60211312	seven	1	1	1	1	POSITIVE
60211519	B	charlie	charlie	white	three	baron	green	six	tiger	red	one	60215006	319.6018	1	60220358	white	60221308	three	1	1	1	0	POSITIVE
60221315	F	charlie	charlie	blue	six	arrow	red	four	eagle	white	seven	60224757	321.8448	1	60229674	red	60230646	six	2	1	0	0	POSITIVE
60230653	C	charlie	charlie	red	two	eagle	blue	eight	hopper	white	seven	60234120	312.3033	1	60239213	green	60239827	two	0	1	0	0	POSITIVE
60239835	F	charlie	charlie	blue	two	laker	white	five	arrow	green	seven	60243503	316.5344	1	60250026	blue	60251288	two	1	1	1	0	POSITIVE
60251295	C	charlie	hopper	white	eight	charlie	green	six	ringo	red	five	60255012	28.82129	1	60259676	green	60260570	six	1	1	1	1	POSITIVE
60260578	C	charlie	tiger	green	two	laker	red	six	hopper	white	five												NEGATIVE
60266014	C	charlie	charlie	red	four	hopper	blue	eight	eagle	white	six	60269696	323.8371	1	60275080	red	60275817	four	1	1	1	0	POSITIVE
60275825	F	charlie	arrow	red	one	charlie	white	seven	laker	blue	five	60279304	35.50013	1	60284619	red	60285647	seven	2	1	0	1	POSITIVE
60285655	C	charlie	baron	green	eight	arrow	red	six	hopper	blue	five												NEGATIVE
60291108	C	charlie	arrow	green	eight	charlie	blue	five	tiger	white	two	60294670	38.76385	1	60299944	green	60301675	five	2	1	0	1	POSITIVE
60301682	B	charlie	ringo	white	eight	hopper	red	five	eagle	green	one												NEGATIVE
60307126	B	charlie	arrow	white	two	charlie	red	six	ringo	green	eight	60310693	33.63618	1	60316051	red	60317047	six	1	1	1	1	POSITIVE
60317065	C	charlie	eagle	white	six	charlie	red	one	ringo	green	five	60320600	33.12127	1	60325534	red	60327065	one	1	1	1	1	POSITIVE
60327073	C	charlie	charlie	green	one	ringo	red	three	eagle	white	six	60330566	310.0227	1	60335755	green	60336481	one	1	1	1	0	POSITIVE
60336490	B	charlie	hopper	red	six	baron	white	two	ringo	green	four												NEGATIVE
60341925	B	charlie	arrow	white	three	charlie	green	four	laker	blue	one	60345385	35.28877	1	60350678	green	60351516	four	1	1	1	1	POSITIVE
60351523	C	charlie	charlie	white	five	eagle	green	eight	ringo	blue	six	60355122	307.0899	1	60360429	white	60361234	eight	1	2	0	0	POSITIVE
60361241	C	charlie	hopper	red	three	baron	white	seven	arrow	green	six												NEGATIVE
60366698	C	charlie	charlie	red	one	baron	white	two	tiger	blue	three	60370166	302.7147	1	60375643	red	60376414	one	1	1	1	0	POSITIVE
60376421	C	charlie	baron	green	seven	eagle	blue	six	arrow	white	one												NEGATIVE
60381877	C	charlie	baron	white	six	charlie	green	five	hopper	red	three	60385293	32.1336	1	60390466	green	60391426	five	1	1	1	1	POSITIVE
60391433	B	charlie	laker	green	four	charlie	red	eight	tiger	blue	one	60394833	29.46494	1	60400384	red	60401512	eight	1	1	1	1	POSITIVE
60401520	F	charlie	tiger	blue	four	arrow	green	one	baron	white	six												NEGATIVE
60406960	F	charlie	hopper	green	two	charlie	blue	six	eagle	red	seven	60410392	35.03834	1	60416156	blue	60417240	six	1	1	1	1	POSITIVE
60417247	C	charlie	charlie	white	two	eagle	green	seven	hopper	red	five	60421017	307.3473	1	60425885	white	60426667	seven	1	2	0	0	POSITIVE
60426675	F	charlie	charlie	green	five	tiger	red	eight	hopper	white	two	60430123	328.5131	1	60437055	red	60437949	one	2	0	0	0	POSITIVE
60437956	F	charlie	ringo	blue	six	eagle	green	two	baron	red	seven												NEGATIVE
60443397	F	charlie	charlie	white	two	tiger	green	one	hopper	red	three	60446942	309.1902	1	60453855	white	60454971	two	1	1	1	0	POSITIVE
60454979	F	charlie	arrow	blue	five	charlie	white	four	baron	red	seven	60458489	35.55414	1	60463394	red	60464209	four	0	1	0	1	POSITIVE
60464216	B	charlie	tiger	red	five	hopper	green	six	laker	blue	four												NEGATIVE
60469657	B	charlie	arrow	white	five	charlie	green	four	hopper	blue	six	60473205	33.5656	1	60479367	green	60480408	four	1	1	1	1	POSITIVE
60480436	F	charlie	hopper	red	eight	charlie	white	three	arrow	green	six	60483913	32.61732	1	60490358	red	60491297	three	2	1	0	1	POSITIVE
60491304	B	charlie	tiger	blue	five	eagle	white	eight	ringo	green	six												NEGATIVE
60496744	B	charlie	charlie	red	six	arrow	green	one	hopper	white	five	60500337	309.974	1	60506621	red	60507595	six	1	1	1	0	POSITIVE
60507902	F	charlie	ringo	green	four	charlie	blue	six	hopper	white	three	60511349	29.1044	1	60517088	blue	60518261	six	1	1	1	1	POSITIVE
60518268	C	charlie	charlie	green	four	ringo	white	two	hopper	red	seven	60521926	314.057	1	60527063	red	60527979	four	0	1	0	0	POSITIVE
