# Supplementary material for: Concurrent talking in immersive virtual reality: on the dominance of visual speech cues
Source: Sci Rep. 2017 Jun 19;7:3817. doi: 10.1038/s41598-017-04201-x (PMC5476615; doi:10.1038/s41598-017-04201-x)
Supplement: Supplementary file 2 — Dataset 1 [file 41598_2017_4201_MOESM2_ESM.zip › ResultsGonzalez-Franco/Results/Control/_17_Responses.txt]

47895442	C	charlie	tiger	red	one	eagle	white	three	ringo	green	six												NEGATIVE
47900899	C	charlie	hopper	red	eight	charlie	blue	six	tiger	green	two	47904472	37.5043	1	47912569	blue	47914121	six	1	1	1	1	POSITIVE
47914130	B	charlie	charlie	red	five	baron	blue	six	eagle	white	eight	47917753	326.0798	1	47924397	red	47925294	five	1	1	1	0	POSITIVE
47926001	C	charlie	charlie	green	two	hopper	white	eight	eagle	red	six	47930115	318.0213	1	47934618	red	47936785	eight	0	2	0	0	POSITIVE
47936792	F	charlie	baron	blue	four	charlie	green	five	tiger	white	one	47940536	36.95397	1	47945821	white	47946937	one	0	0	0	1	POSITIVE
47946845	C	charlie	arrow	blue	two	tiger	green	six	hopper	red	eight												NEGATIVE
47952279	C	charlie	laker	blue	three	charlie	white	five	hopper	green	eight	47956345	38.88016	1	47960721	red	47961727	five	0	1	0	1	POSITIVE
47961734	C	charlie	arrow	blue	two	tiger	green	five	ringo	red	four												NEGATIVE
47967176	C	charlie	baron	white	seven	charlie	blue	four	eagle	red	two	47970854	36.28536	1	47977141	blue	47978157	four	1	1	1	1	POSITIVE
47978164	F	charlie	laker	blue	six	charlie	white	seven	arrow	red	eight	47982175	41.72276	1	47986725	red	47987842	seven	0	1	0	1	POSITIVE
47987749	F	charlie	charlie	red	four	eagle	green	eight	arrow	blue	seven	47991406	314.1821	1	47996420	red	47997726	four	1	1	1	0	POSITIVE
47997534	B	charlie	laker	white	seven	charlie	red	five	arrow	green	two	48001412	41.11149	1	48005925	red	48006776	five	1	1	1	1	POSITIVE
48006983	B	charlie	tiger	red	eight	charlie	white	three	arrow	blue	six	48010644	41.6334	1	48015398	white	48017197	three	1	1	1	1	POSITIVE
48017405	B	charlie	baron	white	four	eagle	blue	seven	laker	red	two												NEGATIVE
48022854	B	charlie	ringo	white	five	charlie	blue	six	tiger	red	four	48026737	41.05283	1	48033046	blue	48034042	six	1	1	1	1	POSITIVE
48034349	B	charlie	charlie	blue	one	baron	red	four	tiger	white	three	48038331	320.7204	1	48043401	blue	48044385	one	1	1	1	0	POSITIVE
48044692	F	charlie	tiger	green	seven	hopper	blue	three	ringo	white	two												NEGATIVE
48050127	F	charlie	charlie	red	seven	hopper	white	three	eagle	blue	two	48053860	315.0812	1	48058848	red	48059988	seven	1	1	1	0	POSITIVE
48059995	B	charlie	charlie	white	one	hopper	green	six	laker	blue	four	48065146	313.4495	1	48068320	white	48069192	one	1	1	1	0	POSITIVE
48069199	F	charlie	tiger	green	six	laker	blue	five	eagle	red	seven												NEGATIVE
48074649	F	charlie	charlie	red	seven	ringo	blue	four	arrow	white	one	48078418	312.5016	1	48083646	red	48084829	seven	1	1	1	0	POSITIVE
48084737	B	charlie	ringo	white	seven	charlie	green	six	laker	blue	three	48088335	34.45563	1	48093364	green	48094337	six	1	1	1	1	POSITIVE
48094644	B	charlie	eagle	blue	three	arrow	white	seven	laker	green	four												NEGATIVE
48100094	B	charlie	charlie	white	five	hopper	blue	two	ringo	red	six	48103523	311.0082	1	48108364	white	48109293	five	1	1	1	0	POSITIVE
48109500	B	charlie	charlie	red	five	eagle	white	four	hopper	green	one	48113732	316.7687	1	48117881	red	48118609	five	1	1	1	0	POSITIVE
48118816	B	charlie	laker	white	four	charlie	green	two	hopper	blue	eight	48122714	40.63668	1	48127544	green	48128124	two	1	1	1	1	POSITIVE
48128131	F	charlie	arrow	white	two	tiger	blue	four	ringo	green	six												NEGATIVE
48133570	F	charlie	charlie	blue	three	baron	green	five	tiger	white	four	48137581	312.7883	1	48143282	blue	48144464	three	1	1	1	0	POSITIVE
48144172	F	charlie	charlie	blue	six	ringo	green	five	arrow	white	four	48147911	314.8784	1	48153803	blue	48154954	six	1	1	1	0	POSITIVE
48154962	B	charlie	laker	red	five	ringo	green	seven	eagle	blue	eight												NEGATIVE
48160398	B	charlie	charlie	blue	five	ringo	red	seven	eagle	white	one	48163885	311.2258	1	48168838	blue	48169699	five	1	1	1	0	POSITIVE
48169812	B	charlie	charlie	white	three	ringo	blue	six	hopper	green	five	48173253	315.05	1	48178053	white	48179048	three	1	1	1	0	POSITIVE
48179055	B	charlie	eagle	blue	one	hopper	white	four	ringo	green	seven												NEGATIVE
48184508	B	charlie	baron	green	three	charlie	white	one	laker	red	two	48189142	34.38419	1	48194138	white	48196015	one	1	1	1	1	POSITIVE
48196122	C	charlie	hopper	green	eight	arrow	blue	two	ringo	red	three												NEGATIVE
48201567	C	charlie	baron	blue	three	charlie	green	four	ringo	red	two	48206193	36.45679	1	48210289	blue	48211217	four	2	1	0	1	POSITIVE
48211224	B	charlie	charlie	green	three	laker	blue	four	ringo	white	two	48215872	308.6405	1	48220811	green	48221649	three	1	1	1	0	POSITIVE
48221658	F	charlie	charlie	red	one	arrow	blue	four	eagle	white	eight	48226691	304.9499	1	48231188	red	48232394	one	1	1	1	0	POSITIVE
48232201	F	charlie	charlie	white	four	ringo	red	five	arrow	blue	one	48235919	313.6762	1	48240516	white	48241777	four	1	1	1	0	POSITIVE
48241586	B	charlie	ringo	green	six	charlie	blue	eight	arrow	red	one	48245871	33.4033	1	48250490	blue	48252289	eight	1	1	1	1	POSITIVE
48252396	C	charlie	charlie	white	four	baron	red	two	laker	blue	eight	48256019	307.8716	1	48260979	red	48261906	two	2	2	0	0	POSITIVE
48261913	B	charlie	tiger	red	four	charlie	white	seven	arrow	blue	five	48265565	34.34686	1	48271255	white	48272060	seven	1	1	1	1	POSITIVE
48272267	C	charlie	hopper	blue	seven	charlie	green	three	laker	red	five	48276016	39.18275	1	48280704	green	48281486	three	1	1	1	1	POSITIVE
48281493	F	charlie	hopper	red	one	charlie	blue	six	ringo	white	four	48285273	32.38992	1	48292254	blue	48293717	six	1	1	1	1	POSITIVE
48293725	C	charlie	baron	green	five	hopper	white	four	arrow	red	seven												NEGATIVE
48299185	C	charlie	charlie	blue	two	arrow	green	six	laker	red	one	48302770	307.3578	1	48307591	white	48308395	one	0	0	0	0	POSITIVE
48308402	C	charlie	charlie	blue	one	tiger	white	eight	eagle	green	five											0	FALSENEGATIVE
48313843	C	charlie	arrow	white	three	laker	blue	eight	baron	red	five	48313906	308.9864	0	48322815	white	48323485	one					FALSEPOSITIVE
48323492	C	charlie	baron	green	three	charlie	blue	two	laker	red	four	48327421	36.99615	1	48332164	blue	48333638	two	1	1	1	1	POSITIVE
48333646	C	charlie	arrow	white	seven	charlie	blue	five	hopper	red	three	48337489	31.52758	1	48342194	blue	48343211	five	1	1	1	1	POSITIVE
48343219	C	charlie	arrow	green	three	laker	red	four	hopper	white	one												NEGATIVE
48348669	C	charlie	charlie	white	four	eagle	red	six	baron	green	three	48352261	308.3322	1	48357017	white	48357855	four	1	1	1	0	POSITIVE
48357862	C	charlie	laker	red	six	baron	blue	one	tiger	white	four												NEGATIVE
48363305	C	charlie	charlie	green	six	arrow	white	four	baron	red	seven	48367155	312.429	1	48371862	green	48372744	six	1	1	1	0	POSITIVE
48372752	B	charlie	arrow	red	five	charlie	green	six	baron	white	seven	48376393	35.97	1	48381021	red	48382083	six	2	1	0	1	POSITIVE
48382190	C	charlie	laker	white	eight	hopper	red	four	tiger	blue	seven												NEGATIVE
48387644	C	charlie	tiger	green	five	charlie	red	six	baron	white	two	48391246	32.51844	1	48396246	red	48397218	six	1	1	1	1	POSITIVE
48397225	C	charlie	arrow	green	three	charlie	white	six	baron	blue	five											1	FALSENEGATIVE
48402660	C	charlie	charlie	blue	five	laker	green	six	tiger	white	two	48402858	31.01487	0	48410777	white	48411515	six	0	2	0	0	POSITIVE
48411522	F	charlie	arrow	red	six	charlie	green	four	baron	blue	seven	48414971	33.01859	1	48419982	green	48420942	four	1	1	1	1	POSITIVE
48420849	C	charlie	charlie	red	eight	arrow	white	six	laker	blue	four	48424634	319.0403	1	48429074	white	48430805	six	2	2	0	0	POSITIVE
48430813	C	charlie	hopper	red	six	arrow	green	seven	ringo	blue	three												NEGATIVE
48436273	C	charlie	tiger	blue	seven	charlie	red	six	laker	white	one	48439788	34.24866	1	48444757	red	48445728	six	1	1	1	1	POSITIVE
48445736	F	charlie	charlie	white	seven	arrow	green	four	ringo	blue	five											0	FALSENEGATIVE
48451189	F	charlie	hopper	green	two	charlie	blue	three	baron	red	eight	48454813	33.30176	1	48460215	blue	48461398	three	1	1	1	1	POSITIVE
48461005	F	charlie	tiger	white	four	eagle	green	three	hopper	red	one												NEGATIVE
48466454	F	charlie	ringo	red	eight	charlie	green	six	eagle	blue	one	48470065	33.87582	1	48475016	green	48476542	six	1	1	1	1	POSITIVE
48475850	B	charlie	laker	red	four	eagle	green	seven	tiger	white	five												NEGATIVE
48481300	B	charlie	eagle	white	six	charlie	red	four	arrow	blue	five	48484683	30.78361	1	48490095	blue	48490821	four	0	1	0	1	POSITIVE
48490828	F	charlie	tiger	white	three	charlie	green	five	laker	red	six	48494334	31.23577	1	48499031	green	48500247	five	1	1	1	1	POSITIVE
48499955	F	charlie	hopper	blue	eight	charlie	white	four	baron	green	two	48503440	34.17839	1	48508101	white	48509505	four	1	1	1	1	POSITIVE
48508912	F	charlie	charlie	red	six	arrow	white	four	hopper	green	five	48513113	306.6853	1	48517707	red	48518958	six	1	1	1	0	POSITIVE
48518965	B	charlie	charlie	red	three	tiger	blue	two	hopper	white	five	48522993	318.0844	1	48528251	blue	48528910	three	2	1	0	0	POSITIVE
48528918	F	charlie	eagle	green	four	charlie	red	two	hopper	white	three	48532667	30.09159	1	48537109	red	48538269	two	1	1	1	1	POSITIVE
48538077	B	charlie	eagle	green	two	ringo	white	eight	hopper	red	five												NEGATIVE
48543528	B	charlie	charlie	green	six	ringo	blue	two	eagle	white	eight	48547074	312.0618	1	48552088	green	48552917	six	1	1	1	0	POSITIVE
48553424	F	charlie	ringo	white	five	arrow	green	three	baron	blue	four												NEGATIVE
48558875	F	charlie	laker	blue	eight	charlie	green	three	hopper	red	six	48562669	33.81674	1	48567167	green	48568693	three	1	1	1	1	POSITIVE
48567900	C	charlie	charlie	white	five	arrow	green	four	laker	red	three	48572165	303.6474	1	48577175	white	48578862	five	1	1	1	0	POSITIVE
48578869	F	charlie	charlie	red	one	baron	white	three	arrow	blue	four	48582924	311.3185	1	48587753	red	48588925	one	1	1	1	0	POSITIVE
48588833	C	charlie	charlie	red	three	arrow	green	four	tiger	blue	five	48592476	309.5429	1	48597136	red	48597828	three	1	1	1	0	POSITIVE
