# Supplementary material for: Concurrent talking in immersive virtual reality: on the dominance of visual speech cues
Source: Sci Rep. 2017 Jun 19;7:3817. doi: 10.1038/s41598-017-04201-x (PMC5476615; doi:10.1038/s41598-017-04201-x)
Supplement: Supplementary file 2 — Dataset 1 [file 41598_2017_4201_MOESM2_ESM.zip › ResultsGonzalez-Franco/Results/Control/_18_Responses.txt]

52580278	F	charlie	arrow	white	one	eagle	green	four	hopper	blue	six												NEGATIVE
52585719	F	charlie	eagle	white	three	charlie	green	five	tiger	red	six	52588880	24.39682	1	52594555	green	52596230	five	1	1	1	1	POSITIVE
52596237	B	charlie	charlie	red	one	baron	white	seven	arrow	green	three	52599500	298.741	0	52604652	white	52606607	one	2	1	0	0	POSITIVE
52606615	C	charlie	charlie	white	six	laker	green	eight	baron	red	five	52610059	249.7855	0	52614894	white	52616670	six	1	1	1	0	POSITIVE
52616678	B	charlie	charlie	green	five	tiger	red	three	laker	white	eight	52619952	338.2072	1	52625092	green	52626087	five	1	1	1	0	POSITIVE
52626094	F	charlie	charlie	red	seven	eagle	white	one	laker	green	five	52629399	329.4943	1	52634363	red	52635659	seven	1	1	1	0	POSITIVE
52635666	B	charlie	arrow	green	eight	charlie	blue	three	tiger	red	four	52638944	37.72257	1	52644863	blue	52645835	three	1	1	1	1	POSITIVE
52645842	C	charlie	ringo	blue	eight	charlie	red	four	hopper	green	one	52649142	36.8084	1	52654983	red	52656781	four	1	1	1	1	POSITIVE
52656788	B	charlie	charlie	white	two	arrow	green	five	tiger	blue	four	52660203	313.4858	1	52665035	white	52666421	two	1	1	1	0	POSITIVE
52666428	F	charlie	charlie	red	eight	laker	green	three	ringo	white	six	52669753	337.4809	1	52674865	white	52675770	six	0	0	0	0	POSITIVE
52675777	B	charlie	laker	red	two	charlie	green	four	ringo	white	three	52679509	22.33949	1	52684036	green	52684952	four	1	1	1	1	POSITIVE
52684960	C	charlie	tiger	white	three	eagle	blue	five	laker	red	eight												NEGATIVE
52690411	C	charlie	charlie	red	one	baron	blue	six	hopper	green	three	52693692	326.192	1	52698713	red	52700187	one	1	1	1	0	POSITIVE
52700195	F	charlie	arrow	blue	one	baron	red	five	laker	white	four												NEGATIVE
52705637	F	charlie	charlie	green	two	laker	red	seven	arrow	white	six	52708895	276.7139	0	52715133	green	52716003	two	1	1	1	0	POSITIVE
52716010	B	charlie	ringo	green	five	charlie	red	eight	hopper	blue	two	52719477	40.6371	1	52724269	red	52725398	eight	1	1	1	1	POSITIVE
52725405	B	charlie	arrow	white	three	charlie	green	four	tiger	red	six	52728770	40.74759	1	52733719	green	52734535	four	1	1	1	1	POSITIVE
52734542	B	charlie	arrow	green	seven	charlie	blue	three	hopper	red	four	52737820	35.36509	1	52742911	blue	52744398	three	1	1	1	1	POSITIVE
52744405	C	charlie	charlie	green	eight	baron	blue	one	eagle	red	four	52747595	321.7518	1	52752686	green	52754037	eight	1	1	1	0	POSITIVE
52754044	B	charlie	charlie	red	three	hopper	white	five	baron	green	seven	52757344	322.5657	1	52762347	red	52763140	three	1	1	1	0	POSITIVE
52763148	B	charlie	eagle	green	five	tiger	white	four	laker	blue	six												NEGATIVE
52768606	B	charlie	charlie	blue	three	hopper	red	five	arrow	green	four	52772014	302.0067	1	52777326	blue	52778186	three	1	1	1	0	POSITIVE
52778193	B	charlie	laker	blue	three	arrow	red	two	hopper	green	four												NEGATIVE
52783632	B	charlie	charlie	white	three	baron	blue	five	ringo	green	four	52787005	310.7875	1	52792796	white	52793690	three	1	1	1	0	POSITIVE
52793698	B	charlie	arrow	green	five	charlie	white	eight	ringo	red	six	52797115	46.58133	1	52801676	white	52802994	eight	1	1	1	1	POSITIVE
52803001	C	charlie	hopper	red	one	charlie	green	two	ringo	blue	three	52806630	44.86298	1	52811975	green	52812946	two	1	1	1	1	POSITIVE
52812954	B	charlie	eagle	blue	four	charlie	green	one	hopper	white	eight	52816337	41.99915	1	52821436	green	52822530	one	1	1	1	1	POSITIVE
52822537	B	charlie	charlie	blue	one	tiger	red	seven	arrow	green	eight	52825910	318.8618	1	52831377	blue	52832236	one	1	1	1	0	POSITIVE
52832244	F	charlie	eagle	green	four	charlie	white	five	hopper	red	eight	52835867	49.3983	1	52841049	white	52842077	five	1	1	1	1	POSITIVE
52842085	B	charlie	eagle	green	seven	charlie	white	two	tiger	blue	one	52845864	29.1401	1	52850320	white	52851203	two	1	1	1	1	POSITIVE
52851212	B	charlie	charlie	blue	six	arrow	red	five	hopper	white	one	52854671	310.148	1	52859413	blue	52860518	six	1	1	1	0	POSITIVE
52860526	C	charlie	charlie	blue	seven	arrow	red	two	ringo	green	five	52863800	342.9219	1	52868907	blue	52870672	seven	1	1	1	0	POSITIVE
52870679	C	charlie	ringo	red	three	charlie	blue	six	tiger	green	two	52873863	41.42289	1	52879518	blue	52880982	six	1	1	1	1	POSITIVE
52880989	C	charlie	hopper	blue	six	charlie	red	one	arrow	green	seven	52884399	35.26596	1	52889158	red	52889962	one	1	1	1	1	POSITIVE
52889970	F	charlie	baron	blue	five	charlie	red	two	tiger	green	three	52893496	30.16368	1	52898529	red	52899457	two	1	1	1	1	POSITIVE
52899464	C	charlie	charlie	red	four	baron	green	three	arrow	white	seven	52902941	311.9298	1	52908213	red	52909107	four	1	1	1	0	POSITIVE
52909114	F	charlie	charlie	red	five	eagle	white	four	tiger	blue	one	52912501	324.8308	1	52917339	red	52918289	five	1	1	1	0	POSITIVE
52918296	C	charlie	eagle	red	seven	charlie	blue	two	baron	white	one	52921909	46.9218	1	52926744	blue	52927526	two	1	1	1	1	POSITIVE
52927533	B	charlie	charlie	red	five	arrow	white	four	ringo	blue	eight	52930904	309.6947	1	52935602	red	52936518	five	1	1	1	0	POSITIVE
52936525	C	charlie	ringo	red	eight	charlie	white	two	tiger	blue	one	52940055	37.52575	1	52945845	white	52946660	two	1	1	1	1	POSITIVE
52946668	F	charlie	arrow	white	eight	charlie	red	seven	ringo	green	five	52950075	39.8195	1	52954736	red	52956411	seven	1	1	1	1	POSITIVE
52956419	C	charlie	baron	red	four	laker	blue	two	tiger	green	three												NEGATIVE
52961874	C	charlie	arrow	white	seven	charlie	blue	two	laker	green	five	52965159	39.01689	1	52971279	blue	52972206	two	1	1	1	1	POSITIVE
52972213	B	charlie	tiger	white	three	baron	green	four	ringo	red	six												NEGATIVE
52977659	B	charlie	hopper	red	three	charlie	white	seven	arrow	green	five	52981040	94.75701	1	52986235	white	52987441	seven	1	1	1	1	POSITIVE
52987448	C	charlie	laker	blue	five	charlie	white	four	eagle	green	two	52990824	58.21145	1	52995897	red	52996913	four	0	1	0	1	POSITIVE
52996920	C	charlie	hopper	red	one	ringo	green	eight	laker	white	seven												NEGATIVE
53002381	C	charlie	laker	red	one	charlie	blue	six	eagle	green	three	53005682	41.97094	1	53011557	blue	53013064	six	1	1	1	1	POSITIVE
53013071	C	charlie	charlie	blue	one	arrow	red	four	baron	white	seven	53016372	310.9648	1	53021643	blue	53022346	one	1	1	1	0	POSITIVE
53022354	C	charlie	arrow	blue	five	charlie	white	two	laker	red	six	53025695	30.13387	1	53030925	white	53031785	two	1	1	1	1	POSITIVE
53031793	C	charlie	laker	blue	five	ringo	red	four	arrow	white	seven												NEGATIVE
53037246	C	charlie	charlie	white	three	hopper	green	five	eagle	blue	one	53040532	325.9907	1	53045546	white	53046440	three	1	1	1	0	POSITIVE
53046448	C	charlie	hopper	green	one	ringo	blue	eight	eagle	red	three												NEGATIVE
53051893	C	charlie	charlie	white	eight	tiger	blue	one	laker	red	three	53055123	309.9853	1	53060268	white	53061687	eight	1	1	1	0	POSITIVE
53061695	C	charlie	charlie	blue	one	baron	red	six	arrow	white	three	53064917	314.9582	1	53069952	blue	53070890	one	1	1	1	0	POSITIVE
53070897	F	charlie	hopper	blue	six	charlie	red	three	eagle	white	four	53074322	47.93396	1	53079927	blue	53080843	three	2	1	0	1	POSITIVE
53080850	B	charlie	charlie	white	six	ringo	green	one	laker	red	four	53084223	319.7537	1	53088974	white	53090404	six	1	1	1	0	POSITIVE
53090411	F	charlie	baron	white	three	charlie	red	seven	ringo	blue	six	53093861	47.82162	1	53098759	red	53099865	seven	1	1	1	1	POSITIVE
53099872	F	charlie	tiger	white	two	eagle	blue	five	arrow	green	four												NEGATIVE
53105312	F	charlie	ringo	green	one	charlie	red	five	baron	white	four	53108727	40.93558	1	53114576	red	53115637	five	1	1	1	1	POSITIVE
53115644	F	charlie	charlie	red	one	baron	white	five	eagle	blue	two	53119009	318.6016	1	53124282	red	53125310	one	1	1	1	0	POSITIVE
53125317	F	charlie	tiger	blue	one	ringo	white	three	hopper	red	two												NEGATIVE
53130758	F	charlie	tiger	red	two	charlie	blue	six	ringo	white	four	53134134	86.18203	1	53139451	blue	53140535	six	1	1	1	1	POSITIVE
53140542	F	charlie	charlie	white	eight	hopper	blue	five	tiger	red	six	53144134	305.2541	1	53148722	white	53150107	eight	1	1	1	0	POSITIVE
53150114	F	charlie	arrow	white	two	charlie	blue	five	hopper	green	four	53153351	43.37618	1	53158753	blue	53159903	five	1	1	1	1	POSITIVE
53159910	F	charlie	laker	red	two	arrow	green	five	baron	white	three												NEGATIVE
53165367	F	charlie	laker	white	seven	charlie	green	four	tiger	red	five	53168625	33.73636	1	53173864	green	53175038	four	1	1	1	1	POSITIVE
53175045	F	charlie	baron	green	two	arrow	red	eight	hopper	blue	five												NEGATIVE
53180482	F	charlie	charlie	red	four	laker	green	three	tiger	blue	seven	53183830	318.0862	1	53189246	blue	53190251	seven	0	0	0	0	POSITIVE
53190258	F	charlie	charlie	red	six	baron	blue	seven	tiger	white	eight	53193568	316.536	1	53199008	red	53200136	six	1	1	1	0	POSITIVE
53200143	F	charlie	charlie	green	one	eagle	white	seven	hopper	blue	two	53203565	320.0762	1	53211295	white	53212859	one	2	1	0	0	POSITIVE
53212866	C	charlie	eagle	white	six	hopper	green	seven	arrow	blue	five												NEGATIVE
53218312	C	charlie	charlie	white	one	tiger	green	six	ringo	red	seven	53221596	318.87	1	53226676	white	53227614	one	1	1	1	0	POSITIVE
53227622	F	charlie	hopper	red	two	arrow	white	one	eagle	green	four												NEGATIVE
53233061	F	charlie	charlie	green	seven	hopper	white	six	arrow	blue	two	53236543	319.4402	1	53243732	green	53245564	seven	1	1	1	0	POSITIVE
53245571	B	charlie	baron	white	six	charlie	red	four	hopper	green	three	53248736	39.76085	1	53253852	red	53254578	four	1	1	1	1	POSITIVE
