# Supplementary material for: Concurrent talking in immersive virtual reality: on the dominance of visual speech cues
Source: Sci Rep. 2017 Jun 19;7:3817. doi: 10.1038/s41598-017-04201-x (PMC5476615; doi:10.1038/s41598-017-04201-x)
Supplement: Supplementary file 2 — Dataset 1 [file 41598_2017_4201_MOESM2_ESM.zip › ResultsGonzalez-Franco/Results/Control/_19_Responses.txt]

30036754	F	charlie	tiger	white	four	eagle	blue	eight	ringo	red	seven												NEGATIVE
30042197	F	charlie	charlie	white	six	hopper	red	five	tiger	blue	two	30045646	305.4197	1	30050819	white	30052012	six	1	1	1	0	POSITIVE
30051719	F	charlie	hopper	red	six	charlie	white	two	tiger	green	eight	30055112	41.16225	1	30059832	white	30061550	two	1	1	1	1	POSITIVE
30061057	B	charlie	charlie	green	two	ringo	white	seven	hopper	red	one	30064443	303.7978	1	30071393	white	30072197	two	2	1	0	0	POSITIVE
30072204	B	charlie	eagle	blue	one	baron	white	three	hopper	red	six												NEGATIVE
30077658	B	charlie	charlie	red	eight	laker	blue	five	hopper	white	seven	30081157	304.7766	1	30085869	blue	30086787	eight	2	1	0	0	POSITIVE
30086995	F	charlie	charlie	blue	one	tiger	red	seven	baron	green	two	30090250	303.6783	1	30095196	blue	30096255	one	1	1	1	0	POSITIVE
30095862	F	charlie	eagle	red	one	charlie	blue	five	tiger	white	three	30099149	34.26674	1	30104277	blue	30105560	five	1	1	1	1	POSITIVE
30105267	B	charlie	charlie	blue	one	baron	white	two	eagle	red	six	30108574	284.4238	0	30113570	blue	30114320	one	1	1	1	0	POSITIVE
30114528	B	charlie	eagle	white	eight	charlie	blue	one	hopper	red	three	30117886	34.85362	1	30122919	blue	30123489	one	1	1	1	1	POSITIVE
30123497	F	charlie	laker	green	six	charlie	white	seven	ringo	blue	four	30126849	31.15609	1	30131755	white	30132926	seven	1	1	1	1	POSITIVE
30132734	B	charlie	tiger	green	three	laker	blue	five	ringo	red	six												NEGATIVE
30138173	B	charlie	laker	green	six	charlie	red	three	eagle	white	five	30141458	25.70157	1	30146801	red	30147638	three	1	1	1	1	POSITIVE
30147646	B	charlie	charlie	green	seven	tiger	red	two	eagle	white	three	30150914	303.8887	1	30156016	green	30156787	seven	1	1	1	0	POSITIVE
30156894	C	charlie	hopper	blue	five	arrow	white	two	tiger	green	eight												NEGATIVE
30162356	C	charlie	charlie	red	four	hopper	green	seven	tiger	white	two	30165609	316.0299	1	30170670	green	30171486	four	2	1	0	0	POSITIVE
30171493	B	charlie	charlie	green	four	eagle	blue	three	ringo	red	one	30174852	298.0883	0	30179728	green	30180533	four	1	1	1	0	POSITIVE
30180640	B	charlie	charlie	green	five	laker	white	eight	hopper	red	one	30183879	296.6604	0	30188832	green	30189581	five	1	1	1	0	POSITIVE
30189689	F	charlie	baron	green	six	charlie	white	five	hopper	red	one	30193124	36.0538	1	30197947	white	30199184	five	1	1	1	1	POSITIVE
30198691	B	charlie	laker	white	three	arrow	blue	six	eagle	green	two												NEGATIVE
30204129	B	charlie	baron	white	two	charlie	blue	three	ringo	red	one	30207433	31.05692	1	30212936	blue	30213776	three	1	1	1	1	POSITIVE
30213983	C	charlie	charlie	blue	three	eagle	white	four	laker	red	one	30217278	310.4808	1	30223292	white	30224095	three	2	1	0	0	POSITIVE
30224102	B	charlie	baron	blue	six	charlie	red	seven	tiger	green	three	30227498	24.03711	1	30232305	red	30233110	seven	1	1	1	1	POSITIVE
30233318	B	charlie	ringo	blue	seven	charlie	white	four	tiger	green	six	30236662	26.22827	1	30241431	white	30242057	four	1	1	1	1	POSITIVE
30242165	C	charlie	charlie	white	seven	baron	red	two	laker	blue	six	30245479	305.0478	1	30250278	white	30251607	seven	1	1	1	0	POSITIVE
30251614	F	charlie	ringo	blue	eight	laker	green	one	hopper	white	seven												NEGATIVE
30257049	F	charlie	charlie	green	seven	ringo	white	three	laker	blue	eight	30260481	299.4236	0	30265424	green	30266897	seven	1	1	1	0	POSITIVE
30266704	F	charlie	arrow	white	two	charlie	red	eight	ringo	green	five	30270081	40.99104	1	30274962	red	30276736	eight	1	1	1	1	POSITIVE
30276343	B	charlie	hopper	green	five	arrow	blue	two	laker	red	eight												NEGATIVE
30281785	B	charlie	baron	red	five	charlie	blue	six	laker	green	eight	30284962	38.18724	1	30290266	blue	30291060	six	1	1	1	1	POSITIVE
30291469	B	charlie	baron	green	seven	charlie	white	one	eagle	blue	three	30294784	34.47912	1	30299748	white	30300486	one	1	1	1	1	POSITIVE
30300593	B	charlie	charlie	blue	six	tiger	red	seven	arrow	green	eight	30303983	302.0507	1	30308964	blue	30309646	six	1	1	1	0	POSITIVE
30309954	B	charlie	ringo	red	five	charlie	green	seven	tiger	blue	three	30313381	33.10594	1	30318502	green	30319229	seven	1	1	1	1	POSITIVE
30319337	B	charlie	charlie	white	six	baron	blue	seven	tiger	green	three	30322614	303.8361	1	30327695	white	30328445	six	1	1	1	0	POSITIVE
30328652	C	charlie	hopper	green	four	charlie	white	one	eagle	blue	two	30332019	38.60818	1	30336910	white	30337625	one	1	1	1	1	POSITIVE
30337633	C	charlie	charlie	red	seven	arrow	green	four	ringo	white	six	30340882	295.7365	0	30345891	red	30346840	seven	1	1	1	0	POSITIVE
30346848	C	charlie	baron	blue	seven	charlie	red	six	ringo	white	eight	30350107	38.08909	1	30355542	red	30356558	six	1	1	1	1	POSITIVE
30356565	C	charlie	arrow	white	six	eagle	green	four	tiger	blue	one												NEGATIVE
30361999	C	charlie	ringo	red	four	charlie	blue	seven	laker	green	eight	30365364	53.13883	1	30370766	blue	30371805	seven	1	1	1	1	POSITIVE
30371812	F	charlie	tiger	blue	eight	charlie	white	seven	hopper	green	six	30375165	52.53679	1	30379992	white	30381343	seven	1	1	1	1	POSITIVE
30381051	C	charlie	charlie	green	five	tiger	white	six	laker	red	two	30384499	307.6776	1	30389598	green	30390436	five	1	1	1	0	POSITIVE
30390448	C	charlie	tiger	blue	two	charlie	white	one	arrow	red	four	30393921	40.11854	1	30398567	white	30399282	one	1	1	1	1	POSITIVE
30399289	F	charlie	charlie	green	eight	arrow	blue	three	laker	white	one	30402993	310.8217	1	30409123	green	30410461	three	1	2	0	0	POSITIVE
30409973	C	charlie	charlie	blue	seven	ringo	red	five	laker	green	two	30413198	302.9339	1	30418372	blue	30419667	seven	1	1	1	0	POSITIVE
30419675	F	charlie	charlie	red	eight	arrow	white	six	eagle	green	three	30422800	302.1972	1	30428155	red	30429539	eight	1	1	1	0	POSITIVE
30429346	B	charlie	charlie	green	eight	ringo	white	four	laker	blue	three	30432620	292.4785	0	30438567	green	30439328	eight	1	1	1	0	POSITIVE
30439535	C	charlie	charlie	red	five	ringo	white	four	baron	green	two	30442702	305.3409	1	30447915	red	30448809	five	1	1	1	0	POSITIVE
30448816	B	charlie	arrow	green	five	ringo	blue	two	eagle	white	four												NEGATIVE
30454264	B	charlie	charlie	white	four	tiger	red	eight	laker	blue	three	30457508	307.6744	1	30462984	white	30463698	four	1	1	1	0	POSITIVE
30463706	C	charlie	baron	white	eight	charlie	blue	three	hopper	red	five	30467153	42.21421	1	30472947	blue	30473841	three	1	1	1	1	POSITIVE
30473848	C	charlie	charlie	red	two	tiger	white	one	arrow	blue	six	30477267	307.0927	1	30482207	red	30482900	two	1	1	1	0	POSITIVE
30482907	C	charlie	tiger	white	seven	charlie	red	six	baron	green	four	30486319	45.6036	1	30491333	red	30492997	six	1	1	1	1	POSITIVE
30493005	F	charlie	eagle	blue	five	charlie	green	one	ringo	white	six	30496305	36.87519	1	30501397	green	30502678	one	1	1	1	1	POSITIVE
30502086	B	charlie	baron	green	five	ringo	blue	four	laker	red	two												NEGATIVE
30507529	B	charlie	eagle	green	three	charlie	white	seven	hopper	blue	four	30510703	54.25416	1	30515762	white	30516450	seven	1	1	1	1	POSITIVE
30516807	C	charlie	tiger	blue	five	charlie	white	six	laker	green	two	30519948	40.7473	1	30525199	white	30526194	six	1	1	1	1	POSITIVE
30526201	C	charlie	tiger	blue	six	baron	red	eight	laker	green	three												NEGATIVE
30531646	C	charlie	charlie	blue	five	arrow	red	seven	baron	green	six	30535383	300.081	1	30539854	blue	30540715	five	1	1	1	0	POSITIVE
30540723	F	charlie	charlie	green	four	hopper	red	six	laker	white	three	30544259	292.863	0	30548958	green	30550651	four	1	1	1	0	POSITIVE
30549760	F	charlie	tiger	white	six	charlie	red	one	baron	blue	eight	30553232	46.97791	1	30558039	red	30559054	one	1	1	1	1	POSITIVE
30558862	F	charlie	baron	green	two	charlie	red	eight	hopper	white	one	30562261	43.12333	1	30567008	red	30568436	eight	1	1	1	1	POSITIVE
30568043	F	charlie	ringo	red	five	baron	white	six	tiger	green	eight												NEGATIVE
30573484	F	charlie	charlie	red	seven	baron	green	six	tiger	white	eight	30576894	281.7172	0	30581685	red	30582946	seven	1	1	1	0	POSITIVE
30582653	C	charlie	hopper	white	two	charlie	blue	seven	eagle	green	five	30586040	37.03246	1	30591067	blue	30592051	seven	1	1	1	1	POSITIVE
30592058	F	charlie	ringo	blue	six	charlie	green	four	arrow	red	one	30595654	39.9927	1	30600529	green	30601856	four	1	1	1	1	POSITIVE
30601363	C	charlie	eagle	green	five	arrow	white	two	laker	blue	six												NEGATIVE
30606806	C	charlie	charlie	green	seven	eagle	red	five	baron	blue	four	30610238	295.7718	0	30615061	green	30616010	seven	1	1	1	0	POSITIVE
30616018	F	charlie	ringo	white	one	eagle	red	five	arrow	green	two												NEGATIVE
30621473	F	charlie	charlie	red	five	arrow	blue	two	ringo	white	four	30624880	291.3509	0	30629794	red	30630977	five	1	1	1	0	POSITIVE
30630787	B	charlie	arrow	white	four	charlie	blue	three	laker	red	eight	30634242	33.74537	1	30639243	blue	30640059	three	1	1	1	1	POSITIVE
30640066	F	charlie	charlie	blue	one	arrow	red	eight	laker	white	six	30643423	291.0119	0	30648347	blue	30649684	one	1	1	1	0	POSITIVE
30649191	C	charlie	laker	blue	one	tiger	red	four	eagle	green	five												NEGATIVE
30654630	C	charlie	baron	red	four	charlie	green	three	hopper	white	five	30658156	39.34555	1	30663035	green	30663705	three	1	1	1	1	POSITIVE
30663712	F	charlie	hopper	green	eight	baron	white	three	tiger	blue	one												NEGATIVE
30669161	F	charlie	charlie	red	four	eagle	blue	one	ringo	green	five	30672675	292.8882	0	30677679	red	30678972	five	1	0	0	0	POSITIVE
30678379	C	charlie	tiger	white	three	charlie	green	one	arrow	blue	eight	30681680	37.56701	1	30686648	green	30687296	one	1	1	1	1	POSITIVE
