# Supplementary material for: Concurrent talking in immersive virtual reality: on the dominance of visual speech cues
Source: Sci Rep. 2017 Jun 19;7:3817. doi: 10.1038/s41598-017-04201-x (PMC5476615; doi:10.1038/s41598-017-04201-x)
Supplement: Supplementary file 2 — Dataset 1 [file 41598_2017_4201_MOESM2_ESM.zip › ResultsGonzalez-Franco/Results/Control/_2_Responses.txt]

60133623	F	charlie	hopper	white	four	eagle	red	five	laker	blue	three												NEGATIVE
60139087	F	charlie	charlie	white	three	ringo	red	four	laker	blue	seven	60142807	314.0523	1	60148358	white	60149686	three	1	1	1	0	POSITIVE
60149692	B	charlie	ringo	red	three	tiger	blue	one	laker	white	two												NEGATIVE
60155148	B	charlie	charlie	green	four	ringo	red	eight	hopper	white	three	60158779	312.563	1	60163771	green	60164732	four	1	1	1	0	POSITIVE
60164738	C	charlie	ringo	green	six	baron	white	two	laker	blue	seven												NEGATIVE
60170194	C	charlie	eagle	blue	four	charlie	green	eight	tiger	white	one	60173864	28.31878	1	60178850	green	60180313	eight	1	1	1	1	POSITIVE
60180320	B	charlie	charlie	blue	four	eagle	green	eight	baron	red	five	60183971	313.3267	1	60188903	blue	60189942	four	1	1	1	0	POSITIVE
60189948	B	charlie	charlie	blue	six	ringo	red	seven	tiger	white	four	60193412	313.6568	1	60198408	blue	60199816	six	1	1	1	0	POSITIVE
60199822	F	charlie	ringo	green	six	eagle	white	one	arrow	red	seven												NEGATIVE
60205277	F	charlie	charlie	white	eight	eagle	blue	two	baron	green	one	60208835	306.2618	1	60213979	white	60215386	eight	1	1	1	0	POSITIVE
60215393	B	charlie	eagle	white	four	arrow	red	five	tiger	green	six												NEGATIVE
60220848	B	charlie	charlie	green	seven	baron	white	five	eagle	red	eight	60224326	308.2195	1	60229438	green	60230734	seven	1	1	1	0	POSITIVE
60230740	B	charlie	eagle	red	seven	charlie	green	five	laker	blue	three	60234156	27.35028	1	60239614	green	60240664	five	1	1	1	1	POSITIVE
60240670	B	charlie	laker	white	six	hopper	blue	three	eagle	red	five												NEGATIVE
60246115	B	charlie	charlie	green	one	baron	white	two	ringo	blue	eight	60249836	306.1458	1	60254559	green	60255430	one	1	1	1	0	POSITIVE
60255436	F	charlie	hopper	green	one	charlie	blue	five	tiger	red	four	60258840	18.11465	1	60264254	blue	60265337	five	1	1	1	1	POSITIVE
60265344	B	charlie	laker	red	five	charlie	white	eight	baron	blue	four	60268685	23.65034	1	60274129	red	60275234	eight	2	1	0	1	POSITIVE
60275241	B	charlie	eagle	blue	seven	charlie	red	five	ringo	white	one	60278702	24.84503	1	60283768	red	60284695	five	1	1	1	1	POSITIVE
60284701	B	charlie	charlie	green	six	ringo	blue	three	tiger	red	five	60288346	309.0699	1	60293106	green	60294134	six	1	1	1	0	POSITIVE
60294140	F	charlie	arrow	red	two	tiger	green	six	eagle	blue	one												NEGATIVE
60299585	F	charlie	charlie	white	five	eagle	red	one	baron	blue	two	60303211	309.8282	1	60309280	red	60310397	one	2	2	0	0	POSITIVE
60310403	B	charlie	charlie	white	five	baron	green	seven	ringo	red	six	60313896	310.8043	1	60318908	white	60319768	five	1	1	1	0	POSITIVE
60319774	F	charlie	charlie	green	six	eagle	red	five	ringo	white	four	60323350	307.7283	1	60328693	green	60329978	six	1	1	1	0	POSITIVE
60329984	B	charlie	charlie	green	two	baron	blue	three	arrow	red	eight	60333467	309.5617	1	60338187	green	60338891	two	1	1	1	0	POSITIVE
60338897	B	charlie	hopper	blue	six	charlie	green	three	baron	red	one	60342504	21.11562	1	60347816	green	60348943	three	1	1	1	1	POSITIVE
60348950	F	charlie	baron	red	three	laker	green	six	hopper	white	seven												NEGATIVE
60354419	F	charlie	charlie	green	two	tiger	red	one	hopper	white	six	60358042	308.9715	1	60362728	green	60363811	two	1	1	1	0	POSITIVE
60363817	B	charlie	ringo	white	six	charlie	green	four	baron	red	eight	60367313	13.18397	1	60372825	green	60373842	four	1	1	1	1	POSITIVE
60373848	B	charlie	baron	white	six	eagle	red	four	hopper	green	three												NEGATIVE
60379315	B	charlie	hopper	white	one	charlie	blue	four	tiger	green	two	60382783	33.1934	1	60387814	blue	60388876	four	1	1	1	1	POSITIVE
60388882	F	charlie	charlie	green	eight	arrow	red	seven	eagle	blue	five	60392848	303.8857	1	60397577	green	60399107	eight	1	1	1	0	POSITIVE
60399114	C	charlie	arrow	blue	eight	baron	green	one	laker	red	four												NEGATIVE
60404558	C	charlie	baron	red	five	charlie	white	one	laker	blue	four	60408115	23.222	1	60413069	white	60414075	one	1	1	1	1	POSITIVE
60414081	B	charlie	eagle	white	six	charlie	green	four	arrow	red	five	60417675	26.07854	1	60423078	green	60423904	four	1	1	1	1	POSITIVE
60423910	B	charlie	laker	green	three	charlie	white	six	eagle	red	seven	60427403	28.52897	1	60432326	white	60433242	six	1	1	1	1	POSITIVE
60433249	F	charlie	hopper	blue	two	laker	red	eight	ringo	white	seven												NEGATIVE
60438729	F	charlie	baron	red	three	charlie	green	six	ringo	blue	five	60442296	26.49773	1	60447562	green	60448969	six	1	1	1	1	POSITIVE
60448976	C	charlie	baron	white	six	tiger	green	five	laker	red	four												NEGATIVE
60454443	C	charlie	charlie	green	three	laker	blue	five	tiger	red	two	60458089	306.0289	1	60463021	green	60463803	three	1	1	1	0	POSITIVE
60463810	C	charlie	charlie	red	one	laker	white	seven	baron	green	six	60469080	311.1157	1	60472515	red	60473465	one	1	1	1	0	POSITIVE
60473471	C	charlie	eagle	white	two	baron	green	seven	ringo	blue	six												NEGATIVE
60478916	C	charlie	ringo	red	seven	charlie	white	eight	laker	blue	five	60482463	28.59578	1	60487315	white	60488220	eight	1	1	1	1	POSITIVE
60488226	C	charlie	charlie	blue	seven	ringo	green	five	baron	white	two	60491892	317.5522	1	60496910	blue	60498061	seven	1	1	1	0	POSITIVE
60498067	F	charlie	arrow	green	four	charlie	white	three	hopper	red	seven	60501733	29.60083	1	60506471	white	60507275	three	1	1	1	1	POSITIVE
60507282	C	charlie	charlie	red	five	eagle	green	three	tiger	white	four	60511005	313.1933	1	60515988	red	60517440	one	1	0	0	0	POSITIVE
60517446	F	charlie	hopper	blue	six	charlie	red	three	ringo	white	four	60520963	29.48661	1	60526086	red	60526856	three	1	1	1	1	POSITIVE
60526862	C	charlie	hopper	green	four	baron	red	three	ringo	white	two												NEGATIVE
60532318	C	charlie	tiger	white	three	charlie	blue	four	arrow	red	six	60535853	26.90461	1	60541388	blue	60542360	four	1	1	1	1	POSITIVE
60542366	F	charlie	charlie	white	six	hopper	green	two	tiger	red	four	60546295	300.346	1	60550592	white	60551888	six	1	1	1	0	POSITIVE
60551894	C	charlie	tiger	red	six	eagle	white	two	baron	blue	four												NEGATIVE
60557349	C	charlie	charlie	white	seven	ringo	blue	two	eagle	green	six	60561085	310.8845	1	60566040	blue	60567470	seven	2	1	0	0	POSITIVE
60567476	C	charlie	ringo	white	five	charlie	green	six	laker	blue	two	60570903	30.58638	1	60576082	green	60577210	six	1	1	1	1	POSITIVE
60577216	C	charlie	charlie	white	six	arrow	red	four	eagle	blue	five	60580930	318.6109	1	60586090	white	60587128	six	1	1	1	0	POSITIVE
60587135	B	charlie	tiger	white	two	hopper	red	five	eagle	blue	seven												NEGATIVE
60592605	B	charlie	charlie	red	four	hopper	green	one	laker	white	three	60596379	309.9315	1	60601124	red	60602152	four	1	1	1	0	POSITIVE
60602158	C	charlie	ringo	red	eight	charlie	white	two	baron	blue	one	60605833	29.95725	1	60610361	red	60611389	two	2	1	0	1	POSITIVE
60611396	C	charlie	ringo	green	eight	tiger	blue	three	hopper	red	seven												NEGATIVE
60616841	C	charlie	baron	green	two	charlie	red	one	laker	blue	eight	60620555	31.03276	1	60626011	red	60627082	one	1	1	1	1	POSITIVE
60627089	F	charlie	baron	red	three	tiger	green	one	ringo	white	eight												NEGATIVE
60632556	F	charlie	charlie	white	two	eagle	red	five	hopper	blue	six	60636204	309.1952	1	60641000	white	60641805	two	1	1	1	0	POSITIVE
60641811	C	charlie	charlie	blue	seven	hopper	white	two	tiger	green	six	60645456	306.7037	1	60650685	blue	60652237	seven	1	1	1	0	POSITIVE
60652249	C	charlie	eagle	white	four	charlie	green	five	ringo	red	one	60656073	24.38802	1	60661229	green	60662223	five	1	1	1	1	POSITIVE
60662229	C	charlie	arrow	red	three	laker	blue	six	ringo	white	two												NEGATIVE
60667698	C	charlie	charlie	blue	two	ringo	green	three	eagle	white	eight	60671230	307.9237	1	60676543	blue	60677392	two	1	1	1	0	POSITIVE
60677398	C	charlie	eagle	green	six	baron	blue	one	laker	red	four												NEGATIVE
60682844	C	charlie	charlie	green	six	eagle	white	seven	laker	blue	five	60686435	310.9893	1	60691220	green	60692426	six	1	1	1	0	POSITIVE
60692433	F	charlie	charlie	red	eight	laker	green	four	eagle	white	seven	60696101	312.4872	1	60700524	red	60701630	eight	1	1	1	0	POSITIVE
60701636	B	charlie	tiger	blue	three	ringo	white	two	hopper	green	one												NEGATIVE
60707082	B	charlie	charlie	white	five	baron	red	three	ringo	blue	four	60710592	303.5938	1	60716039	white	60717179	five	1	1	1	0	POSITIVE
60717185	F	charlie	charlie	red	three	tiger	blue	four	baron	green	two	60720823	302.7346	1	60725623	red	60726271	three	1	1	1	0	POSITIVE
60726277	C	charlie	baron	green	two	charlie	red	one	tiger	white	four	60730120	37.29779	1	60734827	red	60735888	one	1	1	1	1	POSITIVE
60735894	F	charlie	baron	green	five	tiger	red	one	ringo	blue	three												NEGATIVE
60741351	F	charlie	laker	red	three	charlie	green	eight	arrow	blue	five	60745088	30.25977	1	60750063	green	60751637	eight	1	1	1	1	POSITIVE
60751644	F	charlie	eagle	green	six	tiger	white	seven	baron	red	four												NEGATIVE
60757111	F	charlie	hopper	green	eight	charlie	red	six	ringo	blue	one	60760582	30.9415	1	60765767	red	60766783	six	1	1	1	1	POSITIVE
60766790	F	charlie	ringo	white	seven	charlie	blue	five	arrow	green	two	60770328	30.59431	1	60775943	blue	60777250	five	1	1	1	1	POSITIVE
60777256	C	charlie	laker	green	four	charlie	red	three	baron	blue	seven	60780832	34.22417	1	60785348	red	60786230	three	1	1	1	1	POSITIVE
60786236	F	charlie	baron	red	five	arrow	blue	two	tiger	green	four												NEGATIVE
60791682	F	charlie	tiger	green	four	charlie	blue	three	eagle	red	five	60795281	35.68803	1	60801242	blue	60802448	three	1	1	1	1	POSITIVE
60802455	C	charlie	baron	green	three	ringo	white	two	laker	red	six												NEGATIVE
60807910	C	charlie	charlie	red	four	hopper	white	two	arrow	green	eight	60811581	299.3043	0	60816902	red	60818008	four	1	1	1	0	POSITIVE
60818014	F	charlie	eagle	red	one	charlie	green	two	baron	white	six	60821651	31.04418	1	60826508	green	60827446	two	1	1	1	1	POSITIVE
60827454	B	charlie	hopper	blue	seven	charlie	red	six	arrow	white	one	60830946	35.51921	1	60835902	red	60836896	six	1	1	1	1	POSITIVE
60836902	F	charlie	baron	green	three	charlie	blue	two	arrow	white	one	60840418	31.99515	1	60847139	blue	60848401	two	1	1	1	1	POSITIVE
60848407	B	charlie	arrow	red	six	charlie	green	two	hopper	white	four	60851858	40.31459	1	60856734	green	60857381	two	1	1	1	1	POSITIVE
