# Supplementary material for: Concurrent talking in immersive virtual reality: on the dominance of visual speech cues
Source: Sci Rep. 2017 Jun 19;7:3817. doi: 10.1038/s41598-017-04201-x (PMC5476615; doi:10.1038/s41598-017-04201-x)
Supplement: Supplementary file 2 — Dataset 1 [file 41598_2017_4201_MOESM2_ESM.zip › ResultsGonzalez-Franco/Results/Control/_3_Responses.txt]

56032212	C	charlie	hopper	white	five	laker	red	four	arrow	blue	three												NEGATIVE
56037676	C	charlie	charlie	white	two	hopper	green	six	eagle	blue	seven	56041535	323.7658	1	56053572	blue	56055023	four	0	0	0	0	POSITIVE
56055029	B	charlie	hopper	green	four	ringo	red	eight	baron	blue	five												NEGATIVE
56060474	B	charlie	charlie	green	three	ringo	blue	eight	hopper	white	four	56064823	316.0825	1	56070325	green	56072235	eight	1	2	0	0	POSITIVE
56072242	F	charlie	arrow	green	three	laker	red	eight	baron	white	seven												NEGATIVE
56077711	F	charlie	charlie	green	four	tiger	red	five	eagle	white	seven	56082068	324.4185	1	56087929	green	56095759	five	1	2	0	0	POSITIVE
56095766	B	charlie	charlie	blue	three	arrow	red	six	ringo	green	one	56099522	322.8569	1	56104505	blue	56105689	three	1	1	1	0	POSITIVE
56105696	B	charlie	hopper	blue	four	charlie	white	two	ringo	green	three	56110768	24.75019	1	56115150	white	56116524	two	1	1	1	1	POSITIVE
56116530	C	charlie	eagle	red	six	charlie	blue	eight	tiger	green	four											1	FALSENEGATIVE
56121997	F	charlie	charlie	blue	three	baron	white	two	ringo	red	four	56122258	25.15547	0	56130498	blue	56131458	three	1	1	1	0	POSITIVE
56131464	B	charlie	charlie	blue	four	arrow	white	five	baron	green	eight	56134858	320.5737	1	56139780	blue	56140717	four	1	1	1	0	POSITIVE
56140724	C	charlie	laker	white	three	charlie	blue	five	eagle	red	two											1	FALSENEGATIVE
56146169	B	charlie	ringo	white	five	charlie	green	four	hopper	red	six	56146530	32.83911	1	56156355	green	56157550	four	1	1	1	1	POSITIVE
56157557	C	charlie	laker	green	one	hopper	red	three	arrow	blue	eight												NEGATIVE
56163002	C	charlie	charlie	white	four	tiger	blue	eight	hopper	red	two											0	FALSENEGATIVE
56168454	B	charlie	baron	red	seven	charlie	blue	two	ringo	white	five	56168490	321.8173	0	56177656	blue	56178717	two	1	1	1	1	POSITIVE
56178724	C	charlie	charlie	white	five	hopper	green	two	eagle	blue	eight	56183055	321.346	1	56188915	green	56189820	two	2	2	0	0	POSITIVE
56189826	B	charlie	laker	red	seven	charlie	blue	eight	eagle	green	five	56194035	28.05076	1	56198700	blue	56200197	eight	1	1	1	1	POSITIVE
56200203	C	charlie	arrow	red	eight	charlie	white	six	baron	green	three	56204121	29.31437	1	56209401	white	56210663	six	1	1	1	1	POSITIVE
56210669	C	charlie	hopper	blue	seven	charlie	white	two	arrow	red	eight	56214533	26.8878	1	56219442	white	56220638	two	1	1	1	1	POSITIVE
56220644	B	charlie	eagle	green	eight	tiger	blue	seven	ringo	red	one												NEGATIVE
56226101	B	charlie	charlie	white	six	eagle	red	eight	baron	blue	three	56229991	319.8267	1	56235203	white	56236253	six	1	1	1	0	POSITIVE
56236259	F	charlie	eagle	white	one	hopper	blue	seven	arrow	red	four												NEGATIVE
56241715	F	charlie	charlie	red	two	eagle	blue	five	ringo	green	one	56245684	323.5498	1	56250338	green	56251232	two	0	1	0	0	POSITIVE
56251237	C	charlie	charlie	red	one	ringo	white	six	tiger	green	seven	56255058	327.0723	1	56260257	white	56261407	one	2	1	0	0	POSITIVE
56261414	B	charlie	charlie	blue	five	baron	green	two	laker	red	three	56265147	325.3977	1	56270109	blue	56271247	five	1	1	1	0	POSITIVE
56271255	B	charlie	hopper	green	three	charlie	red	four	arrow	blue	eight	56275654	27.05332	1	56280664	green	56281725	four	2	1	0	1	POSITIVE
56281732	B	charlie	arrow	red	four	charlie	blue	five	tiger	white	six	56285351	26.03588	1	56290762	blue	56292069	five	1	1	1	1	POSITIVE
56292075	C	charlie	ringo	green	seven	charlie	red	six	arrow	white	five	56295515	23.43245	1	56300938	red	56301864	six	1	1	1	1	POSITIVE
56301871	B	charlie	baron	white	one	eagle	green	eight	hopper	blue	three												NEGATIVE
56307315	B	charlie	charlie	red	eight	hopper	blue	three	ringo	white	two	56310773	323.7273	1	56316207	green	56318172	eight	0	1	0	0	POSITIVE
56318179	C	charlie	charlie	blue	five	laker	white	three	eagle	red	eight	56322243	325.2577	1	56326606	blue	56327924	five	1	1	1	0	POSITIVE
56327930	B	charlie	laker	white	two	eagle	red	five	hopper	blue	six												NEGATIVE
56333377	B	charlie	eagle	red	six	charlie	blue	seven	ringo	green	eight	56336974	29.59896	1	56342176	blue	56343495	seven	1	1	1	1	POSITIVE
56343502	C	charlie	laker	blue	two	ringo	green	six	tiger	red	three												NEGATIVE
56348958	C	charlie	charlie	blue	five	hopper	green	two	ringo	red	six	56353108	325.603	1	56357502	blue	56358507	five	1	1	1	0	POSITIVE
56358514	C	charlie	charlie	white	five	eagle	red	seven	tiger	blue	two	56362680	319.8978	1	56367365	white	56368414	seven	1	2	0	0	POSITIVE
56368421	F	charlie	arrow	green	six	eagle	blue	one	tiger	red	three												NEGATIVE
56373876	F	charlie	eagle	blue	eight	charlie	red	three	ringo	green	five	56377621	27.35437	1	56382533	green	56383672	three	0	1	0	1	POSITIVE
56383679	B	charlie	charlie	blue	eight	tiger	green	five	hopper	white	one	56387152	320.7586	1	56392887	blue	56394328	eight	1	1	1	0	POSITIVE
56394335	F	charlie	charlie	red	three	laker	white	eight	ringo	blue	five	56398476	322.6684	1	56403241	blue	56404303	five	0	0	0	0	POSITIVE
56404310	B	charlie	eagle	white	one	hopper	green	two	baron	red	three												NEGATIVE
56409758	B	charlie	charlie	green	four	hopper	white	five	arrow	red	one	56413299	322.8364	1	56418589	green	56419483	four	1	1	1	0	POSITIVE
56419489	F	charlie	laker	blue	three	hopper	green	eight	tiger	red	two												NEGATIVE
56424933	F	charlie	charlie	white	one	ringo	red	three	arrow	blue	six	56428457	325.5486	1	56435087	green	56436148	one	0	1	0	0	POSITIVE
56436155	C	charlie	charlie	red	one	eagle	green	six	ringo	white	eight	56439893	324.7651	1	56444827	red	56445643	one	1	1	1	0	POSITIVE
56445650	C	charlie	baron	blue	seven	charlie	green	two	ringo	white	eight	56449705	28.66759	1	56454389	green	56455170	two	1	1	1	1	POSITIVE
56455177	B	charlie	arrow	green	eight	ringo	blue	six	laker	red	seven												NEGATIVE
56460633	B	charlie	tiger	blue	eight	charlie	white	five	ringo	red	two	56464496	27.55545	1	56469524	red	56470573	five	0	1	0	1	POSITIVE
56470581	C	charlie	baron	red	six	charlie	blue	three	ringo	white	one	56474758	26.43764	1	56479644	blue	56480761	three	1	1	1	1	POSITIVE
56480767	F	charlie	eagle	red	four	laker	white	one	arrow	blue	seven												NEGATIVE
56486234	F	charlie	charlie	green	three	baron	blue	four	eagle	white	five	56489972	321.5894	1	56494733	blue	56495493	three	2	1	0	0	POSITIVE
56495500	F	charlie	tiger	green	eight	baron	blue	one	ringo	white	two												NEGATIVE
56500955	F	charlie	eagle	green	five	charlie	white	seven	baron	red	three	56504545	29.75256	1	56509266	green	56510461	seven	2	1	0	1	POSITIVE
56510467	F	charlie	tiger	red	eight	charlie	green	two	arrow	white	one	56515585	29.14978	1	56519229	green	56519967	two	1	1	1	1	POSITIVE
56519973	F	charlie	charlie	green	four	laker	red	eight	arrow	blue	five	56523355	320.9867	1	56528477	blue	56529405	four	0	1	0	0	POSITIVE
56529411	C	charlie	baron	green	five	eagle	white	eight	ringo	red	six												NEGATIVE
56534868	C	charlie	charlie	red	six	ringo	white	eight	eagle	blue	seven	56538390	324.9661	1	56543948	green	56545232	six	0	1	0	0	POSITIVE
56545238	B	charlie	tiger	red	two	ringo	white	four	baron	green	six												NEGATIVE
56550684	B	charlie	tiger	red	two	charlie	white	eight	hopper	green	seven	56554172	27.37675	1	56559239	red	56561093	eight	2	1	0	1	POSITIVE
56561100	C	charlie	ringo	white	one	charlie	blue	three	laker	green	two	56564839	30.88178	1	56569471	blue	56570543	three	1	1	1	1	POSITIVE
56570549	F	charlie	arrow	red	three	baron	white	six	ringo	green	five												NEGATIVE
56576012	F	charlie	charlie	blue	three	hopper	white	one	ringo	green	four	56579767	324.1771	1	56584394	blue	56585354	three	1	1	1	0	POSITIVE
56585360	C	charlie	charlie	blue	two	hopper	white	one	eagle	green	five	56589014	324.4885	1	56593765	white	56594703	one	2	2	0	0	POSITIVE
56594710	F	charlie	laker	red	two	eagle	blue	six	tiger	white	five												NEGATIVE
56600169	F	charlie	laker	red	five	charlie	blue	seven	eagle	green	two	56603825	29.0072	1	56609012	blue	56610174	seven	1	1	1	1	POSITIVE
56610180	F	charlie	charlie	red	five	eagle	green	two	baron	blue	one	56613733	322.2532	1	56618785	blue	56619824	five	0	1	0	0	POSITIVE
56619830	B	charlie	ringo	green	eight	eagle	white	five	hopper	blue	six												NEGATIVE
56625298	B	charlie	charlie	green	two	laker	blue	three	tiger	white	five	56628641	323.2717	1	56633898	green	56634892	two	1	1	1	0	POSITIVE
56634899	B	charlie	charlie	green	seven	laker	red	one	arrow	blue	six	56638114	325.791	1	56643180	green	56644275	seven	1	1	1	0	POSITIVE
56644281	F	charlie	baron	green	four	laker	red	three	eagle	white	eight												NEGATIVE
56649725	F	charlie	ringo	white	five	charlie	red	eight	tiger	blue	seven	56653500	25.65301	1	56658863	red	56660516	seven	1	0	0	1	POSITIVE
56660523	B	charlie	ringo	white	eight	charlie	green	four	hopper	blue	two	56664235	26.79319	1	56669217	green	56670032	four	1	1	1	1	POSITIVE
56670039	F	charlie	eagle	white	seven	charlie	green	four	laker	red	one	56673521	24.11927	1	56678477	green	56679382	four	1	1	1	1	POSITIVE
56679388	F	charlie	charlie	white	two	ringo	red	eight	eagle	green	five	56682948	325.6986	1	56687626	red	56688497	two	2	1	0	0	POSITIVE
56688504	F	charlie	eagle	white	four	charlie	green	two	arrow	red	eight	56690528	349.6785	0	56696605	green	56697365	two	1	1	1	1	POSITIVE
56697371	F	charlie	eagle	red	eight	ringo	green	five	baron	white	two												NEGATIVE
56702827	F	charlie	hopper	white	seven	charlie	red	four	arrow	green	five	56706835	23.68545	1	56711662	red	56712701	four	1	1	1	1	POSITIVE
56712708	C	charlie	eagle	red	four	charlie	green	three	hopper	white	eight	56717617	27.79763	1	56721235	green	56722173	three	1	1	1	1	POSITIVE
56722180	F	charlie	hopper	blue	eight	tiger	green	four	arrow	white	five												NEGATIVE
56727636	F	charlie	tiger	green	five	charlie	white	seven	hopper	blue	two	56731772	20.53197	1	56736002	white	56737420	seven	1	1	1	1	POSITIVE
56737426	F	charlie	arrow	green	two	charlie	white	five	baron	blue	six	56741196	23.95431	1	56745898	white	56747026	five	1	1	1	1	POSITIVE
56747032	C	charlie	arrow	blue	four	hopper	white	two	eagle	red	three												NEGATIVE
56752500	C	charlie	arrow	blue	four	charlie	white	three	tiger	red	eight	56756496	26.02558	1	56761882	blue	56762797	three	2	1	0	1	POSITIVE
