# Supplementary material for: Concurrent talking in immersive virtual reality: on the dominance of visual speech cues
Source: Sci Rep. 2017 Jun 19;7:3817. doi: 10.1038/s41598-017-04201-x (PMC5476615; doi:10.1038/s41598-017-04201-x)
Supplement: Supplementary file 2 — Dataset 1 [file 41598_2017_4201_MOESM2_ESM.zip › ResultsGonzalez-Franco/Results/Control/_4_Responses.txt]

61376129	B	charlie	arrow	white	seven	hopper	green	four	baron	blue	one												NEGATIVE
61381589	B	charlie	charlie	blue	seven	ringo	green	eight	hopper	red	four	61385082	316.1559	1	61390562	green	61392260	seven	2	1	0	0	POSITIVE
61392268	B	charlie	tiger	red	seven	ringo	white	three	hopper	blue	four												NEGATIVE
61397757	B	charlie	tiger	red	five	charlie	green	three	hopper	blue	four	61401232	29.0282	1	61406501	red	61407607	three	2	1	0	1	POSITIVE
61407613	F	charlie	ringo	red	four	charlie	green	six	arrow	white	two	61411152	32.15667	1	61416688	green	61418050	six	1	1	1	1	POSITIVE
61418057	F	charlie	charlie	green	seven	arrow	blue	two	tiger	white	three	61421572	308.5949	1	61426618	green	61428416	seven	1	1	1	0	POSITIVE
61428422	F	charlie	charlie	red	four	ringo	white	seven	eagle	green	six	61431772	308.6743	1	61436861	red	61437989	four	1	1	1	0	POSITIVE
61437995	B	charlie	charlie	blue	two	tiger	white	three	eagle	green	eight	61441321	308.8436	1	61446478	blue	61447628	two	1	1	1	0	POSITIVE
61447634	C	charlie	laker	green	four	ringo	white	eight	eagle	red	seven												NEGATIVE
61453082	C	charlie	laker	white	six	charlie	green	eight	baron	blue	two	61456418	31.94957	1	61462283	green	61464338	eight	1	1	1	1	POSITIVE
61464344	C	charlie	eagle	green	six	ringo	red	five	baron	blue	two												NEGATIVE
61469811	C	charlie	hopper	white	five	charlie	red	four	tiger	blue	eight	61473179	33.92142	1	61478412	red	61479675	four	1	1	1	1	POSITIVE
61479681	B	charlie	charlie	blue	six	tiger	green	two	ringo	red	eight	61483043	311.4443	1	61488655	blue	61490275	six	1	1	1	0	POSITIVE
61490281	F	charlie	eagle	green	one	charlie	white	six	arrow	blue	four	61493599	29.09759	1	61498562	red	61500070	six	0	1	0	1	POSITIVE
61500077	B	charlie	baron	red	one	hopper	green	two	ringo	blue	eight												NEGATIVE
61505547	B	charlie	charlie	blue	five	eagle	white	six	baron	red	four	61509021	311.2423	1	61514904	blue	61516267	five	1	1	1	0	POSITIVE
61516274	F	charlie	hopper	green	one	laker	red	five	eagle	blue	seven												NEGATIVE
61521754	F	charlie	charlie	white	four	laker	red	two	baron	green	three	61525185	305.4936	1	61530576	white	61531681	four	1	1	1	0	POSITIVE
61531688	B	charlie	baron	blue	three	charlie	green	four	tiger	white	seven	61535339	26.14679	1	61540772	green	61542259	four	1	1	1	1	POSITIVE
61542265	B	charlie	charlie	blue	seven	arrow	red	five	baron	white	four	61545541	307.787	1	61551084	blue	61552714	seven	1	1	1	0	POSITIVE
61552721	C	charlie	eagle	blue	five	charlie	green	one	tiger	white	eight	61556106	25.22107	1	61561326	green	61562711	one	1	1	1	1	POSITIVE
61562718	B	charlie	arrow	white	three	charlie	red	two	eagle	green	seven	61566045	23.23697	1	61571446	red	61572998	two	1	1	1	1	POSITIVE
61573005	B	charlie	hopper	red	seven	charlie	blue	five	laker	green	three	61576360	23.39409	1	61581956	blue	61583342	five	1	1	1	1	POSITIVE
61583348	F	charlie	charlie	green	two	eagle	blue	seven	tiger	white	three	61586677	307.6458	1	61592099	green	61593227	two	1	1	1	0	POSITIVE
61593233	B	charlie	charlie	green	four	eagle	blue	two	laker	white	seven	61596583	304.2609	1	61601772	green	61602922	four	1	1	1	0	POSITIVE
61602929	B	charlie	hopper	red	three	eagle	green	seven	ringo	blue	one												NEGATIVE
61608396	B	charlie	tiger	white	four	charlie	green	six	eagle	blue	seven	61611752	28.74267	1	61617086	green	61618594	six	1	1	1	1	POSITIVE
61618600	F	charlie	charlie	white	five	baron	blue	three	eagle	red	seven	61621960	305.9285	1	61632165	white	61633226	five	1	1	1	0	POSITIVE
61633232	B	charlie	arrow	blue	eight	charlie	green	six	hopper	white	one	61636608	25.2538	1	61642151	green	61643558	six	1	1	1	1	POSITIVE
61643565	B	charlie	eagle	white	seven	laker	green	four	arrow	red	six												NEGATIVE
61649009	B	charlie	charlie	red	six	ringo	green	four	hopper	white	seven	61652336	307.9402	1	61657911	red	61659230	six	1	1	1	0	POSITIVE
61659236	B	charlie	arrow	red	seven	charlie	blue	one	eagle	white	four	61662543	23.4097	1	61668110	blue	61669047	one	1	1	1	1	POSITIVE
61669054	F	charlie	ringo	blue	six	hopper	white	five	eagle	red	two												NEGATIVE
61674512	F	charlie	ringo	red	five	charlie	blue	eight	hopper	white	seven	61678057	24.3129	1	61683413	blue	61685188	eight	1	1	1	1	POSITIVE
61685194	C	charlie	laker	red	six	charlie	blue	four	ringo	white	seven	61688670	26.43478	1	61693979	blue	61695163	four	1	1	1	1	POSITIVE
61695170	B	charlie	arrow	green	seven	baron	red	two	ringo	white	three												NEGATIVE
61700616	B	charlie	tiger	green	seven	charlie	white	one	baron	blue	three	61704046	30.39428	1	61709426	white	61710868	one	1	1	1	1	POSITIVE
61710874	F	charlie	eagle	red	eight	arrow	green	one	hopper	blue	five												NEGATIVE
61716318	F	charlie	hopper	red	four	charlie	white	two	tiger	green	six	61719687	30.49108	1	61724718	white	61726025	two	1	1	1	1	POSITIVE
61726032	F	charlie	hopper	white	one	charlie	red	five	tiger	green	six	61729493	27.1458	1	61734503	red	61735709	five	1	1	1	1	POSITIVE
61735715	F	charlie	ringo	blue	three	charlie	green	one	arrow	red	eight	61739220	29.6205	1	61744366	green	61745594	one	1	1	1	1	POSITIVE
61745601	C	charlie	hopper	white	two	eagle	red	six	arrow	green	one												NEGATIVE
61751059	C	charlie	ringo	blue	five	charlie	red	three	eagle	white	seven	61754434	27.24389	1	61759400	red	61760595	three	1	1	1	1	POSITIVE
61760602	C	charlie	ringo	white	three	tiger	red	seven	laker	blue	six												NEGATIVE
61766058	C	charlie	charlie	blue	four	hopper	green	six	eagle	white	three	61769558	309.8215	1	61774792	blue	61776211	four	1	1	1	0	POSITIVE
61776217	B	charlie	charlie	red	three	eagle	green	seven	arrow	blue	four	61779861	312.7045	1	61784767	red	61785783	three	1	1	1	0	POSITIVE
61785792	F	charlie	charlie	white	eight	eagle	red	five	ringo	green	four	61789218	307.9067	1	61795781	white	61799478	three	1	0	0	0	POSITIVE
61799484	C	charlie	ringo	green	two	charlie	blue	four	laker	white	eight	61802854	20.91313	1	61808357	blue	61809564	four	1	1	1	1	POSITIVE
61809571	C	charlie	charlie	green	five	ringo	white	eight	baron	red	three	61812909	303.545	1	61818300	green	61819516	one	1	0	0	0	POSITIVE
61819523	C	charlie	hopper	red	one	ringo	green	two	baron	white	four												NEGATIVE
61824968	C	charlie	charlie	white	seven	hopper	green	three	laker	red	five	61828424	300.5065	1	61833568	white	61834841	seven	1	1	1	0	POSITIVE
61834848	B	charlie	charlie	blue	eight	laker	red	two	hopper	white	six	61838197	305.2027	1	61843542	blue	61845084	eight	1	1	1	0	POSITIVE
61845090	C	charlie	hopper	white	four	charlie	blue	two	tiger	green	seven	61848562	27.81003	1	61853540	blue	61854656	two	1	1	1	1	POSITIVE
61854663	C	charlie	charlie	blue	four	eagle	green	three	hopper	white	six	61858115	304.756	1	61863291	blue	61864262	four	1	1	1	0	POSITIVE
61864269	B	charlie	arrow	white	four	charlie	green	three	baron	red	two	61867642	30.92951	1	61872807	green	61873981	three	1	1	1	1	POSITIVE
61873987	C	charlie	eagle	green	three	hopper	red	four	tiger	blue	one												NEGATIVE
61879443	C	charlie	charlie	blue	six	baron	red	three	ringo	green	four	61882761	299.3595	0	61887898	blue	61888981	six	1	1	1	0	POSITIVE
61888987	C	charlie	baron	blue	eight	charlie	white	four	eagle	red	seven	61892329	27.51498	1	61897671	red	61898598	four	0	1	0	1	POSITIVE
61898605	F	charlie	hopper	blue	seven	tiger	green	two	laker	red	eight												NEGATIVE
61904072	F	charlie	charlie	blue	seven	hopper	red	three	eagle	white	two	61907541	304.6911	1	61912684	blue	61913745	seven	1	1	1	0	POSITIVE
61913752	C	charlie	charlie	blue	eight	tiger	red	seven	laker	white	four	61917143	304.5269	1	61922547	blue	61924010	eight	1	1	1	0	POSITIVE
61924016	C	charlie	charlie	blue	seven	eagle	white	three	baron	green	eight	61927620	301.1713	1	61932510	blue	61933739	seven	1	1	1	0	POSITIVE
61933745	C	charlie	baron	blue	one	ringo	white	two	arrow	red	four												NEGATIVE
61939212	C	charlie	eagle	green	three	charlie	white	six	arrow	red	five	61942734	32.8968	1	61947813	white	61949310	six	1	1	1	1	POSITIVE
61949320	C	charlie	charlie	red	six	ringo	blue	five	baron	green	eight	61952666	301.9648	1	61958446	red	61959776	six	1	1	1	0	POSITIVE
61959782	F	charlie	hopper	red	eight	baron	green	three	arrow	white	two												NEGATIVE
61965239	F	charlie	charlie	red	five	hopper	green	three	laker	blue	four	61968707	298.3216	0	61973693	red	61974732	five	1	1	1	0	POSITIVE
61974739	F	charlie	charlie	blue	one	baron	red	two	hopper	white	eight	61978068	304.824	1	61983400	blue	61984494	one	1	1	1	0	POSITIVE
61984501	B	charlie	hopper	blue	three	ringo	white	one	eagle	red	eight												NEGATIVE
61989968	B	charlie	charlie	blue	seven	laker	green	eight	baron	red	three	61993435	303.3851	1	61998546	blue	62000099	seven	1	1	1	0	POSITIVE
62000105	F	charlie	arrow	red	six	charlie	blue	two	tiger	green	three	62003589	30.433	1	62008376	blue	62009314	two	1	1	1	1	POSITIVE
62009323	C	charlie	laker	green	two	arrow	blue	six	eagle	white	eight												NEGATIVE
62014779	C	charlie	charlie	white	one	eagle	red	four	baron	blue	three	62018265	296.8749	0	62023812	white	62025097	one	1	1	1	0	POSITIVE
62025103	F	charlie	baron	red	three	charlie	white	two	laker	green	five	62028465	30.44978	1	62033887	white	62035228	two	1	1	1	1	POSITIVE
62035234	C	charlie	charlie	green	three	tiger	red	five	hopper	white	one	62038610	298.6933	0	62044812	red	62045515	three	2	1	0	0	POSITIVE
62045521	F	charlie	baron	white	seven	charlie	green	eight	eagle	red	five	62049016	23.45318	1	62054540	green	62056081	eight	1	1	1	1	POSITIVE
62056089	C	charlie	tiger	red	two	charlie	white	one	eagle	green	six	62059481	27.36597	1	62064805	white	62065945	one	1	1	1	1	POSITIVE
62065951	F	charlie	ringo	green	seven	charlie	blue	four	baron	white	five	62069299	29.56173	1	62074613	blue	62076120	four	1	1	1	1	POSITIVE
62076127	F	charlie	charlie	red	one	arrow	white	eight	eagle	blue	seven	62079599	299.1172	0	62084643	red	62085570	one	1	1	1	0	POSITIVE
62085576	B	charlie	laker	green	eight	baron	blue	three	hopper	red	four												NEGATIVE
62091033	B	charlie	tiger	blue	seven	charlie	red	eight	eagle	green	five	62094434	30.27306	1	62099488	red	62100616	eight	1	1	1	1	POSITIVE
