# Supplementary material for: Concurrent talking in immersive virtual reality: on the dominance of visual speech cues
Source: Sci Rep. 2017 Jun 19;7:3817. doi: 10.1038/s41598-017-04201-x (PMC5476615; doi:10.1038/s41598-017-04201-x)
Supplement: Supplementary file 2 — Dataset 1 [file 41598_2017_4201_MOESM2_ESM.zip › ResultsGonzalez-Franco/Results/Control/_5_Responses.txt]

30997577	F	charlie	eagle	blue	eight	ringo	green	one	laker	white	five												NEGATIVE
31003053	F	charlie	charlie	green	six	tiger	red	two	baron	blue	four											0	FALSENEGATIVE
31008507	C	charlie	charlie	red	one	hopper	blue	eight	laker	green	six	31012202	309.1632	1	31018524	red	31019763	one	1	1	1	0	POSITIVE
31019769	C	charlie	charlie	blue	four	ringo	white	five	laker	green	six	31023374	299.063	0	31028632	white	31029883	five	2	2	0	0	POSITIVE
31029889	B	charlie	hopper	white	seven	baron	blue	three	eagle	red	eight												NEGATIVE
31035357	B	charlie	charlie	green	eight	arrow	white	seven	ringo	blue	four	31038847	292.6315	0	31044069	green	31045040	eight	1	1	1	0	POSITIVE
31045047	B	charlie	charlie	green	four	baron	white	one	tiger	blue	eight	31048552	303.7727	1	31053474	green	31054557	four	1	1	1	0	POSITIVE
31054565	B	charlie	tiger	green	two	ringo	white	six	arrow	blue	five												NEGATIVE
31060019	B	charlie	tiger	green	one	charlie	white	seven	arrow	blue	eight	31063519	25.08295	1	31068341	white	31069123	seven	1	1	1	1	POSITIVE
31069130	F	charlie	charlie	red	seven	laker	green	five	tiger	white	three	31072556	296.8568	0	31077533	red	31078450	seven	1	1	1	0	POSITIVE
31078456	B	charlie	hopper	red	four	tiger	white	one	eagle	green	three												NEGATIVE
31083901	B	charlie	charlie	white	six	ringo	green	five	hopper	red	four	31087377	299.3195	0	31092054	white	31092847	six	1	1	1	0	POSITIVE
31092854	F	charlie	laker	green	three	charlie	white	five	tiger	red	six	31096197	18.06865	1	31101180	white	31102051	five	1	1	1	1	POSITIVE
31102058	C	charlie	arrow	green	seven	laker	white	five	hopper	red	six												NEGATIVE
31107514	C	charlie	charlie	blue	eight	ringo	green	four	eagle	red	one	31110945	301.4977	1	31118147	green	31119320	four	2	2	0	0	POSITIVE
31119326	F	charlie	charlie	white	eight	ringo	blue	six	arrow	red	four	31122764	307.7407	1	31127663	white	31128646	eight	1	1	1	0	POSITIVE
31128654	F	charlie	charlie	green	two	tiger	white	one	laker	red	six	31132193	314.4559	1	31137203	green	31138175	two	1	1	1	0	POSITIVE
31138182	B	charlie	baron	blue	eight	charlie	red	one	laker	white	five	31141530	22.86786	1	31146608	red	31147981	one	1	1	1	1	POSITIVE
31147988	C	charlie	charlie	green	six	eagle	red	three	tiger	blue	one	31151810	305.1539	1	31156437	green	31157610	six	1	1	1	0	POSITIVE
31157616	B	charlie	charlie	white	two	hopper	blue	seven	ringo	green	four	31161267	305.4788	1	31165887	white	31166870	two	1	1	1	0	POSITIVE
31166877	B	charlie	hopper	white	three	charlie	green	five	arrow	blue	seven	31170194	23.28019	1	31175146	green	31176052	five	1	1	1	1	POSITIVE
31176059	B	charlie	eagle	green	eight	charlie	blue	six	laker	white	four	31179598	26.49067	1	31184440	blue	31185479	six	1	1	1	1	POSITIVE
31185485	F	charlie	laker	green	seven	charlie	blue	one	hopper	white	four	31188922	15.13104	1	31193823	blue	31194537	one	1	1	1	1	POSITIVE
31194543	C	charlie	baron	blue	eight	ringo	red	four	laker	white	six												NEGATIVE
31200012	C	charlie	charlie	red	one	laker	blue	five	ringo	green	four	31203601	303.5839	1	31208321	red	31209248	five	1	2	0	0	POSITIVE
31209254	B	charlie	arrow	red	two	charlie	blue	three	tiger	green	four	31212538	19.87768	1	31217994	blue	31218954	three	1	1	1	1	POSITIVE
31218961	F	charlie	hopper	red	five	eagle	white	eight	baron	green	two												NEGATIVE
31224397	F	charlie	laker	blue	one	charlie	white	three	hopper	red	four	31227706	14.81633	1	31232872	white	31233788	three	1	1	1	1	POSITIVE
31233794	C	charlie	charlie	white	seven	eagle	green	three	laker	red	four	31237433	291.153	0	31242300	white	31243305	seven	1	1	1	0	POSITIVE
31243311	B	charlie	charlie	green	five	hopper	white	seven	laker	red	one	31247033	310.1772	1	31251503	green	31252587	five	1	1	1	0	POSITIVE
31252594	C	charlie	tiger	blue	one	charlie	green	four	hopper	white	two	31255953	10.2316	1	31260953	green	31262014	four	1	1	1	1	POSITIVE
31262021	B	charlie	ringo	blue	one	baron	white	seven	hopper	green	six												NEGATIVE
31267465	B	charlie	hopper	green	three	charlie	white	four	baron	red	one	31270978	23.49346	1	31275908	white	31276658	four	1	1	1	1	POSITIVE
31276664	B	charlie	ringo	red	three	charlie	white	five	tiger	green	four	31280450	21.50289	1	31284912	red	31285895	five	2	1	0	1	POSITIVE
31285901	B	charlie	tiger	green	three	laker	white	two	hopper	red	five												NEGATIVE
31291350	B	charlie	baron	white	seven	charlie	green	two	eagle	blue	five	31294913	18.51898	1	31299645	green	31300494	two	1	1	1	1	POSITIVE
31300500	C	charlie	baron	white	eight	charlie	red	four	arrow	blue	five	31304016	16.86955	1	31309151	red	31309955	four	1	1	1	1	POSITIVE
31309961	B	charlie	charlie	blue	eight	baron	white	seven	arrow	green	three	31313615	304.1378	1	31318511	blue	31319505	eight	1	1	1	0	POSITIVE
31319511	C	charlie	laker	white	six	charlie	blue	eight	ringo	red	five	31322759	25.80459	1	31327771	blue	31328933	eight	1	1	1	1	POSITIVE
31328939	B	charlie	charlie	white	five	arrow	green	six	laker	red	four	31332455	307.2933	1	31337254	white	31338170	five	1	1	1	0	POSITIVE
31338179	F	charlie	arrow	red	six	laker	white	eight	hopper	green	five												NEGATIVE
31343644	F	charlie	charlie	white	four	arrow	blue	eight	eagle	green	one	31347155	302.1111	1	31351898	white	31352613	four	1	1	1	0	POSITIVE
31352619	C	charlie	charlie	blue	four	hopper	green	seven	baron	red	eight	31356168	302.7065	1	31360990	blue	31361883	four	1	1	1	0	POSITIVE
31361890	C	charlie	hopper	white	three	arrow	green	seven	laker	red	four												NEGATIVE
31367358	C	charlie	charlie	red	three	laker	blue	one	arrow	white	eight	31370789	301.7718	1	31375902	red	31376617	three	1	1	1	0	POSITIVE
31376623	C	charlie	hopper	green	five	charlie	red	seven	ringo	white	four	31380118	20.29529	1	31384916	red	31385954	seven	1	1	1	1	POSITIVE
31385961	C	charlie	arrow	white	four	charlie	green	five	hopper	red	seven	31389381	22.85751	1	31394063	green	31394958	five	1	1	1	1	POSITIVE
31394964	B	charlie	tiger	green	four	baron	blue	two	laker	red	seven												NEGATIVE
31400422	B	charlie	laker	blue	two	charlie	red	seven	hopper	white	one	31403697	20.898	1	31409043	red	31410316	seven	1	1	1	1	POSITIVE
31410323	C	charlie	baron	green	five	charlie	white	two	arrow	red	one	31413680	31.01394	1	31418727	white	31419565	two	1	1	1	1	POSITIVE
31419573	B	charlie	charlie	green	five	hopper	red	three	tiger	white	two	31422875	306.5419	1	31427864	green	31428757	five	1	1	1	0	POSITIVE
31428764	C	charlie	charlie	blue	two	hopper	green	six	eagle	red	one	31432281	299.339	0	31437782	blue	31438642	two	1	1	1	0	POSITIVE
31438650	F	charlie	eagle	blue	one	charlie	white	eight	arrow	red	six	31441856	13.78256	1	31446573	white	31447500	eight	1	1	1	1	POSITIVE
31447507	C	charlie	charlie	green	six	ringo	white	four	eagle	red	seven	31450956	306.8017	1	31455811	green	31457084	six	1	1	1	0	POSITIVE
31457090	B	charlie	tiger	red	seven	charlie	blue	three	baron	green	six	31460474	12.97852	1	31465439	blue	31466143	three	1	1	1	1	POSITIVE
31466149	F	charlie	charlie	blue	two	ringo	red	one	eagle	white	four	31469878	303.2527	1	31474330	blue	31475134	two	1	1	1	0	POSITIVE
31475140	C	charlie	arrow	blue	one	charlie	red	seven	baron	green	eight	31478657	14.30757	1	31483255	red	31484361	seven	1	1	1	1	POSITIVE
31484367	F	charlie	tiger	green	eight	charlie	white	one	baron	blue	six	31487759	19.50134	1	31492459	white	31493408	one	1	1	1	1	POSITIVE
31493415	F	charlie	charlie	red	three	tiger	green	seven	hopper	white	six	31497069	306.7874	1	31502255	red	31503037	three	1	1	1	0	POSITIVE
31503043	F	charlie	baron	white	one	eagle	red	two	arrow	blue	seven												NEGATIVE
31508499	F	charlie	charlie	green	seven	hopper	blue	one	tiger	white	two	31512146	299.6023	0	31516809	green	31517714	seven	1	1	1	0	POSITIVE
31517720	C	charlie	hopper	white	two	eagle	blue	eight	ringo	red	six												NEGATIVE
31523176	C	charlie	arrow	blue	eight	charlie	green	three	laker	red	one	31526610	17.75153	1	31531397	green	31532168	three	1	1	1	1	POSITIVE
31532174	F	charlie	charlie	white	five	laker	green	six	hopper	red	one	31535659	305.0452	1	31540344	white	31541338	five	1	1	1	0	POSITIVE
31541351	F	charlie	arrow	blue	six	ringo	white	two	hopper	red	eight												NEGATIVE
31546791	F	charlie	baron	red	six	charlie	blue	three	arrow	white	eight	31550259	16.27169	1	31555300	blue	31556171	three	1	1	1	1	POSITIVE
31556178	F	charlie	baron	green	three	charlie	blue	four	arrow	red	one	31559616	15.22011	1	31564761	blue	31565655	four	1	1	1	1	POSITIVE
31565661	C	charlie	laker	white	one	tiger	green	six	ringo	blue	eight												NEGATIVE
31571116	C	charlie	laker	green	six	charlie	white	one	eagle	red	five	31574471	20.59833	1	31579215	white	31580321	one	1	1	1	1	POSITIVE
31580327	F	charlie	laker	blue	one	charlie	red	five	baron	white	eight	31583656	12.0668	1	31588709	red	31589670	five	1	1	1	1	POSITIVE
31589676	B	charlie	baron	white	one	tiger	green	two	laker	red	eight												NEGATIVE
31595132	B	charlie	charlie	white	two	tiger	blue	seven	eagle	green	five	31598669	301.77	1	31603196	white	31603911	two	1	1	1	0	POSITIVE
31603918	B	charlie	charlie	red	five	tiger	blue	seven	eagle	green	one	31607302	304.3678	1	31612222	red	31613081	five	1	1	1	0	POSITIVE
31613088	F	charlie	arrow	white	four	charlie	red	seven	ringo	blue	six	31616560	10.26025	1	31621180	red	31622073	seven	1	1	1	1	POSITIVE
31622079	F	charlie	hopper	blue	eight	eagle	white	four	baron	red	three												NEGATIVE
31627524	F	charlie	tiger	green	one	charlie	white	seven	hopper	red	six	31631068	20.39149	1	31635790	white	31636583	seven	1	1	1	1	POSITIVE
31636589	F	charlie	charlie	red	seven	eagle	green	eight	hopper	white	one	31640009	303.933	1	31644859	red	31645776	seven	1	1	1	0	POSITIVE
31645782	C	charlie	arrow	green	seven	charlie	red	eight	baron	white	one	31649188	18.50226	1	31654108	red	31655035	eight	1	1	1	1	POSITIVE
