# Supplementary material for: Concurrent talking in immersive virtual reality: on the dominance of visual speech cues
Source: Sci Rep. 2017 Jun 19;7:3817. doi: 10.1038/s41598-017-04201-x (PMC5476615; doi:10.1038/s41598-017-04201-x)
Supplement: Supplementary file 2 — Dataset 1 [file 41598_2017_4201_MOESM2_ESM.zip › ResultsGonzalez-Franco/Results/Control/_6_Responses.txt]

33003820	C	charlie	baron	white	eight	laker	green	six	arrow	blue	one												NEGATIVE
33009284	C	charlie	charlie	blue	four	eagle	green	eight	hopper	red	three	33012796	321.1755	1	33019427	green	33021425	six	2	0	0	0	POSITIVE
33021435	F	charlie	arrow	blue	four	laker	white	seven	baron	red	eight												NEGATIVE
33026898	F	charlie	charlie	blue	eight	ringo	red	three	eagle	white	six	33030925	314.9547	1	33035755	red	33036951	three	2	2	0	0	POSITIVE
33036958	C	charlie	laker	blue	two	baron	green	one	arrow	white	five												NEGATIVE
33042402	C	charlie	arrow	green	three	charlie	white	four	laker	red	seven	33046058	21.9896	1	33051583	white	33052779	four	1	1	1	1	POSITIVE
33052785	B	charlie	tiger	red	three	charlie	white	six	hopper	blue	four	33057005	23.10524	1	33061089	red	33062385	six	2	1	0	1	POSITIVE
33062398	B	charlie	arrow	blue	two	charlie	white	one	eagle	red	five	33066047	21.06978	1	33071064	white	33072371	one	1	1	1	1	POSITIVE
33072380	F	charlie	hopper	green	two	eagle	white	four	tiger	red	eight												NEGATIVE
33077844	F	charlie	charlie	red	four	baron	green	one	eagle	blue	three	33081972	315.5778	1	33086567	red	33088064	one	1	2	0	0	POSITIVE
33088076	B	charlie	eagle	blue	five	charlie	red	seven	tiger	green	eight	33091726	18.42205	1	33097391	red	33099078	seven	1	1	1	1	POSITIVE
33099084	B	charlie	charlie	white	two	baron	red	three	eagle	green	seven	33102704	319.3275	1	33107946	white	33109163	two	1	1	1	0	POSITIVE
33109170	B	charlie	charlie	white	two	hopper	green	one	ringo	red	four	33112940	313.2047	1	33118279	white	33119798	two	1	1	1	0	POSITIVE
33119804	B	charlie	baron	white	six	hopper	red	one	ringo	green	four												NEGATIVE
33125259	B	charlie	laker	red	six	charlie	green	one	baron	white	seven	33128872	22.86194	1	33134620	green	33136050	one	1	1	1	1	POSITIVE
33136056	B	charlie	baron	blue	five	charlie	red	two	hopper	white	one	33139584	25.19981	1	33144997	red	33146181	two	1	1	1	1	POSITIVE
33146187	F	charlie	hopper	blue	three	ringo	red	four	eagle	green	five												NEGATIVE
33151645	F	charlie	charlie	white	two	ringo	blue	four	laker	green	seven	33155086	315.1126	1	33160310	white	33161606	two	1	1	1	0	POSITIVE
33161614	C	charlie	arrow	white	six	charlie	blue	four	tiger	green	two	33165033	24.2139	1	33170799	blue	33172296	four	1	1	1	1	POSITIVE
33172304	B	charlie	ringo	blue	seven	eagle	white	two	tiger	green	four												NEGATIVE
33177762	B	charlie	charlie	red	five	arrow	green	four	baron	blue	seven	33181170	318.1274	1	33186102	red	33187409	five	1	1	1	0	POSITIVE
33187415	C	charlie	arrow	green	three	charlie	red	one	ringo	white	five	33190897	19.98384	1	33195641	red	33197171	one	1	1	1	1	POSITIVE
33197177	B	charlie	ringo	white	six	hopper	green	four	eagle	blue	one												NEGATIVE
33202645	B	charlie	baron	green	three	charlie	red	one	tiger	blue	six	33206121	15.09491	1	33211389	red	33212440	one	1	1	1	1	POSITIVE
33212449	C	charlie	arrow	red	eight	charlie	white	two	tiger	blue	five	33215940	27.49481	1	33221633	red	33222738	two	2	1	0	1	POSITIVE
33222745	C	charlie	laker	white	five	charlie	red	one	baron	green	six	33226409	21.76867	1	33231484	red	33232501	one	1	1	1	1	POSITIVE
33232507	F	charlie	tiger	blue	two	charlie	red	seven	eagle	green	four	33236014	31.86657	1	33241001	red	33242867	seven	1	1	1	1	POSITIVE
33242873	B	charlie	charlie	blue	three	eagle	red	one	arrow	green	seven	33246893	315.1521	1	33251635	blue	33253199	three	1	1	1	0	POSITIVE
33253205	B	charlie	eagle	white	six	charlie	blue	eight	tiger	red	three	33256787	23.19755	1	33262258	blue	33263922	eight	1	1	1	1	POSITIVE
33263928	C	charlie	baron	green	seven	tiger	blue	five	laker	white	three												NEGATIVE
33269396	C	charlie	hopper	blue	one	charlie	white	two	baron	red	seven	33272962	24.75679	1	33278107	white	33279604	two	1	1	1	1	POSITIVE
33279611	B	charlie	baron	green	eight	hopper	white	one	laker	red	two												NEGATIVE
33285046	B	charlie	arrow	white	eight	charlie	green	two	eagle	red	three	33288470	25.95358	1	33294103	green	33295399	two	1	1	1	1	POSITIVE
33295405	B	charlie	charlie	red	four	laker	blue	eight	arrow	white	three	33299502	315.8235	1	33304133	red	33305306	four	1	1	1	0	POSITIVE
33305313	C	charlie	charlie	green	eight	baron	blue	six	ringo	red	two	33308735	324.1629	1	33316554	green	33318218	six	1	2	0	0	POSITIVE
33318225	C	charlie	charlie	green	one	ringo	white	two	eagle	blue	seven	33321798	323.3276	1	33326629	green	33327556	one	1	1	1	0	POSITIVE
33327562	C	charlie	charlie	red	three	hopper	blue	one	eagle	green	six	33331160	320.4638	1	33335844	red	33336883	three	1	1	1	0	POSITIVE
33336889	B	charlie	baron	red	one	tiger	white	two	eagle	blue	six												NEGATIVE
33342367	B	charlie	charlie	white	one	arrow	green	four	eagle	blue	six	33345914	317.9678	1	33351158	white	33353459	one	1	1	1	0	POSITIVE
33353465	C	charlie	tiger	red	three	charlie	white	five	hopper	green	one	33357184	23.94578	1	33362182	red	33363333	five	2	1	0	1	POSITIVE
33363340	F	charlie	ringo	white	four	charlie	blue	eight	laker	red	two	33366833	24.91861	1	33372212	blue	33373822	eight	1	1	1	1	POSITIVE
33373828	B	charlie	eagle	red	one	tiger	blue	two	laker	white	four												NEGATIVE
33379295	B	charlie	hopper	white	one	charlie	green	seven	eagle	red	six	33382818	20.69395	1	33388085	green	33389448	seven	1	1	1	1	POSITIVE
33389454	C	charlie	charlie	white	seven	laker	blue	two	ringo	green	eight	33393437	319.6743	1	33398060	white	33399255	seven	1	1	1	0	POSITIVE
33399263	C	charlie	ringo	green	three	arrow	blue	eight	baron	white	six												NEGATIVE
33404720	C	charlie	ringo	blue	three	charlie	green	seven	arrow	red	one	33408230	21.3342	1	33413374	green	33414312	seven	1	1	1	1	POSITIVE
33414318	C	charlie	laker	blue	three	ringo	red	four	hopper	green	eight												NEGATIVE
33419754	C	charlie	charlie	green	three	hopper	white	two	laker	red	five	33423583	320.4383	1	33427950	red	33428888	three	0	1	0	0	POSITIVE
33428895	C	charlie	charlie	blue	seven	tiger	green	four	hopper	red	three	33432466	324.0474	1	33438003	blue	33439422	seven	1	1	1	0	POSITIVE
33439428	C	charlie	charlie	blue	eight	tiger	green	two	eagle	red	five	33443070	320.4797	1	33448123	green	33449407	eight	2	1	0	0	POSITIVE
33449414	C	charlie	arrow	white	two	baron	green	six	tiger	blue	one												NEGATIVE
33454882	C	charlie	laker	white	three	charlie	blue	two	baron	green	seven	33458505	21.06375	1	33464397	blue	33465458	two	1	1	1	1	POSITIVE
33465465	B	charlie	arrow	green	six	eagle	red	three	baron	blue	five												NEGATIVE
33470921	B	charlie	charlie	white	one	ringo	blue	eight	baron	green	seven	33474522	314.3002	1	33479588	white	33480683	one	1	1	1	0	POSITIVE
33480689	F	charlie	baron	blue	five	charlie	red	two	hopper	white	seven	33484334	16.87571	1	33490367	blue	33492467	two	2	1	0	1	POSITIVE
33492473	F	charlie	laker	blue	five	baron	green	six	hopper	white	four												NEGATIVE
33497931	F	charlie	charlie	blue	five	tiger	green	three	eagle	red	two	33501508	316.0425	1	33506809	blue	33508027	five	1	1	1	0	POSITIVE
33508033	F	charlie	charlie	green	eight	baron	white	seven	laker	red	one	33511562	318.8386	1	33516504	red	33517622	eight	0	1	0	0	POSITIVE
33517634	C	charlie	arrow	green	five	eagle	red	three	hopper	blue	seven												NEGATIVE
33523078	C	charlie	tiger	red	one	charlie	white	five	laker	blue	seven	33526653	22.93003	1	33531818	red	33533058	five	2	1	0	1	POSITIVE
33533064	F	charlie	tiger	blue	three	charlie	green	one	ringo	white	four	33536491	23.33444	1	33541492	green	33542530	one	1	1	1	1	POSITIVE
33542537	C	charlie	charlie	blue	five	baron	red	one	hopper	green	four	33546030	318.4178	1	33551611	blue	33552739	five	1	1	1	0	POSITIVE
33552745	F	charlie	tiger	red	four	arrow	white	five	ringo	green	three												NEGATIVE
33558191	F	charlie	eagle	red	one	charlie	white	seven	baron	blue	four	33561844	19.86525	1	33567707	white	33568768	seven	1	1	1	1	POSITIVE
33568774	C	charlie	charlie	white	seven	tiger	blue	eight	eagle	red	four	33572766	323.8447	1	33577268	white	33578229	seven	1	1	1	0	POSITIVE
33578235	F	charlie	tiger	red	five	ringo	white	seven	eagle	green	eight												NEGATIVE
33583703	F	charlie	charlie	red	three	tiger	green	six	hopper	white	seven	33587454	317.3813	1	33592192	red	33593208	three	1	1	1	0	POSITIVE
33593214	F	charlie	baron	blue	five	charlie	white	two	tiger	red	four	33596808	29.2709	1	33601853	red	33602948	two	0	1	0	1	POSITIVE
33602954	B	charlie	charlie	white	one	baron	red	eight	tiger	green	six	33606618	316.3618	1	33611225	white	33612197	one	1	1	1	0	POSITIVE
33612202	F	charlie	charlie	red	five	arrow	white	eight	laker	green	seven	33616018	316.1842	1	33620618	red	33621758	five	1	1	1	0	POSITIVE
33621764	B	charlie	tiger	green	two	arrow	white	four	laker	red	six												NEGATIVE
33627231	B	charlie	charlie	white	four	arrow	red	five	eagle	blue	two	33630964	318.5279	1	33636167	white	33637194	four	1	1	1	0	POSITIVE
33637200	F	charlie	charlie	blue	seven	hopper	green	five	ringo	white	three	33640865	317.5584	1	33645907	blue	33647627	seven	1	1	1	0	POSITIVE
33647633	F	charlie	arrow	white	five	hopper	red	seven	baron	blue	two												NEGATIVE
33653089	F	charlie	eagle	green	five	charlie	white	four	laker	blue	seven	33656577	20.98195	1	33661410	red	33662639	four	0	1	0	1	POSITIVE
33662646	B	charlie	charlie	red	five	laker	white	eight	baron	green	three	33666450	315.073	1	33670950	red	33671955	five	1	1	1	0	POSITIVE
33671961	F	charlie	ringo	green	five	hopper	red	one	eagle	white	eight												NEGATIVE
33677405	F	charlie	eagle	green	four	charlie	red	six	ringo	white	eight	33680932	20.42228	1	33686643	red	33687838	six	1	1	1	1	POSITIVE
33687844	F	charlie	eagle	white	one	charlie	green	four	tiger	blue	seven	33691249	16.87828	1	33696395	green	33697534	four	1	1	1	1	POSITIVE
33697540	F	charlie	baron	red	seven	eagle	blue	one	hopper	white	four												NEGATIVE
33702985	F	charlie	hopper	white	three	charlie	blue	six	tiger	green	four	33706506	18.6607	1	33711808	blue	33713071	six	1	1	1	1	POSITIVE
33713077	B	charlie	eagle	blue	eight	charlie	red	two	ringo	white	three	33716730	25.30726	1	33722029	red	33723202	two	1	1	1	1	POSITIVE
33723208	F	charlie	charlie	blue	five	ringo	white	six	arrow	green	seven	33726862	318.4155	1	33733255	white	33734562	five	2	1	0	0	POSITIVE
33734567	F	charlie	tiger	blue	six	arrow	green	four	ringo	red	one												NEGATIVE
33740035	F	charlie	charlie	green	three	ringo	blue	six	arrow	red	four	33743626	318.1488	1	33748502	green	33749473	three	1	1	1	0	POSITIVE
