# Supplementary material for: Concurrent talking in immersive virtual reality: on the dominance of visual speech cues
Source: Sci Rep. 2017 Jun 19;7:3817. doi: 10.1038/s41598-017-04201-x (PMC5476615; doi:10.1038/s41598-017-04201-x)
Supplement: Supplementary file 2 — Dataset 1 [file 41598_2017_4201_MOESM2_ESM.zip › ResultsGonzalez-Franco/Results/Control/_7_Responses.txt]

36290281	B	charlie	eagle	red	two	tiger	white	three	arrow	blue	one												NEGATIVE
36295723	B	charlie	baron	blue	five	charlie	white	six	laker	green	eight	36299327	34.9894	1	36306034	white	36307608	six	1	1	1	1	POSITIVE
36307614	B	charlie	charlie	white	five	laker	green	four	eagle	red	one	36311155	318.9079	1	36316611	white	36317806	five	1	1	1	0	POSITIVE
36317812	B	charlie	hopper	green	one	charlie	red	six	arrow	blue	two	36321277	39.4973	1	36327099	red	36328663	six	1	1	1	1	POSITIVE
36328670	F	charlie	laker	red	four	charlie	white	one	eagle	blue	seven	36332141	29.26553	1	36337330	white	36338459	one	1	1	1	1	POSITIVE
36338466	B	charlie	arrow	green	one	eagle	white	three	hopper	red	five												NEGATIVE
36343933	B	charlie	hopper	red	eight	charlie	green	seven	ringo	blue	one	36347345	34.47751	1	36353203	green	36355024	seven	1	1	1	1	POSITIVE
36355030	C	charlie	hopper	white	eight	eagle	red	five	arrow	green	four												NEGATIVE
36360488	C	charlie	charlie	white	two	ringo	green	five	tiger	blue	eight	36363854	308.5135	1	36369008	white	36370449	two	1	1	1	0	POSITIVE
36370456	B	charlie	charlie	blue	two	laker	white	five	ringo	green	one	36373982	307.7475	1	36379531	blue	36380502	two	1	1	1	0	POSITIVE
36380508	C	charlie	laker	white	one	baron	green	six	ringo	blue	two												NEGATIVE
36385975	C	charlie	eagle	white	four	charlie	blue	three	baron	green	seven	36389342	33.16272	1	36395168	blue	36396128	three	1	1	1	1	POSITIVE
36396135	C	charlie	charlie	green	seven	tiger	blue	three	baron	white	eight	36399954	315.6423	1	36404975	green	36406360	seven	1	1	1	0	POSITIVE
36406366	F	charlie	hopper	white	four	ringo	green	two	laker	blue	six												NEGATIVE
36411823	F	charlie	charlie	white	one	hopper	green	six	arrow	blue	eight	36415471	311.4937	1	36420646	white	36421864	one	1	1	1	0	POSITIVE
36421870	F	charlie	hopper	green	three	charlie	blue	one	arrow	red	seven	36425281	28.50697	1	36430776	blue	36431571	one	1	1	1	1	POSITIVE
36431578	B	charlie	hopper	blue	three	arrow	red	one	baron	white	five												NEGATIVE
36437034	B	charlie	charlie	green	one	laker	red	seven	baron	white	six	36440489	307.7838	1	36445745	green	36446817	one	1	1	1	0	POSITIVE
36446824	F	charlie	laker	green	six	charlie	white	four	ringo	blue	two	36450447	32.8852	1	36455396	red	36456211	four	0	1	0	1	POSITIVE
36456218	B	charlie	charlie	white	one	hopper	green	eight	arrow	blue	four	36459935	312.4471	1	36465504	white	36466744	one	1	1	1	0	POSITIVE
36466751	B	charlie	charlie	blue	seven	tiger	green	two	ringo	red	three	36470267	314.4355	1	36475835	blue	36477412	seven	1	1	1	0	POSITIVE
36477418	F	charlie	baron	blue	seven	charlie	white	one	ringo	green	two	36480814	18.98389	1	36486303	white	36487163	one	1	1	1	1	POSITIVE
36487169	F	charlie	baron	white	seven	laker	red	six	arrow	blue	four												NEGATIVE
36492637	F	charlie	arrow	green	three	charlie	red	two	tiger	white	four	36495925	24.53012	1	36501471	red	36502610	two	1	1	1	1	POSITIVE
36502617	B	charlie	baron	white	one	charlie	blue	five	laker	green	seven	36505901	26.42941	1	36511535	blue	36512686	five	1	1	1	1	POSITIVE
36512693	C	charlie	arrow	blue	two	eagle	white	four	tiger	green	eight												NEGATIVE
36518138	C	charlie	eagle	red	two	charlie	green	one	hopper	white	four	36521706	35.52894	1	36527005	green	36528033	one	1	1	1	1	POSITIVE
36528039	B	charlie	charlie	blue	six	hopper	red	four	arrow	white	one	36531870	314.063	1	36537058	blue	36538566	six	1	1	1	0	POSITIVE
36538573	F	charlie	eagle	blue	six	charlie	green	four	hopper	red	eight	36542110	34.58029	1	36547368	green	36548507	four	1	1	1	1	POSITIVE
36548514	B	charlie	arrow	blue	six	baron	white	three	ringo	red	four												NEGATIVE
36553983	B	charlie	eagle	green	two	charlie	blue	eight	laker	red	one	36557448	42.08558	1	36562883	blue	36564179	eight	1	1	1	1	POSITIVE
36564186	C	charlie	eagle	red	six	ringo	green	five	hopper	white	one												NEGATIVE
36569641	C	charlie	tiger	green	two	charlie	white	eight	arrow	red	four	36573074	37.14776	1	36578420	red	36579168	two	0	2	0	1	POSITIVE
36579175	C	charlie	charlie	white	one	laker	blue	five	baron	green	six	36582984	309.0511	1	36588808	red	36590517	one	0	1	0	0	POSITIVE
36590523	F	charlie	arrow	blue	six	ringo	red	five	eagle	white	four												NEGATIVE
36595969	F	charlie	arrow	blue	six	charlie	red	eight	hopper	green	four	36599715	40.16885	1	36605138	red	36606669	eight	1	1	1	1	POSITIVE
36606675	C	charlie	charlie	red	five	ringo	blue	two	hopper	green	one	36610331	305.6623	1	36615225	red	36616141	five	1	1	1	0	POSITIVE
36616147	B	charlie	charlie	white	one	eagle	blue	eight	baron	red	two	36619794	301.1623	1	36624518	white	36625758	one	1	1	1	0	POSITIVE
36625764	C	charlie	hopper	blue	eight	eagle	white	three	tiger	green	six												NEGATIVE
36631213	C	charlie	eagle	white	six	charlie	red	one	laker	green	two	36634721	35.62518	1	36639787	red	36640758	one	1	1	1	1	POSITIVE
36640765	C	charlie	charlie	green	eight	hopper	blue	six	arrow	red	four	36644337	298.3424	0	36649427	green	36651437	eight	1	1	1	0	POSITIVE
36651443	C	charlie	arrow	green	seven	tiger	red	three	ringo	white	five												NEGATIVE
36656911	C	charlie	arrow	green	six	charlie	blue	one	tiger	white	eight	36660313	33.13324	1	36666126	blue	36667053	one	1	1	1	1	POSITIVE
36667059	F	charlie	arrow	white	two	laker	blue	eight	tiger	red	seven												NEGATIVE
36672515	F	charlie	charlie	blue	five	arrow	white	eight	ringo	green	two	36676169	306.5083	1	36681160	blue	36682958	five	1	1	1	0	POSITIVE
36682965	C	charlie	charlie	white	one	arrow	red	four	laker	blue	six	36686391	311.2389	1	36691258	red	36692274	one	2	1	0	0	POSITIVE
36692281	C	charlie	baron	green	eight	charlie	red	four	ringo	blue	one	36695729	40.93044	1	36700708	red	36701724	four	1	1	1	1	POSITIVE
36701731	C	charlie	laker	white	four	eagle	blue	eight	tiger	green	three												NEGATIVE
36707201	C	charlie	charlie	white	six	hopper	red	three	ringo	blue	two	36710847	302.9529	1	36715787	white	36717194	six	1	1	1	0	POSITIVE
36717200	B	charlie	laker	green	four	eagle	blue	three	ringo	red	one												NEGATIVE
36722646	B	charlie	tiger	green	one	charlie	blue	six	eagle	red	four	36726193	39.89341	1	36731882	blue	36733200	six	1	1	1	1	POSITIVE
36733207	F	charlie	tiger	white	eight	charlie	blue	two	eagle	green	five	36736689	38.41154	1	36742114	blue	36743141	two	1	1	1	1	POSITIVE
36743148	C	charlie	ringo	red	two	hopper	green	six	baron	blue	four												NEGATIVE
36748603	C	charlie	baron	red	seven	charlie	green	three	tiger	white	five	36751980	39.01366	1	36757628	green	36758813	three	1	1	1	1	POSITIVE
36758819	C	charlie	hopper	blue	two	charlie	green	eight	arrow	red	five	36762313	44.77431	1	36767894	blue	36769513	two	2	2	0	1	POSITIVE
36769520	C	charlie	charlie	green	four	eagle	red	three	arrow	blue	one	36773322	308.0599	1	36778215	green	36779209	four	1	1	1	0	POSITIVE
36779215	C	charlie	tiger	green	eight	charlie	white	two	ringo	blue	six	36782588	37.74597	1	36787977	white	36789441	two	1	1	1	1	POSITIVE
36789447	B	charlie	ringo	blue	one	charlie	white	three	laker	red	five	36792761	37.97283	1	36798622	red	36799571	three	0	1	0	1	POSITIVE
36799578	C	charlie	ringo	red	six	tiger	white	five	baron	blue	eight												NEGATIVE
36805046	C	charlie	charlie	red	two	baron	white	three	ringo	green	six	36808832	304.6635	1	36814115	red	36815053	two	1	1	1	0	POSITIVE
36815059	B	charlie	charlie	blue	three	eagle	red	five	tiger	white	six	36819078	309.9667	1	36823888	blue	36824826	three	1	1	1	0	POSITIVE
36824832	C	charlie	arrow	green	eight	ringo	white	four	laker	red	five												NEGATIVE
36830277	C	charlie	tiger	white	three	charlie	red	two	arrow	green	eight	36833655	37.98458	1	36838990	red	36840397	two	1	1	1	1	POSITIVE
36840404	B	charlie	eagle	red	one	charlie	green	two	arrow	white	five	36843810	33.12837	1	36849512	green	36850227	two	1	1	1	1	POSITIVE
36850233	F	charlie	charlie	red	two	hopper	green	seven	ringo	blue	five	36853839	305.8213	1	36858615	red	36859442	two	1	1	1	0	POSITIVE
36859452	C	charlie	eagle	blue	three	arrow	green	four	baron	red	two												NEGATIVE
36864926	C	charlie	charlie	white	three	eagle	green	seven	ringo	blue	six	36868329	309.1818	1	36873437	white	36874365	three	1	1	1	0	POSITIVE
36874371	F	charlie	baron	white	seven	ringo	green	four	hopper	blue	two												NEGATIVE
36879840	F	charlie	baron	white	six	charlie	blue	two	laker	green	eight	36883404	26.53543	1	36888829	blue	36889657	two	1	1	1	1	POSITIVE
36889663	B	charlie	eagle	green	seven	charlie	blue	eight	laker	white	one	36893000	45.69769	1	36898525	blue	36899898	eight	1	1	1	1	POSITIVE
36899905	F	charlie	charlie	blue	six	eagle	green	three	baron	white	eight	36903476	312.2402	1	36908488	blue	36909471	six	1	1	1	0	POSITIVE
36909477	F	charlie	charlie	white	three	arrow	blue	seven	laker	red	six	36913317	308.3348	1	36918407	red	36919323	three	0	1	0	0	POSITIVE
36919329	F	charlie	charlie	white	seven	hopper	blue	six	baron	red	three	36922823	301.2703	1	36928225	white	36929711	six	1	2	0	0	POSITIVE
36929716	F	charlie	charlie	green	seven	hopper	blue	four	tiger	red	three	36933121	310.0982	1	36938401	green	36939685	seven	1	1	1	0	POSITIVE
36939692	B	charlie	laker	green	eight	baron	white	five	ringo	blue	three												NEGATIVE
36945148	B	charlie	charlie	red	two	baron	white	eight	ringo	blue	three	36948670	308.943	1	36954139	red	36955267	two	1	1	1	0	POSITIVE
36955274	F	charlie	laker	red	two	charlie	white	seven	arrow	green	five	36958823	37.9972	1	36963845	red	36965018	seven	2	1	0	1	POSITIVE
36965025	B	charlie	charlie	red	three	arrow	blue	five	ringo	green	two	36968466	309.8005	1	36973429	red	36974278	three	1	1	1	0	POSITIVE
36974285	F	charlie	charlie	blue	one	baron	green	three	arrow	red	five	36977600	309.4513	1	36983661	blue	36984554	one	1	1	1	0	POSITIVE
36984561	F	charlie	charlie	red	six	baron	white	five	tiger	blue	one	36987897	305.7552	1	36993635	red	36994820	six	1	1	1	0	POSITIVE
36994827	F	charlie	tiger	blue	three	eagle	red	eight	arrow	green	four												NEGATIVE
37000283	F	charlie	charlie	red	six	arrow	blue	two	laker	green	seven	37004007	309.8921	1	37008770	red	37009575	six	1	1	1	0	POSITIVE
37009581	B	charlie	baron	white	five	ringo	blue	seven	laker	green	eight												NEGATIVE
37015026	B	charlie	hopper	green	four	charlie	red	three	tiger	white	two	37018406	43.75893	1	37023928	green	37024877	three	2	1	0	1	POSITIVE
