# Supplementary material for: Concurrent talking in immersive virtual reality: on the dominance of visual speech cues
Source: Sci Rep. 2017 Jun 19;7:3817. doi: 10.1038/s41598-017-04201-x (PMC5476615; doi:10.1038/s41598-017-04201-x)
Supplement: Supplementary file 2 — Dataset 1 [file 41598_2017_4201_MOESM2_ESM.zip › ResultsGonzalez-Franco/Results/Control/_8_Responses.txt]

40072980	B	charlie	tiger	green	four	baron	white	three	ringo	red	six												NEGATIVE
40078445	B	charlie	charlie	green	four	ringo	red	six	arrow	white	three	40081979	324.536	1	40086913	red	40090442	six	2	2	0	0	POSITIVE
40090448	B	charlie	arrow	blue	four	ringo	green	two	eagle	red	seven												NEGATIVE
40095906	B	charlie	baron	blue	three	charlie	green	four	ringo	white	one	40099189	36.88571	1	40104739	green	40105610	four	1	1	1	1	POSITIVE
40105617	F	charlie	laker	white	six	baron	green	four	hopper	red	eight												NEGATIVE
40111072	F	charlie	charlie	green	eight	tiger	blue	one	eagle	red	three	40114439	317.8128	1	40119628	green	40121103	eight	1	1	1	0	POSITIVE
40121110	F	charlie	charlie	white	three	hopper	red	six	arrow	blue	seven	40124584	323.8256	1	40133233	green	40139042	three	0	1	0	0	POSITIVE
40139049	C	charlie	charlie	white	two	baron	blue	four	hopper	green	six	40142306	318.7521	1	40147240	white	40148246	two	1	1	1	0	POSITIVE
40148252	C	charlie	baron	white	three	tiger	red	four	hopper	blue	seven												NEGATIVE
40153697	C	charlie	arrow	blue	four	charlie	red	six	tiger	white	one	40157102	33.94794	1	40162599	red	40163816	six	1	1	1	1	POSITIVE
40163823	C	charlie	hopper	green	four	charlie	blue	five	laker	red	six	40167215	35.75107	1	40172685	blue	40173836	five	1	1	1	1	POSITIVE
40173842	B	charlie	charlie	green	five	ringo	red	two	laker	blue	six	40177233	315.3444	1	40182314	green	40183284	five	1	1	1	0	POSITIVE
40183292	C	charlie	charlie	white	three	laker	red	two	eagle	blue	one	40186776	319.5439	1	40191886	red	40192679	two	2	2	0	0	POSITIVE
40192685	B	charlie	arrow	white	seven	hopper	blue	five	eagle	green	two												NEGATIVE
40198131	B	charlie	baron	blue	six	charlie	red	one	eagle	green	five	40201386	27.78895	1	40206273	red	40207122	one	1	1	1	1	POSITIVE
40207128	B	charlie	charlie	blue	six	eagle	green	three	tiger	white	two	40210545	315.4545	1	40216370	blue	40217499	six	1	1	1	0	POSITIVE
40217505	B	charlie	baron	white	four	laker	green	three	arrow	red	eight												NEGATIVE
40222950	B	charlie	charlie	blue	five	baron	green	eight	eagle	red	two	40226352	315.64	1	40234242	green	40235404	eight	2	2	0	0	POSITIVE
40235411	B	charlie	baron	blue	three	charlie	white	two	eagle	green	one	40238781	34.9737	1	40243524	white	40244351	two	1	1	1	1	POSITIVE
40244357	C	charlie	hopper	white	eight	laker	red	six	eagle	blue	one												NEGATIVE
40249824	C	charlie	charlie	green	three	baron	blue	two	laker	white	seven	40253139	323.6187	1	40261865	blue	40262803	two	2	2	0	0	POSITIVE
40262810	B	charlie	laker	red	six	charlie	green	seven	ringo	blue	four	40266348	38.84795	1	40271516	green	40272666	seven	1	1	1	1	POSITIVE
40272673	F	charlie	tiger	green	eight	hopper	white	one	ringo	blue	four												NEGATIVE
40278140	F	charlie	tiger	green	eight	charlie	red	five	baron	white	one	40281607	37.46658	1	40286428	red	40287231	five	1	1	1	1	POSITIVE
40287238	F	charlie	ringo	white	six	charlie	red	four	eagle	blue	one	40290710	29.20036	1	40295497	red	40296224	four	1	1	1	1	POSITIVE
40296230	C	charlie	eagle	blue	one	baron	white	five	laker	red	two												NEGATIVE
40301689	C	charlie	arrow	blue	two	charlie	green	eight	ringo	white	four	40304995	37.58347	1	40311738	green	40312620	two	1	2	0	1	POSITIVE
40312627	C	charlie	baron	blue	three	charlie	red	five	arrow	white	seven	40315987	35.83403	1	40320841	red	40321613	five	1	1	1	1	POSITIVE
40321618	B	charlie	charlie	blue	one	arrow	red	four	ringo	green	seven	40324972	323.0559	1	40330828	blue	40331487	one	1	1	1	0	POSITIVE
40331494	B	charlie	arrow	green	one	charlie	white	two	ringo	blue	eight	40334855	36.3176	1	40339964	white	40340735	two	1	1	1	1	POSITIVE
40340741	B	charlie	charlie	white	six	tiger	green	one	baron	red	three	40344114	327.7205	1	40349135	white	40349939	six	1	1	1	0	POSITIVE
40349945	B	charlie	ringo	red	three	baron	blue	five	tiger	white	four												NEGATIVE
40355413	B	charlie	hopper	green	one	charlie	blue	eight	ringo	red	two	40358736	42.74153	1	40363912	green	40364952	eight	2	1	0	1	POSITIVE
40364958	C	charlie	tiger	red	six	charlie	green	two	baron	white	three	40368388	32.42115	1	40373440	green	40374032	two	1	1	1	1	POSITIVE
40374039	B	charlie	laker	blue	three	arrow	white	two	eagle	green	one												NEGATIVE
40379483	B	charlie	arrow	red	two	charlie	blue	six	hopper	white	one	40383004	34.46977	1	40388598	blue	40389994	six	1	1	1	1	POSITIVE
40390003	B	charlie	hopper	blue	seven	charlie	green	two	ringo	red	six	40393416	43.69002	1	40398472	green	40399265	two	1	1	1	1	POSITIVE
40399271	F	charlie	baron	red	four	hopper	white	three	tiger	blue	six												NEGATIVE
40404738	F	charlie	charlie	blue	seven	tiger	red	eight	baron	white	five	40408187	319.9729	1	40413395	blue	40414411	seven	1	1	1	0	POSITIVE
40414417	B	charlie	charlie	blue	seven	eagle	white	three	ringo	green	two	40418141	327.5912	1	40423839	green	40424854	seven	0	1	0	0	POSITIVE
40424861	C	charlie	tiger	blue	six	laker	white	seven	arrow	red	one												NEGATIVE
40430319	C	charlie	baron	white	one	charlie	blue	four	hopper	green	seven	40433861	40.19692	1	40438895	blue	40439643	four	1	1	1	1	POSITIVE
40439650	B	charlie	laker	red	six	charlie	blue	three	ringo	green	five	40443183	36.64914	1	40447977	blue	40448635	three	1	1	1	1	POSITIVE
40448642	C	charlie	charlie	red	four	eagle	white	three	ringo	blue	two	40452293	319.1182	1	40456901	red	40457504	four	1	1	1	0	POSITIVE
40457511	B	charlie	charlie	blue	three	tiger	white	six	arrow	red	seven	40460972	325.5932	1	40465837	blue	40466518	three	1	1	1	0	POSITIVE
40466525	F	charlie	ringo	blue	five	charlie	green	eight	eagle	red	one	40469995	40.43232	1	40474918	green	40476024	eight	1	1	1	1	POSITIVE
40476031	C	charlie	charlie	blue	seven	ringo	white	one	arrow	red	five	40479581	316.2231	1	40484692	blue	40485775	seven	1	1	1	0	POSITIVE
40485782	C	charlie	hopper	blue	eight	tiger	green	one	eagle	red	three												NEGATIVE
40491238	C	charlie	charlie	white	six	arrow	red	one	ringo	green	four	40494628	323.6821	1	40499402	white	40500497	six	1	1	1	0	POSITIVE
40500504	B	charlie	laker	green	one	hopper	blue	four	baron	white	two												NEGATIVE
40505948	B	charlie	charlie	green	eight	arrow	white	one	laker	red	four	40509342	318.8193	1	40514549	green	40515711	eight	1	1	1	0	POSITIVE
40515718	C	charlie	baron	red	one	charlie	green	six	eagle	blue	three	40519335	42.02438	1	40524110	green	40525070	six	1	1	1	1	POSITIVE
40525077	C	charlie	arrow	red	one	laker	blue	eight	baron	white	six												NEGATIVE
40530534	C	charlie	laker	red	eight	charlie	white	three	eagle	blue	one	40533979	33.92025	1	40538944	white	40539726	three	1	1	1	1	POSITIVE
40539732	F	charlie	charlie	red	four	hopper	green	three	baron	white	two	40543383	328.4557	1	40548382	green	40550515	three	2	2	0	0	POSITIVE
40550522	B	charlie	arrow	blue	four	eagle	green	three	tiger	white	seven												NEGATIVE
40555967	B	charlie	hopper	red	three	charlie	blue	eight	ringo	green	six	40559446	38.87677	1	40564634	blue	40565561	eight	1	1	1	1	POSITIVE
40565567	C	charlie	charlie	green	two	hopper	white	three	tiger	blue	one	40569487	315.9521	1	40574676	white	40575536	two	2	1	0	0	POSITIVE
40575543	F	charlie	tiger	blue	seven	hopper	white	four	arrow	red	five												NEGATIVE
40581009	F	charlie	charlie	blue	six	ringo	red	three	baron	green	two	40584498	323.2325	1	40589800	blue	40590682	six	1	1	1	0	POSITIVE
40590688	F	charlie	baron	white	three	charlie	red	four	hopper	green	two	40594115	35.20641	1	40598825	red	40599484	four	1	1	1	1	POSITIVE
40599490	F	charlie	hopper	blue	one	arrow	white	four	tiger	green	five												NEGATIVE
40604947	F	charlie	baron	blue	six	charlie	red	seven	arrow	green	five	40608537	40.69728	1	40613133	red	40614117	seven	1	1	1	1	POSITIVE
40614124	C	charlie	charlie	green	four	ringo	white	seven	hopper	red	two	40617661	322.6518	1	40623856	green	40625141	seven	1	2	0	0	POSITIVE
40625148	F	charlie	eagle	red	eight	arrow	white	four	baron	green	five												NEGATIVE
40630603	F	charlie	charlie	red	two	tiger	green	six	hopper	blue	seven	40634184	321.2393	1	40638992	red	40639785	two	1	1	1	0	POSITIVE
40639791	F	charlie	tiger	blue	four	charlie	white	three	hopper	green	seven	40643256	37.20409	1	40648050	white	40648865	three	1	1	1	1	POSITIVE
40648872	F	charlie	tiger	green	one	charlie	white	four	laker	red	five	40652343	37.36326	1	40657980	red	40658684	four	0	1	0	1	POSITIVE
40658690	C	charlie	charlie	white	two	tiger	red	six	ringo	blue	three	40662550	319.6843	1	40666871	white	40667732	two	1	1	1	0	POSITIVE
40667739	F	charlie	hopper	white	one	charlie	green	six	eagle	red	three	40671392	41.84572	1	40676444	green	40677427	six	1	1	1	1	POSITIVE
40677433	C	charlie	charlie	white	six	tiger	red	one	laker	green	eight	40680985	319.1912	1	40685580	white	40686352	six	1	1	1	0	POSITIVE
40686360	F	charlie	eagle	green	seven	tiger	white	one	hopper	red	four												NEGATIVE
40691818	F	charlie	charlie	green	three	ringo	red	four	tiger	white	seven	40695197	319.8014	1	40700258	green	40701007	three	1	1	1	0	POSITIVE
40701013	F	charlie	charlie	blue	eight	arrow	red	four	tiger	white	seven	40704478	318.8637	1	40710211	blue	40711193	eight	1	1	1	0	POSITIVE
40711199	F	charlie	charlie	white	eight	hopper	green	two	baron	blue	six	40715450	306.2943	1	40719481	white	40720710	eight	1	1	1	0	POSITIVE
40720716	F	charlie	hopper	red	eight	charlie	green	seven	arrow	blue	three	40724312	46.0177	1	40729244	green	40730394	seven	1	1	1	1	POSITIVE
40730400	C	charlie	hopper	green	three	baron	white	six	laker	blue	seven												NEGATIVE
40735868	C	charlie	laker	white	one	charlie	blue	eight	eagle	red	four	40739259	41.86626	1	40744613	blue	40745809	eight	1	1	1	1	POSITIVE
40745816	F	charlie	charlie	red	six	arrow	green	one	hopper	white	eight	40749297	318.5346	1	40754130	red	40755202	six	1	1	1	0	POSITIVE
40755208	B	charlie	charlie	white	two	laker	red	four	tiger	green	one	40758673	314.3779	1	40763289	white	40764104	two	1	1	1	0	POSITIVE
40764112	F	charlie	arrow	green	seven	charlie	red	four	eagle	white	one	40767360	48.17419	1	40772236	red	40772839	four	1	1	1	1	POSITIVE
40772845	C	charlie	laker	red	five	charlie	white	one	tiger	blue	seven	40776184	41.20052	1	40780948	white	40781831	one	1	1	1	1	POSITIVE
