# Supplementary material for: Concurrent talking in immersive virtual reality: on the dominance of visual speech cues
Source: Sci Rep. 2017 Jun 19;7:3817. doi: 10.1038/s41598-017-04201-x (PMC5476615; doi:10.1038/s41598-017-04201-x)
Supplement: Supplementary file 2 — Dataset 1 [file 41598_2017_4201_MOESM2_ESM.zip › ResultsGonzalez-Franco/Results/Control/_9_Responses.txt]

34370036	B	charlie	baron	red	one	arrow	white	five	ringo	green	four												NEGATIVE
34375533	B	charlie	arrow	green	eight	charlie	red	three	tiger	white	five	34379013	18.95549	1	34387264	red	34390445	four	1	0	0	1	POSITIVE
34390453	C	charlie	charlie	blue	five	eagle	white	one	arrow	red	four	34394216	333.0234	1	34399359	white	34400531	one	2	2	0	0	POSITIVE
34400539	B	charlie	eagle	blue	three	charlie	red	seven	tiger	white	one	34404073	24.97516	1	34409881	red	34411054	seven	1	1	1	1	POSITIVE
34411061	F	charlie	hopper	white	one	laker	red	five	tiger	blue	seven												NEGATIVE
34416541	F	charlie	charlie	blue	six	baron	green	four	eagle	white	five	34420105	323.1583	1	34426468	blue	34427764	six	1	1	1	0	POSITIVE
34427773	C	charlie	laker	blue	four	charlie	white	three	baron	red	two	34431303	23.54672	1	34436510	white	34437571	three	1	1	1	1	POSITIVE
34437578	C	charlie	hopper	green	four	ringo	blue	five	laker	white	seven												NEGATIVE
34443049	C	charlie	ringo	red	two	charlie	white	three	arrow	blue	five	34446659	21.3472	1	34452304	red	34453454	three	2	1	0	1	POSITIVE
34453461	B	charlie	charlie	blue	four	tiger	green	eight	laker	red	seven	34457096	322.0715	1	34463015	blue	34464066	four	1	1	1	0	POSITIVE
34464075	F	charlie	charlie	green	seven	ringo	blue	one	arrow	red	four	34467648	323.3073	1	34473011	green	34474152	seven	1	1	1	0	POSITIVE
34474162	F	charlie	charlie	red	eight	baron	green	four	tiger	blue	two	34477613	327.0113	1	34483736	green	34487209	four	2	2	0	0	POSITIVE
34487217	F	charlie	charlie	green	six	eagle	white	two	tiger	blue	three	34491102	330.954	1	34496022	green	34497106	six	1	1	1	0	POSITIVE
34497114	C	charlie	baron	white	seven	charlie	red	four	laker	blue	two	34500786	18.16117	1	34506119	red	34507135	four	1	1	1	1	POSITIVE
34507143	B	charlie	charlie	white	seven	ringo	green	five	tiger	blue	two	34510584	317.4579	1	34516149	white	34517323	seven	1	1	1	0	POSITIVE
34517331	F	charlie	charlie	green	four	arrow	white	six	laker	red	one	34520891	325.5406	1	34525990	green	34527063	four	1	1	1	0	POSITIVE
34527071	B	charlie	charlie	blue	four	hopper	green	three	arrow	white	seven	34530996	322.946	1	34536658	blue	34537663	four	1	1	1	0	POSITIVE
34537671	F	charlie	tiger	red	two	arrow	blue	one	ringo	white	seven												NEGATIVE
34543126	F	charlie	charlie	white	eight	hopper	blue	one	eagle	green	two	34546695	328.1833	1	34552139	white	34553055	one	1	2	0	0	POSITIVE
34553066	C	charlie	arrow	white	three	ringo	red	six	tiger	green	eight												NEGATIVE
34558564	C	charlie	laker	blue	two	charlie	white	three	hopper	green	four	34562048	18.27357	1	34568291	red	34569430	three	0	1	0	1	POSITIVE
34569440	B	charlie	charlie	green	seven	tiger	white	four	arrow	red	two	34573021	320.0782	1	34578031	green	34579215	seven	1	1	1	0	POSITIVE
34579223	C	charlie	charlie	red	seven	ringo	white	two	eagle	green	five	34582746	318.4569	1	34588676	red	34589927	seven	1	1	1	0	POSITIVE
34589936	B	charlie	charlie	green	eight	eagle	red	seven	hopper	white	one	34593693	323.925	1	34598416	green	34599667	eight	1	1	1	0	POSITIVE
34599677	C	charlie	hopper	red	four	charlie	white	seven	baron	green	five	34603313	20.90636	1	34608558	white	34609675	seven	1	1	1	1	POSITIVE
34609683	C	charlie	charlie	blue	two	hopper	white	five	laker	red	four	34613448	318.2769	1	34618387	white	34619593	five	2	2	0	0	POSITIVE
34619600	B	charlie	charlie	white	five	tiger	blue	eight	hopper	red	four	34623062	320.7527	1	34628619	white	34629680	five	1	1	1	0	POSITIVE
34629689	B	charlie	baron	green	eight	charlie	white	five	hopper	red	one	34633308	18.27466	1	34639052	red	34640325	five	0	1	0	1	POSITIVE
34640345	C	charlie	ringo	red	three	laker	blue	six	tiger	green	eight												NEGATIVE
34645830	C	charlie	charlie	white	three	baron	green	one	ringo	red	five	34649328	324.6057	1	34654521	white	34655583	three	1	1	1	0	POSITIVE
34655592	B	charlie	arrow	red	seven	charlie	white	four	hopper	blue	three	34658968	17.87319	1	34664932	red	34665859	four	2	1	0	1	POSITIVE
34665868	C	charlie	arrow	red	eight	laker	green	six	tiger	white	one												NEGATIVE
34671325	C	charlie	charlie	blue	one	tiger	green	eight	arrow	white	four	34675243	332.5168	1	34680201	green	34681128	one	2	1	0	0	POSITIVE
34681135	B	charlie	tiger	blue	four	charlie	green	three	eagle	red	two	34685005	15.57517	1	34690052	green	34690991	three	1	1	1	1	POSITIVE
34691000	F	charlie	eagle	blue	two	tiger	white	four	laker	green	three												NEGATIVE
34696456	F	charlie	charlie	red	five	tiger	blue	three	ringo	green	six	34700215	324.2129	1	34705098	red	34706271	five	1	1	1	0	POSITIVE
34706278	B	charlie	charlie	white	six	arrow	blue	two	hopper	green	seven	34709741	329.7297	1	34715362	white	34716502	six	1	1	1	0	POSITIVE
34716511	B	charlie	tiger	red	five	charlie	white	six	ringo	blue	three	34719824	20.46191	1	34725527	white	34726577	six	1	1	1	1	POSITIVE
34726583	F	charlie	arrow	blue	four	charlie	white	three	laker	red	eight	34730058	18.86934	1	34735960	red	34736786	three	0	1	0	1	POSITIVE
34736797	C	charlie	charlie	blue	eight	tiger	green	three	eagle	red	seven	34740465	323.0977	1	34745409	blue	34746336	three	1	2	0	0	POSITIVE
34746344	C	charlie	ringo	red	two	eagle	blue	seven	hopper	green	three												NEGATIVE
34751791	C	charlie	ringo	green	five	charlie	red	six	eagle	blue	four	34755527	16.15001	1	34760790	red	34762007	six	1	1	1	1	POSITIVE
34762015	F	charlie	hopper	green	three	charlie	white	eight	ringo	red	seven	34765654	24.40592	1	34770988	white	34772239	eight	1	1	1	1	POSITIVE
34772249	C	charlie	tiger	blue	seven	arrow	white	eight	laker	green	five												NEGATIVE
34777721	C	charlie	charlie	blue	two	hopper	white	six	baron	green	seven	34781373	328.366	1	34786726	blue	34788011	two	1	1	1	0	POSITIVE
34788020	B	charlie	arrow	blue	one	charlie	red	seven	hopper	white	five	34791566	23.57927	1	34797963	red	34799149	seven	1	1	1	1	POSITIVE
34799158	C	charlie	arrow	blue	six	eagle	red	five	tiger	green	one												NEGATIVE
34804627	C	charlie	baron	red	two	charlie	green	three	laker	blue	seven	34808135	26.56768	1	34813433	green	34814326	three	1	1	1	1	POSITIVE
34814335	C	charlie	eagle	red	eight	charlie	blue	six	arrow	white	three	34818210	22.63726	1	34823474	blue	34824683	six	1	1	1	1	POSITIVE
34824690	F	charlie	eagle	green	one	baron	blue	seven	tiger	white	four												NEGATIVE
34830136	F	charlie	hopper	red	five	charlie	green	seven	tiger	blue	six	34833892	29.10223	1	34838978	green	34840274	seven	1	1	1	1	POSITIVE
34840281	C	charlie	tiger	blue	five	charlie	red	six	eagle	white	three	34844047	30.47449	1	34849745	red	34851007	six	1	1	1	1	POSITIVE
34851016	C	charlie	ringo	white	eight	charlie	red	six	hopper	blue	seven	34854671	25.27377	1	34860155	red	34861205	six	1	1	1	1	POSITIVE
34861213	B	charlie	laker	blue	one	hopper	green	three	baron	red	six												NEGATIVE
34866705	B	charlie	tiger	red	five	charlie	green	six	baron	blue	seven	34870260	23.49694	1	34875458	green	34876564	six	1	1	1	1	POSITIVE
34876574	C	charlie	charlie	green	one	baron	red	four	ringo	blue	seven	34880071	329.4565	1	34885354	green	34886013	one	1	1	1	0	POSITIVE
34886023	F	charlie	charlie	green	three	hopper	blue	seven	arrow	red	two	34889683	326.5146	1	34895697	green	34896870	three	1	1	1	0	POSITIVE
34896878	B	charlie	charlie	green	seven	laker	white	one	tiger	red	six	34900908	325.5789	1	34906264	green	34907370	seven	1	1	1	0	POSITIVE
34907379	F	charlie	laker	white	six	charlie	green	four	arrow	blue	one	34910956	30.45049	1	34916630	green	34918048	four	1	1	1	1	POSITIVE
34918058	B	charlie	charlie	red	two	eagle	blue	three	hopper	green	eight	34921667	322.5316	1	34927073	red	34928045	two	1	1	1	0	POSITIVE
34928055	F	charlie	ringo	red	one	charlie	green	seven	hopper	blue	six	34931628	21.10982	1	34937282	green	34938387	seven	1	1	1	1	POSITIVE
34938397	C	charlie	tiger	green	four	arrow	blue	two	ringo	white	six												NEGATIVE
34943893	C	charlie	charlie	white	five	hopper	green	three	eagle	red	eight	34947415	326.4817	1	34953165	white	34954237	five	1	1	1	0	POSITIVE
34954246	F	charlie	charlie	blue	six	baron	green	five	laker	red	eight	34957745	322.8843	1	34963530	green	34964669	six	2	1	0	0	POSITIVE
34964677	F	charlie	laker	green	one	hopper	blue	two	ringo	red	eight												NEGATIVE
34970148	F	charlie	laker	red	one	charlie	green	three	tiger	white	five	34973808	22.24976	1	34978867	green	34979927	three	1	1	1	1	POSITIVE
34979935	C	charlie	charlie	white	one	laker	blue	six	eagle	red	seven	34983446	319.3732	1	34988729	white	34989589	one	1	1	1	0	POSITIVE
34989599	F	charlie	charlie	red	three	laker	blue	four	ringo	green	seven	34993096	322.448	1	34998704	red	34999686	three	1	1	1	0	POSITIVE
34999694	B	charlie	tiger	red	eight	laker	blue	three	baron	green	four												NEGATIVE
35005157	B	charlie	arrow	blue	four	charlie	red	three	eagle	white	one	35008694	18.21252	1	35014777	red	35015603	three	1	1	1	1	POSITIVE
35015611	F	charlie	hopper	white	two	charlie	red	one	eagle	green	four	35019028	9.906087	0	35025556	red	35026684	one	1	1	1	1	POSITIVE
35026691	B	charlie	charlie	red	one	eagle	green	three	hopper	white	six	35030028	320.1429	1	35035910	red	35037150	one	1	1	1	0	POSITIVE
35037158	F	charlie	baron	blue	seven	charlie	green	one	ringo	red	two	35040822	23.00991	1	35046667	green	35047392	one	1	1	1	1	POSITIVE
35047401	B	charlie	hopper	green	eight	charlie	red	six	eagle	blue	five	35050898	20.00296	1	35056395	red	35057802	six	1	1	1	1	POSITIVE
35057809	F	charlie	eagle	blue	six	charlie	white	two	arrow	red	one	35061385	23.9052	1	35068012	white	35068928	two	1	1	1	1	POSITIVE
35068934	F	charlie	eagle	white	seven	charlie	green	six	arrow	red	two	35072181	21.12385	1	35078723	green	35079640	six	1	1	1	1	POSITIVE
