# Supplementary material for: Concurrent talking in immersive virtual reality: on the dominance of visual speech cues
Source: Sci Rep. 2017 Jun 19;7:3817. doi: 10.1038/s41598-017-04201-x (PMC5476615; doi:10.1038/s41598-017-04201-x)
Supplement: Supplementary file 2 — Dataset 1 [file 41598_2017_4201_MOESM2_ESM.zip › ResultsGonzalez-Franco/Results/demographics.csv]

subjectID	age	gender	english	medication	alcohol	gaming	vr	brian	sasa	auditory	dyslexia	easy	who	looking	presence	easy_A	who_A	looking_A	presence_A	easy_B	who_B	looking_B	presence_B	easy_C	who_C	looking_C	presence_C	easy_D	who_D	looking_D	presence_D	easy_E	who_E	looking_E	presence_E
0	31	Female	3	0	0	1	5	4	4	0	0	3	4	4	4	4	4	4	4	4	4	4	4	2	4	3	4	2	2	2	2	2	2	4	2
1	53	Male	3	0	0	0	3	4	4	0	0	2	3	3	1	2	2	2	2	2	2	2	2	2	2	2	2	2	2	2	2	2	2	2	2
2	29	Male	3	0	0	3	3	4	4	0	0	2	4	4	4	5	5	5	4	4	4	5	4	2	4	4	4	2	4	1	1	2	4	4	4
3	37	Female	2	0	0	0	2	4	4	0	0	2	4	3	2	2	3	4	2	3	4	3	3	2	3	2	3	2	4	2	2	3	4	3	3
4	27	Female	3	0	0	0	2	4	4	0	0	3	2	4	3	4	4	5	3	4	4	5	3	3	2	5	3	3	2	4	3	3	3	4	3
5	44	Male	3	0	0	2	5	4	4	0	0	3	2	4	3	4	4	5	3	4	4	5	3	3	2	5	3	3	2	4	3	3	3	4	3
6	36	Male	3	0	0	0	2	2	1	0	0	1	4	3	4	3	4	4	4	2	4	4	4	2	4	4	4	3	4	2	3	2	2	3	4
7	40	Male	2	0	0	0	3	4	4	0	0	2	3	1	3	4	4	3	4	4	4	2	4	4	4	3	4	3	4	2	3	2	2	2	2
8	36	Male	3	0	0	1	4	1	1	0	0	4	5	1	2	3	5	4	4	2	5	3	4	2	5	1	2	1	5	2	2	2	5	2	2
9	31	Male	3	0	0	3	2	3	3	0	0	2	3	3	4	4	4	4	4	4	4	4	4	5	4	3	4	3	2	3	2	4	4	4	4
10	38	Male	3	0	0	2	2	3	3	0	0	3	4	4	4	5	5	5	5	3	4	4	4	3	4	4	4	3	4	4	4	3	4	4	4
11	30	Male	3	0	0	0	1	1	1	0	0	2	2	4	4	4	4	4	4	2	3	5	4	2	3	4	4	1	2	1	2	2	1	1	3
12	35	Male	3	0	0	3	3	4	4	0	0	2	2	1	3	4	4	5	4	2	2	5	4	4	4	5	4	2	2	1	3	1	2	4	4
13	25	Male	3	0	0	1	2	1	1	0	0	1	4	4	4	2	4	2	4	2	4	2	2	3	2	4	3	3	3	2	3	5	1	3	3
14	31	Male	3	0	0	3	3	1	1	0	0	4	4	2	3	4	5	4	4	5	5	5	5	2	5	4	4	1	4	2	4	2	2	4	4
15	32	Female	3	0	0	0	3	1	1	0	0	4	5	5	4	4	5	5	5	5	5	5	5	4	4	5	4	4	5	3	3	3	5	5	5
16	38	Male	2	0	0	0	2	4	4	0	0	4	4	4	4	4	4	4	4	4	4	4	4	2	4	4	4	3	4	4	2	4	4	4	4
17	38	Male	3	0	0	1	2	2	3	0	0	2	4	4	4	4	4	4	3	3	3	4	4	4	4	2	3	3	3	3	3	4	4	3	3
18	47	Male	3	0	0	3	2	1	1	0	0	2	3	2	2	5	5	2	2	4	4	2	2	4	4	2	2	4	4	2	2	2	2	4	2
19	28	Female	3	0	0	0	3	1	1	0	0	1	4	2	1	4	5	4	4	2	4	3	4	4	5	5	3	1	4	1	1	3	5	5	4
20	29	Male	3	0	0	1	2	1	1	0	0	3	4	4	4	4	4	4	4	4	3	4	4	3	3	4	4	1	2	1	4	2	4	3	4
21	48	Male	3	0	0	1	2	1	1	0	0	4	4	2	4	4	4	4	4	3	4	4	3	4	4	4	3	3	4	3	1	3	4	4	4
22	32	Male	3	0	0	1	3	1	1	0	0	5	5	4	5	5	5	4	5	4	4	4	4	4	4	4	4	4	4	4	4	2	4	3	4
23	26	Female	3	0	0	1	1	1	3	0	0	4	4	2	3	5	5	5	5	4	5	5	5	5	5	5	4	5	5	5	5	3	3	3	4
24	48	Male	3	0	0	0	2	1	4	0	0	3	4	4	3	4	4	4	3	4	4	4	3	4	4	4	3	4	4	4	3	3	4	4	2
25	38	Male	3	0	0	2	3	1	1	0	0	2	2	5	4	4	4	5	3	3	3	5	4	4	4	5	3	4	4	5	4	2	2	4	3
26	33	Male	3	0	0	1	3	1	1	0	0	3	4	1	2	4	4	3	3	3	4	3	3	4	4	2	2	3	4	2	2	2	1	2	2
27	38	Male	3	0	0	1	3	1	3	0	0	4	4	3	4	5	4	4	5	5	5	3	4	5	4	3	5	5	5	3	4	5	4	4	5
28	32	Male	3	0	0	0	1	1	1	0	0	3	4	4	3	4	4	4	2	2	2	3	3	2	4	4	3	2	2	2	2	3	2	4	4
29	55	Female	3	0	0	0	1	1	1	0	0	2	3	5	2	4	4	4	4	2	4	4	2	4	4	4	3	2	3	4	1	2	2	4	2
30	24	Male	3	0	0	1	2	1	1	0	0	3	4	4	4	4	4	4	4	2	3	3	4	4	4	4	4	4	4	3	4	5	2	3	4
31	49	Female	3	0	0	0	2	1	1	0	0	2	2	4	5	2	2	4	5	2	4	4	4	2	2	4	5	2	2	2	5	2	2	4	5
40	33	Male	3	0	0	1	1	5	5	0	0	2	4	4	4
41	42	Male	3	0	0	3	3	5	5	0	0	3	5	5	4
42	33	Female	3	0	0	1	1	5	5	0	0	2	4	4	2
43	40	Male	3	0	0	1	2	5	5	0	0	2	5	4	3
44	39	Male	3	0	0	1	2	5	5	0	0	1	3	1	2
45	26	Male	3	0	0	1	1	4	4	0	0	2	4	2	3
46	51	Male	3	0	0	0	1	5	5	0	0	2	2	1	2
47	30	Male	3	0	0	0	2	1	1	0	0	2	4	3	3
48	32	Male	3	0	0	0	2	1	1	0	0	2	2	3	3
49	42	Male	3	0	0	0	4	5	5	0	0	2	3	1	2
