# Supplementary material for: Concurrent talking in immersive virtual reality: on the dominance of visual speech cues
Source: Sci Rep. 2017 Jun 19;7:3817. doi: 10.1038/s41598-017-04201-x (PMC5476615; doi:10.1038/s41598-017-04201-x)
Supplement: Supplementary file 2 — Dataset 1 [file 41598_2017_4201_MOESM2_ESM.zip › ResultsGonzalez-Franco/Results/Main Experiment/_0_Responses.txt]

40972225	E	charlie	laker	blue	three	tiger	red	five												NEGATIVE
40977667	E	charlie	arrow	blue	six	charlie	green	five	40981045	28.89027	1	40986067	green	40986815	five	1	1	1	1	POSITIVE
40986823	E	charlie	charlie	green	eight	tiger	blue	seven	40990753	305.2112	1	40995103	green	40996164	eight	1	1	1	0	POSITIVE
40996170	E	charlie	charlie	blue	five	tiger	white	seven	41000011	307.3141	1	41004753	white	41005479	five	2	1	0	0	POSITIVE
41005486	E	charlie	baron	green	two	charlie	red	five	41009384	28.68477	1	41013846	red	41014896	five	1	1	1	1	POSITIVE
41029221	A	charlie	hopper	green	six	charlie	white	two	41032360	26.41438	1	41037637	white	41038352	two	1	1	1	1	POSITIVE
41038359	A	charlie	ringo	blue	five	laker	green	one												NEGATIVE
41043804	A	charlie	charlie	green	one	ringo	white	two	41047128	312.1353	1	41052080	green	41052761	one	1	1	1	0	POSITIVE
41052768	A	charlie	charlie	red	five	ringo	green	six	41056054	321.7198	1	41060837	red	41061630	five	1	1	1	0	POSITIVE
41061636	A	charlie	hopper	blue	two	charlie	red	five	41064879	37.64603	1	41069884	red	41070689	five	1	1	1	1	POSITIVE
41075990	B	charlie	charlie	green	seven	arrow	white	four	41079408	311.6706	1	41084260	green	41085277	seven	1	1	1	0	POSITIVE
41085283	B	charlie	laker	red	four	arrow	white	five												NEGATIVE
41090728	B	charlie	ringo	blue	four	charlie	green	two	41093996	26.47713	1	41099228	green	41100055	two	1	1	1	1	POSITIVE
41100066	B	charlie	hopper	red	three	charlie	green	one	41103420	31.24015	1	41108465	green	41109102	one	1	1	1	1	POSITIVE
41109109	B	charlie	eagle	blue	three	laker	green	four												NEGATIVE
41114569	B	charlie	charlie	white	two	tiger	blue	one	41117773	312.6839	1	41122919	white	41123701	two	1	1	1	0	POSITIVE
41135782	D	charlie	laker	white	two	charlie	red	three	41138829	28.94011	1	41143918	red	41144633	three	1	1	1	1	POSITIVE
41144640	D	charlie	hopper	blue	seven	baron	white	three												NEGATIVE
41150061	D	charlie	charlie	blue	two	tiger	red	eight	41153293	306.4353	1	41159188	blue	41160003	two	1	1	1	0	POSITIVE
41160010	D	charlie	baron	green	seven	charlie	white	one	41163357	25.21074	1	41168134	white	41168928	one	1	1	1	1	POSITIVE
41168934	D	charlie	hopper	white	three	baron	green	two												NEGATIVE
41174356	D	charlie	charlie	white	three	baron	red	two	41177677	312.8826	1	41182488	white	41183393	three	1	1	1	0	POSITIVE
41190860	C	charlie	charlie	red	five	hopper	blue	three	41194390	307.8927	1	41199175	red	41200460	five	1	1	1	0	POSITIVE
41200466	C	charlie	tiger	green	seven	hopper	blue	one												NEGATIVE
41205923	C	charlie	ringo	blue	two	charlie	white	five	41209249	31.50918	1	41214165	white	41214981	five	1	1	1	1	POSITIVE
41214987	C	charlie	tiger	blue	eight	charlie	white	six	41218293	26.9292	1	41223146	white	41224028	six	1	1	1	1	POSITIVE
41224035	C	charlie	tiger	green	six	hopper	red	one												NEGATIVE
41229479	C	charlie	charlie	green	four	laker	red	three	41233035	300.7272	1	41239197	red	41240247	four	0	1	0	1	POSITIVE
41253936	A	charlie	baron	blue	one	charlie	green	seven	41257210	24.62629	1	41262441	green	41263446	seven	1	1	1	1	POSITIVE
41263454	A	charlie	ringo	blue	seven	hopper	green	eight												NEGATIVE
41268909	A	charlie	charlie	blue	one	eagle	green	two	41272243	300.4276	1	41277342	blue	41277967	one	1	1	1	0	POSITIVE
41277974	A	charlie	baron	blue	two	charlie	red	five	41281255	23.68489	1	41286311	red	41287037	five	1	1	1	1	POSITIVE
41287043	E	charlie	hopper	red	seven	tiger	green	three												NEGATIVE
41292511	E	charlie	charlie	green	one	eagle	red	four	41296163	306.1143	1	41301055	green	41301737	one	1	1	1	0	POSITIVE
41301744	D	charlie	charlie	blue	seven	ringo	red	six	41305421	304.5198	1	41310103	blue	41311064	seven	1	1	1	0	POSITIVE
41311070	A	charlie	eagle	white	four	ringo	blue	two												NEGATIVE
41316525	A	charlie	baron	blue	seven	charlie	white	two	41319725	33.80346	1	41324791	white	41325517	two	1	1	1	1	POSITIVE
41325523	C	charlie	laker	white	one	charlie	red	four	41328871	33.19539	1	41333705	red	41334375	four	1	1	1	1	POSITIVE
41334381	B	charlie	baron	blue	five	arrow	green	one												NEGATIVE
41339848	B	charlie	charlie	white	three	baron	green	one	41343230	305.8326	1	41348158	white	41349130	one	1	2	0	0	POSITIVE
41349136	A	charlie	arrow	blue	eight	charlie	green	three	41352465	24.63719	1	41357541	green	41358267	three	1	1	1	1	POSITIVE
41358280	D	charlie	hopper	green	six	ringo	red	three												NEGATIVE
41363695	D	charlie	eagle	green	one	charlie	blue	eight	41366670	26.46289	1	41372374	blue	41373559	eight	1	1	1	1	POSITIVE
41373567	A	charlie	charlie	green	two	hopper	white	one	41377018	308.0756	1	41381891	green	41382516	two	1	1	1	0	POSITIVE
41382523	C	charlie	hopper	red	three	baron	blue	eight												NEGATIVE
41387991	C	charlie	charlie	blue	three	laker	white	two	41391490	308.8028	1	41396725	blue	41397541	three	1	1	1	0	POSITIVE
41397547	A	charlie	charlie	white	six	ringo	green	two	41400896	315.0953	1	41406152	white	41407001	six	1	1	1	0	POSITIVE
41407008	A	charlie	charlie	red	eight	tiger	blue	two	41410292	307.0023	1	41415234	red	41416551	eight	1	1	1	0	POSITIVE
41416558	B	charlie	tiger	blue	one	ringo	green	two												NEGATIVE
41422025	B	charlie	charlie	green	six	tiger	white	four	41425383	312.4085	1	41430324	green	41431195	six	1	1	1	0	POSITIVE
41431201	C	charlie	tiger	white	two	ringo	red	five												NEGATIVE
41436646	C	charlie	charlie	white	four	arrow	red	one	41440059	299.6367	0	41444789	white	41445503	four	1	1	1	0	POSITIVE
41445510	A	charlie	eagle	red	two	charlie	green	one	41448815	20.72866	1	41453758	green	41454439	one	1	1	1	1	POSITIVE
41454446	D	charlie	baron	green	two	charlie	red	six	41457716	23.24871	1	41462705	red	41463878	six	1	1	1	1	POSITIVE
41463884	E	charlie	hopper	green	five	tiger	red	three												NEGATIVE
41469352	E	charlie	tiger	blue	four	charlie	white	two	41472717	25.12642	1	41477594	white	41478376	two	1	1	1	1	POSITIVE
41478383	D	charlie	eagle	white	one	charlie	blue	six	41481630	24.55582	1	41487055	blue	41488049	six	1	1	1	1	POSITIVE
41488056	B	charlie	charlie	red	six	hopper	green	seven	41491549	309.5105	1	41496315	green	41497253	six	2	1	0	0	POSITIVE
41497260	A	charlie	charlie	blue	six	tiger	red	five	41500565	303.253	1	41505686	red	41506658	six	2	1	0	0	POSITIVE
41506665	B	charlie	eagle	red	seven	tiger	white	five												NEGATIVE
41512109	B	charlie	hopper	red	three	charlie	white	four	41515387	18.03376	1	41520352	white	41521101	four	1	1	1	1	POSITIVE
41521107	E	charlie	tiger	red	three	charlie	green	one	41524481	21.59748	1	41529545	green	41530204	one	1	1	1	1	POSITIVE
41530211	B	charlie	charlie	red	six	laker	white	seven	41533760	304.2778	1	41538604	red	41539509	six	1	1	1	0	POSITIVE
41539515	D	charlie	baron	green	two	tiger	red	six												NEGATIVE
41544938	D	charlie	charlie	red	three	tiger	green	eight	41548336	299.5559	0	41553114	red	41554063	three	1	1	1	0	POSITIVE
41554070	B	charlie	charlie	red	six	hopper	white	five	41557374	302.9182	1	41562273	red	41563312	six	1	1	1	0	POSITIVE
41563318	A	charlie	charlie	red	six	eagle	white	five	41566682	305.1061	1	41571510	red	41572348	six	1	1	1	0	POSITIVE
41572354	D	charlie	charlie	green	one	laker	red	five	41575658	295.8955	0	41580680	green	41581418	one	1	1	1	0	POSITIVE
41581424	D	charlie	charlie	green	seven	laker	white	three	41584750	301.4115	1	41590142	green	41591091	seven	1	1	1	0	POSITIVE
41591097	B	charlie	arrow	red	eight	eagle	green	three												NEGATIVE
41596543	B	charlie	laker	white	four	charlie	green	eight	41599823	19.80526	1	41604830	green	41605958	eight	1	1	1	1	POSITIVE
41605965	B	charlie	laker	green	five	arrow	blue	three												NEGATIVE
41611410	B	charlie	baron	white	five	charlie	green	three	41614685	16.30388	1	41619753	green	41621004	three	1	1	1	1	POSITIVE
41621011	E	charlie	charlie	blue	seven	ringo	green	four	41624593	308.83	1	41629470	blue	41630308	seven	1	1	1	0	POSITIVE
41630314	E	charlie	ringo	blue	three	charlie	white	four	41633796	19.72358	1	41638461	white	41639176	four	1	1	1	1	POSITIVE
41639183	B	charlie	laker	green	six	hopper	red	two												NEGATIVE
41644650	B	charlie	laker	green	two	charlie	white	three	41647963	18.91908	1	41652995	white	41653810	three	1	1	1	1	POSITIVE
41653816	B	charlie	arrow	blue	two	eagle	red	seven												NEGATIVE
41659273	B	charlie	eagle	blue	four	charlie	red	five	41662628	16.03022	1	41667649	red	41668766	five	1	1	1	1	POSITIVE
41668772	E	charlie	arrow	white	eight	charlie	green	seven	41672200	20.50347	1	41677165	green	41678159	seven	1	1	1	1	POSITIVE
41678166	B	charlie	ringo	green	three	baron	red	six												NEGATIVE
41683622	B	charlie	baron	blue	four	charlie	red	eight	41686712	23.9207	1	41691831	red	41693596	eight	1	1	1	1	POSITIVE
41693602	E	charlie	charlie	white	four	arrow	red	three	41697348	304.6937	1	41701907	white	41702621	four	1	1	1	0	POSITIVE
41702628	C	charlie	tiger	blue	seven	eagle	green	three												NEGATIVE
41708095	C	charlie	tiger	red	two	charlie	blue	five	41711362	24.27067	1	41716818	blue	41717868	five	1	1	1	1	POSITIVE
41717875	C	charlie	eagle	blue	seven	charlie	red	five	41721224	24.46349	1	41726715	blue	41727553	five	2	1	0	1	POSITIVE
41727558	B	charlie	ringo	green	one	arrow	red	eight												NEGATIVE
41733028	B	charlie	laker	green	eight	charlie	white	five	41736284	20.46182	1	41741348	white	41741940	five	1	1	1	1	POSITIVE
41741946	C	charlie	charlie	white	eight	hopper	red	six	41745506	300.5882	1	41750227	white	41751277	eight	1	1	1	0	POSITIVE
41751284	B	charlie	baron	white	one	laker	red	seven												NEGATIVE
41756739	B	charlie	charlie	green	seven	ringo	blue	six	41760195	309.9096	1	41765173	green	41766189	seven	1	1	1	0	POSITIVE
41766197	E	charlie	charlie	blue	four	arrow	white	two	41769747	302.689	1	41774846	blue	41775527	four	1	1	1	0	POSITIVE
41775534	C	charlie	arrow	white	eight	eagle	blue	five												NEGATIVE
41780968	C	charlie	charlie	white	six	laker	blue	three	41784293	305.2692	1	41789054	white	41789802	six	1	1	1	0	POSITIVE
41789808	C	charlie	tiger	red	five	charlie	blue	seven	41793124	23.70524	1	41798459	blue	41799330	seven	1	1	1	1	POSITIVE
41799336	C	charlie	arrow	green	four	ringo	blue	three												NEGATIVE
41804784	C	charlie	charlie	green	eight	laker	blue	five	41808117	311.2454	1	41813359	green	41814342	eight	1	1	1	0	POSITIVE
41814349	A	charlie	eagle	green	five	charlie	blue	two	41817789	22.78817	1	41822932	blue	41823915	two	1	1	1	1	POSITIVE
41823921	C	charlie	eagle	blue	eight	hopper	red	seven												NEGATIVE
41829366	C	charlie	arrow	red	seven	charlie	white	six	41832498	19.48472	1	41837475	white	41838290	six	1	1	1	1	POSITIVE
41838297	D	charlie	charlie	red	three	baron	green	eight	41841990	295.6774	0	41846411	red	41847047	three	1	1	1	0	POSITIVE
41847054	C	charlie	charlie	green	three	hopper	white	two	41850448	303.1006	1	41855201	white	41856095	two	2	2	0	0	POSITIVE
41856102	A	charlie	charlie	white	one	baron	red	five	41859419	297.7239	0	41864282	white	41865064	one	1	1	1	0	POSITIVE
41865071	D	charlie	charlie	green	four	baron	red	six	41868396	290.8836	0	41873419	green	41874290	four	1	1	1	0	POSITIVE
41874297	E	charlie	baron	blue	two	ringo	white	eight												NEGATIVE
41879734	E	charlie	laker	red	three	charlie	green	one	41883009	18.7729	1	41888029	green	41888688	one	1	1	1	1	POSITIVE
41888695	C	charlie	eagle	red	five	charlie	white	six	41892112	21.14218	1	41896931	white	41897803	six	1	1	1	1	POSITIVE
41897810	C	charlie	laker	green	four	arrow	red	one												NEGATIVE
41903277	C	charlie	arrow	red	one	charlie	white	three	41906497	25.15775	1	41911765	white	41912826	three	1	1	1	1	POSITIVE
41912833	D	charlie	arrow	blue	seven	charlie	red	eight	41916036	24.87142	1	41921025	red	41921997	eight	1	1	1	1	POSITIVE
41922004	E	charlie	tiger	green	one	charlie	blue	seven	41925835	16.63334	1	41930475	blue	41931457	seven	1	1	1	1	POSITIVE
41931464	C	charlie	charlie	blue	eight	laker	green	four	41934910	286.1949	0	41940203	blue	41941287	eight	1	1	1	0	POSITIVE
41941294	D	charlie	charlie	green	four	arrow	white	five	41944608	297.5526	0	41949340	green	41950134	four	1	1	1	0	POSITIVE
41950140	C	charlie	hopper	red	five	charlie	blue	two	41953505	16.62726	1	41958299	blue	41958958	two	1	1	1	1	POSITIVE
41958965	B	charlie	tiger	red	seven	arrow	white	five												NEGATIVE
41964410	B	charlie	charlie	white	one	eagle	red	eight	41967767	310.8875	1	41973143	white	41974058	one	1	1	1	0	POSITIVE
41974066	D	charlie	eagle	red	seven	baron	green	two												NEGATIVE
41979488	D	charlie	ringo	blue	two	charlie	white	four	41982799	20.3895	1	41987541	white	41988480	four	1	1	1	1	POSITIVE
41988486	A	charlie	laker	red	eight	charlie	blue	seven	41991759	20.78341	1	41998287	blue	42000129	seven	1	1	1	1	POSITIVE
42000136	D	charlie	ringo	red	five	baron	green	four												NEGATIVE
42005558	D	charlie	arrow	red	six	charlie	blue	two	42009182	18.86654	1	42014360	blue	42015265	seven	1	0	0	1	POSITIVE
42015271	D	charlie	ringo	red	two	charlie	white	six	42018611	26.02035	1	42023285	white	42023932	six	1	1	1	1	POSITIVE
42023939	E	charlie	charlie	green	one	tiger	white	three	42028361	303.7742	1	42032511	green	42033203	one	1	1	1	0	POSITIVE
42033210	D	charlie	hopper	blue	eight	baron	red	one												NEGATIVE
42038632	D	charlie	charlie	red	eight	hopper	blue	four	42041942	310.8979	1	42046775	red	42047623	eight	1	1	1	0	POSITIVE
42047630	B	charlie	baron	green	five	arrow	blue	one												NEGATIVE
42053097	B	charlie	charlie	white	five	baron	red	seven	42056421	303.5176	1	42061161	red	42062010	five	2	1	0	0	POSITIVE
42062017	E	charlie	charlie	white	seven	tiger	red	eight	42065568	293.1351	0	42070131	white	42070935	seven	1	1	1	0	POSITIVE
42070942	D	charlie	laker	green	seven	charlie	blue	five	42074336	33.19864	1	42079290	blue	42080307	five	1	1	1	1	POSITIVE
42080313	E	charlie	arrow	green	five	tiger	blue	six												NEGATIVE
42085758	E	charlie	baron	red	six	charlie	green	seven	42089717	26.50423	1	42094224	green	42095274	seven	1	1	1	1	POSITIVE
42095281	C	charlie	hopper	white	seven	arrow	red	four												NEGATIVE
42100737	C	charlie	charlie	red	three	tiger	green	one	42104126	290.455	0	42108946	red	42109762	one	1	2	0	0	POSITIVE
42109769	E	charlie	charlie	blue	one	hopper	green	two	42113273	292.8417	0	42118139	blue	42118753	one	1	1	1	0	POSITIVE
42118760	A	charlie	baron	blue	one	charlie	green	three	42122089	34.96197	1	42127187	green	42128114	three	1	1	1	1	POSITIVE
42128120	E	charlie	charlie	red	eight	eagle	green	seven	42131704	294.9885	0	42136346	green	42137273	eight	2	1	0	0	POSITIVE
42137279	A	charlie	charlie	red	two	laker	blue	three	42140639	283.3192	0	42145438	red	42146320	two	1	1	1	0	POSITIVE
42146327	E	charlie	laker	red	five	tiger	green	seven												NEGATIVE
42151763	E	charlie	arrow	white	six	charlie	red	four	42154937	41.47114	1	42160059	red	42160897	four	1	1	1	1	POSITIVE
42160903	B	charlie	baron	green	five	charlie	white	four	42164198	29.65224	1	42168973	white	42169732	four	1	1	1	1	POSITIVE
