# Supplementary material for: Concurrent talking in immersive virtual reality: on the dominance of visual speech cues
Source: Sci Rep. 2017 Jun 19;7:3817. doi: 10.1038/s41598-017-04201-x (PMC5476615; doi:10.1038/s41598-017-04201-x)
Supplement: Supplementary file 2 — Dataset 1 [file 41598_2017_4201_MOESM2_ESM.zip › ResultsGonzalez-Franco/Results/Main Experiment/_1_Responses.txt]

49417226	B	charlie	hopper	green	four	arrow	red	seven												NEGATIVE
49417266	B	charlie	laker	red	two	charlie	blue	three	49420997	21.65392	1	49431926	blue	49433467	three	1	1	1	1	POSITIVE
49433474	B	charlie	charlie	white	three	ringo	blue	six	49439000	314.626	1	49446971	NC	49448434	NN	2	0	0	0	POSITIVE
49448441	B	charlie	charlie	blue	eight	laker	white	two	49454004	322.0248	1	49458330	NC	49459392	NN	1	0	0	0	POSITIVE
49459398	B	charlie	ringo	blue	two	laker	green	five												NEGATIVE
49465729	B	charlie	arrow	green	six	charlie	red	four	49469681	32.27897	1	49477263	blue	49478269	four	0	1	0	1	POSITIVE
49491427	C	charlie	charlie	white	five	laker	red	eight											0	FALSENEGATIVE
49491461	C	charlie	hopper	red	five	baron	green	one												NEGATIVE
49497797	C	charlie	charlie	red	two	eagle	green	six	49501857	318.5871	1	49507701	red	49508784	two	1	1	1	0	POSITIVE
49508792	C	charlie	arrow	white	four	charlie	blue	three	49512494	31.24576	1	49518647	blue	49519552	three	1	1	1	1	POSITIVE
49519561	C	charlie	laker	blue	three	arrow	green	two												NEGATIVE
49525888	C	charlie	eagle	white	six	charlie	red	eight	49529782	30.13914	1	49535949	NC	49537044	NN	0	0	0	1	POSITIVE
49570613	D	charlie	eagle	green	three	charlie	red	one											1	FALSENEGATIVE
49570661	D	charlie	tiger	green	five	charlie	blue	one	49574919	30.78287	1	49580785	blue	49581913	one	1	1	1	1	POSITIVE
49581921	D	charlie	charlie	blue	three	ringo	green	four	49586639	313.2703	1	49591709	blue	49592658	three	1	1	1	0	POSITIVE
49592668	D	charlie	charlie	white	eight	eagle	red	four	49596819	312.7725	1	49606297	NC	49607737	two	0	0	0	0	POSITIVE
49621756	A	charlie	eagle	green	one	charlie	blue	two											1	FALSENEGATIVE
49621793	A	charlie	tiger	red	six	eagle	green	one												NEGATIVE
49628126	A	charlie	charlie	red	one	eagle	white	five	49632074	320.9829	1	49638027	white	49639150	one	2	1	0	0	POSITIVE
49639158	A	charlie	charlie	blue	five	arrow	red	one	49643785	318.2084	1	49649043	blue	49650238	five	1	1	1	0	POSITIVE
49650248	A	charlie	tiger	blue	five	charlie	red	eight	49654094	31.98109	1	49661206	red	49662490	eight	1	1	1	1	POSITIVE
49677391	E	charlie	charlie	white	four	baron	green	five											0	FALSENEGATIVE
49677421	E	charlie	baron	green	five	tiger	red	six												NEGATIVE
49683739	E	charlie	arrow	green	five	charlie	white	two	49687839	26.56314	1	49694380	white	49695374	two	1	1	1	1	POSITIVE
49695381	E	charlie	charlie	green	seven	hopper	white	four	49700952	314.3082	1	49707773	blue	49709001	four	0	2	0	0	POSITIVE
49709008	E	charlie	baron	green	one	charlie	white	three	49713309	27.00982	1	49718674	NC	49719735	three	0	1	0	1	POSITIVE
49733418	B	charlie	hopper	green	two	charlie	red	six											1	FALSENEGATIVE
49733448	E	charlie	tiger	blue	six	laker	white	three												NEGATIVE
49739753	E	charlie	charlie	red	eight	baron	blue	three	49744058	25.69245	0	49750195	green	49751390	three	0	2	0	0	POSITIVE
49751397	B	charlie	ringo	red	eight	charlie	green	one	49755497	34.24859	1	49761130	green	49762069	one	1	1	1	1	POSITIVE
49762075	A	charlie	tiger	red	five	charlie	green	six	49765882	31.63062	1	49771585	green	49772925	six	1	1	1	1	POSITIVE
49772932	E	charlie	eagle	green	one	baron	blue	five												NEGATIVE
49779258	E	charlie	tiger	blue	six	charlie	green	two	49783400	16.86317	1	49789189	blue	49790127	two	2	1	0	1	POSITIVE
49790133	C	charlie	eagle	green	three	charlie	blue	one	49793977	28.53924	1	49800794	blue	49801799	one	1	1	1	1	POSITIVE
49801806	A	charlie	charlie	white	two	baron	blue	six	49805884	310.8477	1	49811830	white	49813114	two	1	1	1	0	POSITIVE
49813121	A	charlie	eagle	blue	two	charlie	white	seven	49816972	31.35699	1	49822944	white	49824161	seven	1	1	1	1	POSITIVE
49824167	C	charlie	charlie	blue	seven	hopper	red	five	49828310	310.5639	1	49834315	red	49835376	seven	2	1	0	0	POSITIVE
49835383	A	charlie	baron	red	six	arrow	white	one												NEGATIVE
49841698	A	charlie	charlie	blue	five	hopper	red	two	49845894	311.9358	1	49851672	blue	49852722	five	1	1	1	0	POSITIVE
49852730	C	charlie	tiger	white	six	baron	blue	eight												NEGATIVE
49859040	C	charlie	hopper	green	seven	charlie	red	six	49862691	34.89433	1	49869432	red	49870750	six	1	1	1	1	POSITIVE
49870756	B	charlie	arrow	green	seven	charlie	blue	one	49874568	33.7962	1	49880613	blue	49881618	one	1	1	1	1	POSITIVE
49881624	A	charlie	charlie	green	seven	tiger	blue	five	49885486	313.7932	1	49891414	green	49892810	seven	1	1	1	0	POSITIVE
49892817	C	charlie	laker	white	one	charlie	blue	seven	49896651	32.08115	1	49903355	blue	49904627	seven	1	1	1	1	POSITIVE
49904634	B	charlie	tiger	red	eight	charlie	green	one	49908319	29.46274	1	49914491	green	49915463	one	1	1	1	1	POSITIVE
49915470	A	charlie	baron	red	eight	charlie	blue	two	49919186	28.28568	1	49925504	blue	49926554	two	1	1	1	1	POSITIVE
49926561	D	charlie	ringo	green	three	hopper	blue	five												NEGATIVE
49932865	D	charlie	laker	white	eight	charlie	blue	five	49936522	31.6481	1	49943644	blue	49944917	five	1	1	1	1	POSITIVE
49944924	E	charlie	hopper	white	two	tiger	blue	six												NEGATIVE
49951244	E	charlie	charlie	blue	one	tiger	red	four	49955304	28.96642	0	49961794	NC	49962632	four	1	2	0	0	POSITIVE
49962639	A	charlie	charlie	blue	seven	laker	green	five	49967109	311.3164	1	49973031	blue	49974562	seven	1	1	1	0	POSITIVE
49974568	A	charlie	tiger	white	four	charlie	red	seven	49978323	32.19475	1	49984737	red	49986022	seven	1	1	1	1	POSITIVE
49986028	D	charlie	charlie	white	three	hopper	green	four	49991689	312.2704	1	49996689	green	49997616	four	2	2	0	0	POSITIVE
49997623	A	charlie	eagle	blue	two	charlie	white	three	50001407	32.31446	1	50007747	white	50009032	three	1	1	1	1	POSITIVE
50009038	A	charlie	charlie	blue	six	tiger	red	five	50013192	314.6235	1	50018805	red	50019922	six	2	1	0	0	POSITIVE
50019929	D	charlie	tiger	green	five	charlie	red	three	50023734	32.2048	1	50029785	green	50030779	three	2	1	0	1	POSITIVE
50030785	E	charlie	hopper	blue	one	charlie	red	two	50035902	17.01229	1	50043021	NC	50044249	NN	0	0	0	1	POSITIVE
50044256	D	charlie	tiger	green	four	hopper	blue	one												NEGATIVE
50050560	D	charlie	charlie	green	two	laker	white	three	50054719	314.9948	1	50060613	green	50061407	two	1	1	1	0	POSITIVE
50061413	A	charlie	hopper	red	four	charlie	green	two	50065321	36.6362	1	50073045	green	50074107	two	1	1	1	1	POSITIVE
50074114	C	charlie	arrow	white	one	charlie	green	four	50077989	26.76607	1	50087242	green	50088448	four	1	1	1	1	POSITIVE
50088455	B	charlie	charlie	green	seven	arrow	white	eight	50092701	312.4842	1	50098401	green	50099473	seven	1	1	1	0	POSITIVE
50099479	B	charlie	charlie	blue	two	hopper	red	six	50103419	308.8399	1	50109280	blue	50110163	two	1	1	1	0	POSITIVE
50110169	E	charlie	arrow	green	four	charlie	blue	two	50114322	24.20511	1	50120137	blue	50121020	two	1	1	1	1	POSITIVE
50121026	B	charlie	charlie	white	one	baron	blue	seven	50124870	311.0558	1	50131006	white	50134959	one	1	1	1	0	POSITIVE
50134965	B	charlie	hopper	white	two	charlie	blue	eight	50138839	26.28393	1	50146866	blue	50148150	eight	1	1	1	1	POSITIVE
50148157	B	charlie	baron	green	two	charlie	blue	six	50151874	22.39431	1	50158326	green	50159410	six	2	1	0	1	POSITIVE
50159416	B	charlie	hopper	white	one	baron	blue	four												NEGATIVE
50165722	B	charlie	laker	white	seven	charlie	green	four	50169605	26.64401	1	50176678	green	50177851	four	1	1	1	1	POSITIVE
50177857	E	charlie	charlie	green	three	tiger	blue	six	50182043	309.4739	1	50187826	green	50188708	three	1	1	1	0	POSITIVE
50188714	B	charlie	charlie	red	five	tiger	blue	three	50192536	311.1119	1	50199688	red	50201297	five	1	1	1	0	POSITIVE
50201303	B	charlie	charlie	blue	eight	eagle	green	six	50205217	310.8892	1	50212600	blue	50214153	eight	1	1	1	0	POSITIVE
50214159	A	charlie	charlie	red	six	tiger	green	seven	50217866	306.2298	1	50224061	red	50225099	six	1	1	1	0	POSITIVE
50225106	C	charlie	charlie	blue	one	hopper	white	three	50229101	311.4697	1	50235040	blue	50236236	one	1	1	1	0	POSITIVE
50236245	B	charlie	tiger	white	seven	charlie	red	one	50240216	29.66515	1	50246634	red	50247796	one	1	1	1	1	POSITIVE
50247801	C	charlie	laker	blue	six	eagle	white	eight												NEGATIVE
50254134	C	charlie	charlie	blue	six	hopper	red	one	50258294	311.3417	1	50264305	blue	50265478	six	1	1	1	0	POSITIVE
50265489	D	charlie	baron	red	four	charlie	white	six	50269279	21.42321	1	50275329	red	50276379	six	2	1	0	1	POSITIVE
50276385	C	charlie	arrow	green	three	charlie	white	seven	50280208	16.89801	1	50287047	red	50288867	seven	0	1	0	1	POSITIVE
50288874	A	charlie	charlie	green	one	eagle	white	six	50292764	308.1355	1	50298965	green	50300137	one	1	1	1	0	POSITIVE
50300144	C	charlie	charlie	green	eight	hopper	blue	two	50303962	314.2571	1	50311117	green	50312256	two	1	2	0	0	POSITIVE
50312263	A	charlie	tiger	white	seven	baron	green	four												NEGATIVE
50318584	A	charlie	arrow	green	one	charlie	white	six	50322403	21.06673	1	50328755	white	50329949	six	1	1	1	1	POSITIVE
50329956	C	charlie	charlie	red	five	ringo	white	eight	50333689	312.7774	1	50340147	red	50341421	one	1	0	0	0	POSITIVE
50341428	B	charlie	charlie	red	six	tiger	green	four	50345284	310.1691	1	50352736	red	50354132	six	1	1	1	0	POSITIVE
50354138	C	charlie	baron	white	two	laker	green	eight												NEGATIVE
50360471	C	charlie	charlie	blue	seven	ringo	red	four	50364148	306.2458	1	50370675	blue	50371836	seven	1	1	1	0	POSITIVE
50371842	B	charlie	charlie	red	eight	laker	green	two	50375962	310.5622	1	50382045	green	50383799	NN	2	0	0	0	POSITIVE
50383805	E	charlie	eagle	green	three	charlie	blue	one	50387812	27.29683	1	50393963	green	50395907	one	2	1	0	1	POSITIVE
50395914	E	charlie	charlie	green	seven	arrow	blue	eight	50400686	315.7291	1	50406150	blue	50407255	seven	2	1	0	0	POSITIVE
50407261	C	charlie	charlie	white	eight	ringo	blue	seven	50411057	310.9131	1	50418738	green	50421139	one	0	0	0	0	POSITIVE
50421153	C	charlie	hopper	red	eight	ringo	green	five												NEGATIVE
50427473	C	charlie	charlie	red	two	arrow	blue	six	50431438	314.9296	1	50438530	green	50439503	two	0	1	0	0	POSITIVE
50439509	D	charlie	baron	green	eight	hopper	blue	six												NEGATIVE
50445824	D	charlie	charlie	red	five	laker	green	one	50449963	313.9839	1	50455676	red	50456983	one	1	2	0	0	POSITIVE
50456990	E	charlie	charlie	red	seven	hopper	blue	four	50460930	28.91098	0	50467159	blue	50468264	four	2	2	0	0	POSITIVE
50468271	C	charlie	hopper	blue	four	ringo	green	one												NEGATIVE
50474588	C	charlie	baron	green	one	charlie	red	two	50478385	21.43815	1	50484494	red	50485767	two	1	1	1	1	POSITIVE
50485774	D	charlie	charlie	blue	eight	arrow	green	three	50490040	311.2948	1	50495842	blue	50496792	three	1	2	0	0	POSITIVE
50496799	C	charlie	laker	blue	eight	charlie	white	one	50500615	19.59387	1	50507091	red	50509079	one	0	1	0	1	POSITIVE
50509085	D	charlie	laker	green	five	tiger	red	eight												NEGATIVE
50515390	D	charlie	arrow	blue	five	charlie	white	eight	50519258	19.99249	1	50527911	green	50529296	eight	0	1	0	1	POSITIVE
50529302	D	charlie	laker	green	eight	baron	red	five												NEGATIVE
50535607	D	charlie	arrow	green	six	charlie	red	seven	50539363	26.04268	1	50545369	red	50546308	seven	1	1	1	1	POSITIVE
50546314	D	charlie	charlie	red	six	arrow	white	four	50550455	311.0806	1	50555779	red	50556885	six	1	1	1	0	POSITIVE
50556892	D	charlie	charlie	red	eight	eagle	green	two	50560855	312.749	1	50568167	green	50569462	eight	2	1	0	0	POSITIVE
50569468	D	charlie	baron	green	two	arrow	white	three												NEGATIVE
50575773	D	charlie	charlie	red	three	arrow	green	six	50579753	316.9405	1	50585659	red	50587591	three	1	1	1	0	POSITIVE
50587598	A	charlie	charlie	red	one	baron	blue	three	50591340	315.3529	1	50597353	red	50598727	one	1	1	1	0	POSITIVE
50598734	D	charlie	eagle	white	two	charlie	red	seven	50602763	26.55415	1	50608769	red	50609908	seven	1	1	1	1	POSITIVE
50609914	C	charlie	ringo	white	three	charlie	red	two	50613861	18.47725	1	50619894	red	50621022	two	1	1	1	1	POSITIVE
50621028	D	charlie	hopper	white	six	tiger	green	eight												NEGATIVE
50627333	D	charlie	ringo	white	one	charlie	red	seven	50631112	19.31841	1	50637140	red	50638268	seven	1	1	1	1	POSITIVE
50638275	E	charlie	charlie	green	six	baron	red	five	50643147	311.8257	1	50648499	green	50649471	five	1	2	0	0	POSITIVE
50649477	D	charlie	hopper	white	six	ringo	blue	four												NEGATIVE
50655782	D	charlie	charlie	blue	three	hopper	white	six	50659974	311.0962	1	50666483	blue	50668247	three	1	1	1	0	POSITIVE
50668254	E	charlie	laker	white	two	charlie	red	three	50672306	314.1324	0	50678031	white	50679384	two	2	2	0	1	POSITIVE
50679390	D	charlie	laker	white	two	charlie	green	eight	50683341	22.12259	1	50689224	green	50690453	eight	1	1	1	1	POSITIVE
50690459	A	charlie	baron	green	one	charlie	white	five	50694277	17.82788	1	50700015	white	50700953	five	1	1	1	1	POSITIVE
50700959	E	charlie	baron	white	five	charlie	blue	seven	50705068	6.27943	0	50711016	blue	50712178	seven	1	1	1	1	POSITIVE
50712185	E	charlie	baron	blue	one	eagle	red	two												NEGATIVE
50718516	E	charlie	charlie	red	four	arrow	green	six	50722842	309.1061	1	50730898	green	50731703	four	2	1	0	0	POSITIVE
50731710	E	charlie	charlie	green	one	baron	blue	five	50735699	311.096	1	50741677	blue	50742660	five	2	2	0	0	POSITIVE
50742666	E	charlie	hopper	green	three	charlie	blue	two	50746860	7.367069	0	50752836	blue	50753986	three	1	2	0	1	POSITIVE
50753993	E	charlie	ringo	red	eight	hopper	white	two												NEGATIVE
50760324	E	charlie	tiger	white	two	charlie	blue	eight	50765408	19.05488	1	50773064	blue	50774204	eight	1	1	1	1	POSITIVE
50774210	B	charlie	eagle	green	one	baron	white	four												NEGATIVE
50780529	B	charlie	charlie	green	eight	ringo	blue	six	50784607	312.2168	1	50791215	green	50792366	eight	1	1	1	0	POSITIVE
