# Supplementary material for: Concurrent talking in immersive virtual reality: on the dominance of visual speech cues
Source: Sci Rep. 2017 Jun 19;7:3817. doi: 10.1038/s41598-017-04201-x (PMC5476615; doi:10.1038/s41598-017-04201-x)
Supplement: Supplementary file 2 — Dataset 1 [file 41598_2017_4201_MOESM2_ESM.zip › ResultsGonzalez-Franco/Results/Main Experiment/_10_Responses.txt]

50684319	E	charlie	tiger	white	four	ringo	red	three												NEGATIVE
50689775	E	charlie	laker	white	two	charlie	red	four	50693309	14.68492	1	50700452	blue	50703210	four	0	1	0	1	POSITIVE
50703216	E	charlie	charlie	red	five	ringo	white	two	50706812	320.3979	1	50712134	red	50713363	five	1	1	1	0	POSITIVE
50713369	E	charlie	hopper	white	one	charlie	red	four	50716844	15.86679	1	50721763	white	50723226	four	2	1	0	1	POSITIVE
50723233	E	charlie	ringo	green	two	eagle	red	seven												NEGATIVE
50728701	E	charlie	charlie	red	two	tiger	white	three	50732532	21.3729	0	50737154	red	50738127	three	1	2	0	0	POSITIVE
50756943	A	charlie	ringo	white	one	charlie	blue	two	50760219	28.45337	1	50765962	blue	50767034	two	1	1	1	1	POSITIVE
50767041	A	charlie	charlie	white	eight	arrow	blue	five	50770428	313.768	1	50776305	white	50777869	eight	1	1	1	0	POSITIVE
50777875	A	charlie	ringo	blue	six	charlie	white	one	50781214	16.60771	1	50786279	white	50787441	one	1	1	1	1	POSITIVE
50787448	A	charlie	charlie	red	five	arrow	white	six	50790798	318.9393	1	50795864	red	50796958	five	1	1	1	0	POSITIVE
50812892	B	charlie	charlie	green	eight	hopper	white	six	50816220	317.024	1	50821465	green	50823006	eight	1	1	1	0	POSITIVE
50823013	B	charlie	charlie	blue	seven	baron	green	two	50826451	316.5993	1	50832288	blue	50833997	seven	1	1	1	0	POSITIVE
50834004	B	charlie	hopper	blue	three	charlie	white	two	50837240	12.30043	1	50842978	blue	50844184	two	2	1	0	1	POSITIVE
50844190	B	charlie	laker	red	four	charlie	white	two	50847698	17.49168	1	50852651	white	50853947	two	1	1	1	1	POSITIVE
50865135	D	charlie	charlie	green	six	ringo	red	five	50868616	316.0856	1	50873717	green	50875304	six	1	1	1	0	POSITIVE
50875311	D	charlie	charlie	white	one	eagle	blue	seven	50878758	318.3021	1	50891266	blue	50892304	one	2	1	0	0	POSITIVE
50892311	D	charlie	arrow	white	one	eagle	red	three												NEGATIVE
50897732	D	charlie	tiger	red	one	charlie	green	seven	50901032	22.21061	1	50906377	green	50907752	seven	1	1	1	1	POSITIVE
50907759	D	charlie	laker	green	three	charlie	white	six	50911241	22.27258	1	50916118	white	50917636	six	1	1	1	1	POSITIVE
50928489	C	charlie	charlie	green	seven	hopper	blue	four	50931798	321.5125	1	50937431	green	50939028	seven	1	1	1	0	POSITIVE
50939034	C	charlie	arrow	blue	six	baron	green	four												NEGATIVE
50944480	C	charlie	arrow	red	seven	charlie	white	two	50947824	18.72636	1	50953057	white	50954397	two	1	1	1	1	POSITIVE
50954405	C	charlie	laker	red	two	charlie	white	seven	50957911	21.64765	1	50962987	white	50964394	seven	1	1	1	1	POSITIVE
50964401	C	charlie	eagle	green	six	ringo	white	two												NEGATIVE
50969868	C	charlie	charlie	blue	eight	tiger	white	three	50973213	319.5119	1	50981127	white	50982098	three	2	2	0	0	POSITIVE
50992125	B	charlie	tiger	blue	three	charlie	white	five	50995499	19.76475	1	51000752	white	51002081	five	1	1	1	1	POSITIVE
51002089	A	charlie	baron	red	five	eagle	white	one												NEGATIVE
51007533	A	charlie	charlie	blue	five	ringo	green	seven	51010913	316.9918	1	51018522	blue	51019908	five	1	1	1	0	POSITIVE
51019915	C	charlie	charlie	red	seven	tiger	blue	one	51023366	320.5085	1	51028822	red	51030475	seven	1	1	1	0	POSITIVE
51030483	B	charlie	tiger	white	eight	laker	green	seven												NEGATIVE
51035928	B	charlie	charlie	white	two	arrow	green	six	51039484	316.3263	1	51044695	white	51045766	two	1	1	1	0	POSITIVE
51045773	E	charlie	charlie	white	six	tiger	green	one	51049540	317.1286	1	51054166	white	51055161	six	1	1	1	0	POSITIVE
51055167	E	charlie	tiger	white	five	ringo	red	three												NEGATIVE
51060618	E	charlie	charlie	red	eight	baron	white	two	51064146	309.0087	1	51069290	red	51070530	eight	1	1	1	0	POSITIVE
51070537	A	charlie	charlie	red	seven	ringo	white	three	51073940	312.8855	1	51079130	red	51080438	seven	1	1	1	0	POSITIVE
51080444	C	charlie	charlie	green	five	laker	blue	six	51084088	316.4202	1	51089441	green	51103381	eight	1	0	0	0	POSITIVE
51103387	D	charlie	tiger	red	two	laker	green	seven												NEGATIVE
51108809	D	charlie	charlie	white	one	baron	red	five	51112264	316.2059	1	51117343	white	51118996	one	1	1	1	0	POSITIVE
51119003	D	charlie	charlie	green	six	laker	blue	one	51122418	311.9559	1	51127809	green	51129205	six	1	1	1	0	POSITIVE
51129212	A	charlie	eagle	green	one	charlie	white	eight	51133095	22.95527	1	51138085	white	51139381	eight	1	1	1	1	POSITIVE
51139388	C	charlie	charlie	white	two	hopper	red	six	51142825	315.0804	1	51147870	white	51149512	two	1	1	1	0	POSITIVE
51149522	D	charlie	charlie	blue	eight	baron	green	four	51152922	314.3011	1	51158357	blue	51165116	three	1	0	0	0	POSITIVE
51165122	D	charlie	ringo	white	two	charlie	green	one	51168515	25.91356	1	51173527	green	51174510	one	1	1	1	1	POSITIVE
51174517	A	charlie	charlie	green	five	ringo	blue	three	51177990	317.3161	1	51182999	green	51184418	five	1	1	1	0	POSITIVE
51184424	E	charlie	ringo	green	two	laker	white	eight												NEGATIVE
51189880	E	charlie	ringo	green	two	charlie	white	six	51193513	13.24633	1	51198391	white	51199776	six	1	1	1	1	POSITIVE
51199783	C	charlie	eagle	blue	two	charlie	red	five	51203516	27.38183	1	51209237	blue	51210375	five	2	1	0	1	POSITIVE
51210383	A	charlie	ringo	blue	seven	charlie	red	four	51213823	26.50034	1	51219134	red	51220295	four	1	1	1	1	POSITIVE
51220301	A	charlie	laker	white	seven	baron	green	one												NEGATIVE
51225760	A	charlie	eagle	red	eight	charlie	green	two	51229325	26.78634	1	51234392	green	51235687	two	1	1	1	1	POSITIVE
51235694	A	charlie	charlie	blue	six	tiger	white	seven	51239120	319.41	1	51244455	blue	51247158	six	1	1	1	0	POSITIVE
51247165	A	charlie	laker	blue	four	charlie	green	six	51250844	29.15475	1	51255983	green	51257379	six	1	1	1	1	POSITIVE
51257386	E	charlie	eagle	red	six	charlie	green	one	51260979	25.92876	1	51266259	green	51267287	one	1	1	1	1	POSITIVE
51267293	C	charlie	laker	red	five	charlie	green	three	51270883	27.22709	1	51276155	red	51277138	three	2	1	0	1	POSITIVE
51277145	A	charlie	laker	white	one	charlie	green	six	51280485	28.45614	1	51285762	green	51286980	six	1	1	1	1	POSITIVE
51286992	D	charlie	charlie	red	eight	baron	blue	five	51290378	320.2173	1	51296004	blue	51297401	eight	2	1	0	0	POSITIVE
51297407	A	charlie	eagle	red	five	baron	blue	three												NEGATIVE
51302852	A	charlie	charlie	red	eight	tiger	blue	one	51306198	318.4661	1	51311274	red	51312681	eight	1	1	1	0	POSITIVE
51312688	D	charlie	arrow	blue	two	charlie	white	four	51316170	21.54561	1	51320913	white	51322019	four	1	1	1	1	POSITIVE
51322026	A	charlie	hopper	blue	one	arrow	green	two												NEGATIVE
51327482	A	charlie	ringo	white	eight	charlie	green	three	51330861	24.91629	1	51336294	green	51337444	three	1	1	1	1	POSITIVE
51337451	A	charlie	eagle	green	one	charlie	blue	four	51340902	28.15459	1	51346280	blue	51347777	four	1	1	1	1	POSITIVE
51347783	D	charlie	baron	red	four	laker	green	six												NEGATIVE
51353206	D	charlie	charlie	red	three	ringo	blue	five	51356570	312.938	1	51361449	red	51362331	three	1	1	1	0	POSITIVE
51362338	C	charlie	eagle	red	four	charlie	green	two	51365719	23.30026	1	51371010	green	51372082	two	1	1	1	1	POSITIVE
51372089	B	charlie	eagle	white	one	arrow	blue	seven												NEGATIVE
51377534	B	charlie	charlie	red	four	tiger	white	six	51380959	311.3658	1	51385821	red	51388156	four	1	1	1	0	POSITIVE
51388162	B	charlie	eagle	white	one	charlie	blue	three	51391700	22.63571	1	51397058	blue	51398387	three	1	1	1	1	POSITIVE
51398394	B	charlie	baron	white	seven	charlie	blue	six	51401786	24.77918	1	51407066	blue	51408351	six	1	1	1	1	POSITIVE
51408357	E	charlie	charlie	white	eight	ringo	blue	four	51411887	318.3308	1	51417030	white	51418303	eight	1	1	1	0	POSITIVE
51418309	B	charlie	charlie	white	one	tiger	blue	five	51421838	314.5675	1	51427429	white	51428691	one	1	1	1	0	POSITIVE
51428699	D	charlie	tiger	white	six	laker	red	seven												NEGATIVE
51434120	D	charlie	tiger	green	seven	charlie	red	five	51437541	25.97766	1	51442832	red	51444072	five	1	1	1	1	POSITIVE
51444078	B	charlie	charlie	green	four	arrow	red	five	51447520	310.1036	1	51452561	green	51453845	four	1	1	1	0	POSITIVE
51453852	D	charlie	charlie	red	four	laker	white	three	51457323	318.4017	1	51462055	red	51462937	four	1	1	1	0	POSITIVE
51462944	B	charlie	eagle	red	two	charlie	blue	seven	51466495	29.04952	1	51471884	blue	51473169	seven	1	1	1	1	POSITIVE
51473176	E	charlie	arrow	green	two	charlie	white	five	51476692	28.42129	1	51481915	white	51482965	five	1	1	1	1	POSITIVE
51482972	C	charlie	hopper	blue	two	eagle	green	six												NEGATIVE
51488420	C	charlie	charlie	blue	seven	eagle	white	four	51492098	313.17	1	51497419	blue	51498603	seven	1	1	1	0	POSITIVE
51498609	B	charlie	charlie	green	seven	baron	blue	one	51501995	314.3535	1	51507259	green	51508343	seven	1	1	1	0	POSITIVE
51508349	A	charlie	baron	red	four	eagle	green	eight												NEGATIVE
51513805	A	charlie	charlie	green	three	hopper	blue	seven	51517271	315.578	1	51522305	green	51523221	three	1	1	1	0	POSITIVE
51523228	B	charlie	baron	white	five	charlie	red	two	51526846	23.81473	1	51531699	red	51532793	two	1	1	1	1	POSITIVE
51532800	E	charlie	arrow	red	six	charlie	blue	seven	51536294	20.5712	1	51541807	blue	51543271	seven	1	1	1	1	POSITIVE
51543278	B	charlie	arrow	green	five	tiger	red	six												NEGATIVE
51548722	B	charlie	charlie	white	eight	laker	blue	four	51552393	314.0732	1	51557233	white	51558484	eight	1	1	1	0	POSITIVE
51558491	C	charlie	hopper	green	three	tiger	blue	two												NEGATIVE
51563937	C	charlie	charlie	red	two	hopper	blue	seven	51567570	318.1349	1	51572346	red	51573385	two	1	1	1	0	POSITIVE
51573391	D	charlie	arrow	blue	one	charlie	white	four	51576817	26.31723	1	51582533	blue	51583728	four	2	1	0	1	POSITIVE
51583734	C	charlie	laker	green	two	charlie	white	five	51587230	29.08992	1	51592228	white	51593200	five	1	1	1	1	POSITIVE
51593206	D	charlie	charlie	blue	seven	eagle	white	one	51596633	312.7439	1	51601935	blue	51603152	seven	1	1	1	0	POSITIVE
51603159	B	charlie	charlie	red	two	arrow	white	five	51606532	316.1553	1	51611920	red	51612781	two	1	1	1	0	POSITIVE
51612787	B	charlie	tiger	blue	one	charlie	green	six	51616182	28.5521	1	51621370	green	51622900	six	1	1	1	1	POSITIVE
51622908	A	charlie	charlie	blue	two	laker	red	four	51626360	321.7532	1	51631401	blue	51632406	two	1	1	1	0	POSITIVE
51632413	A	charlie	charlie	white	two	baron	green	seven	51636078	318.504	1	51641108	white	51642168	two	1	1	1	0	POSITIVE
51642175	C	charlie	tiger	blue	one	ringo	red	five												NEGATIVE
51647645	C	charlie	charlie	green	eight	laker	red	four	51651011	312.8365	1	51655963	green	51657538	eight	1	1	1	0	POSITIVE
51657545	A	charlie	laker	white	four	charlie	green	two	51661005	22.00233	1	51665894	green	51666955	two	1	1	1	1	POSITIVE
51666961	C	charlie	arrow	green	eight	laker	blue	three												NEGATIVE
51672429	C	charlie	baron	red	six	charlie	white	five	51675917	23.97631	1	51681051	red	51682157	five	2	1	0	1	POSITIVE
51682163	B	charlie	charlie	white	two	tiger	red	seven	51685602	315.1885	1	51691015	white	51692321	two	1	1	1	0	POSITIVE
51692330	E	charlie	charlie	red	seven	tiger	white	three	51695755	314.7016	1	51700900	red	51702352	seven	1	1	1	0	POSITIVE
51702358	C	charlie	baron	green	eight	charlie	white	four	51705876	25.69945	1	51710718	white	51711668	four	1	1	1	1	POSITIVE
51711674	D	charlie	baron	blue	three	charlie	green	six	51715133	28.15154	1	51720268	green	51721207	six	1	1	1	1	POSITIVE
51721213	C	charlie	charlie	green	one	ringo	blue	four	51724676	316.8176	1	51730008	green	51731069	one	1	1	1	0	POSITIVE
51731076	B	charlie	baron	red	seven	charlie	green	six	51734502	21.72993	1	51739816	green	51740932	six	1	1	1	1	POSITIVE
51740939	C	charlie	eagle	blue	eight	charlie	white	three	51744549	23.64939	1	51749522	white	51751119	three	1	1	1	1	POSITIVE
51751126	E	charlie	tiger	green	five	hopper	white	three												NEGATIVE
51756594	E	charlie	charlie	red	eight	laker	blue	six	51760544	307.5263	1	51765126	red	51766310	eight	1	1	1	0	POSITIVE
51766316	D	charlie	ringo	blue	one	charlie	green	four	51769699	20.30559	1	51774777	green	51775637	four	1	1	1	1	POSITIVE
51775643	E	charlie	laker	red	six	charlie	blue	one	51779094	32.98631	1	51784349	blue	51785399	one	1	1	1	1	POSITIVE
51785406	C	charlie	ringo	white	eight	hopper	red	one												NEGATIVE
51790862	C	charlie	tiger	green	five	charlie	red	four	51794291	29.79149	1	51800266	red	51801518	four	1	1	1	1	POSITIVE
51801524	D	charlie	ringo	red	eight	eagle	green	seven												NEGATIVE
51806946	D	charlie	baron	blue	four	charlie	white	seven	51810468	27.44067	1	51815200	white	51816373	seven	1	1	1	1	POSITIVE
51816381	B	charlie	baron	red	four	charlie	blue	two	51819899	30.40763	1	51825488	blue	51826750	two	1	1	1	1	POSITIVE
51826757	D	charlie	tiger	white	five	ringo	red	seven												NEGATIVE
51832177	D	charlie	ringo	red	eight	charlie	white	five	51835645	31.71611	1	51840653	white	51841781	five	1	1	1	1	POSITIVE
51841788	D	charlie	charlie	green	two	hopper	white	three	51845393	311.5395	1	51850291	green	51851150	two	1	1	1	0	POSITIVE
51851157	E	charlie	charlie	green	five	ringo	blue	three	51854757	306.2884	1	51859359	green	51860264	five	1	1	1	0	POSITIVE
51860272	E	charlie	ringo	red	four	charlie	blue	one	51863915	21.74031	1	51869074	blue	51870057	one	1	1	1	1	POSITIVE
51870063	E	charlie	tiger	white	one	charlie	green	four	51873469	19.65652	1	51879482	green	51880822	four	1	1	1	1	POSITIVE
51880829	E	charlie	charlie	green	five	baron	red	three	51884217	308.4839	1	51889220	green	51890359	five	1	1	1	0	POSITIVE
51890366	E	charlie	charlie	blue	five	laker	green	three	51893960	311.8906	1	51899003	blue	51899985	five	1	1	1	0	POSITIVE
51899992	E	charlie	baron	red	three	charlie	white	one	51903518	21.61308	1	51908249	white	51909422	one	1	1	1	1	POSITIVE
51909428	C	charlie	baron	red	one	hopper	white	seven												NEGATIVE
51914871	C	charlie	charlie	white	two	tiger	blue	five	51918370	309.6882	1	51923682	white	51924553	two	1	1	1	0	POSITIVE
