# Supplementary material for: Concurrent talking in immersive virtual reality: on the dominance of visual speech cues
Source: Sci Rep. 2017 Jun 19;7:3817. doi: 10.1038/s41598-017-04201-x (PMC5476615; doi:10.1038/s41598-017-04201-x)
Supplement: Supplementary file 2 — Dataset 1 [file 41598_2017_4201_MOESM2_ESM.zip › ResultsGonzalez-Franco/Results/Main Experiment/_11_Responses.txt]

36619043	B	charlie	hopper	red	two	baron	white	seven												NEGATIVE
36624509	B	charlie	charlie	white	two	tiger	green	eight	36627853	323.4609	1	36633243	white	36634271	two	1	1	1	0	POSITIVE
36634277	B	charlie	tiger	red	two	arrow	green	four												NEGATIVE
36639734	B	charlie	hopper	white	one	charlie	red	two	36643304	16.8161	1	36649048	red	36650836	two	1	1	1	1	POSITIVE
36650842	B	charlie	laker	green	one	baron	blue	seven												NEGATIVE
36656278	B	charlie	arrow	blue	one	charlie	white	four	36659753	32.01484	1	36665970	red	36667099	four	0	1	0	1	POSITIVE
36667105	B	charlie	charlie	red	five	laker	white	two	36670633	322.7242	1	36676068	red	36677509	five	1	1	1	0	POSITIVE
36696201	C	charlie	tiger	blue	three	charlie	green	six	36699807	24.89839	1	36705835	green	36707377	six	1	1	1	1	POSITIVE
36707384	C	charlie	eagle	blue	four	ringo	white	one												NEGATIVE
36712840	C	charlie	arrow	red	six	charlie	blue	eight	36716285	26.0851	1	36721920	blue	36723182	eight	1	1	1	1	POSITIVE
36723188	C	charlie	charlie	red	two	hopper	green	three	36727130	325.2344	1	36732254	red	36734017	two	1	1	1	0	POSITIVE
36734024	C	charlie	tiger	white	five	hopper	red	two												NEGATIVE
36739474	C	charlie	charlie	green	eight	eagle	white	seven	36743326	324.2458	1	36748694	green	36750694	eight	1	1	1	0	POSITIVE
36765891	D	charlie	ringo	blue	eight	charlie	green	four	36770178	26.19507	1	36777479	green	36778462	four	1	1	1	1	POSITIVE
36778468	D	charlie	charlie	white	four	hopper	red	six	36783034	326.8654	1	36788358	red	36791296	four	2	1	0	0	POSITIVE
36791302	D	charlie	baron	white	one	tiger	green	seven												NEGATIVE
36796724	D	charlie	charlie	red	one	tiger	green	seven	36800487	324.3318	1	36805918	white	36807805	one	0	1	0	0	POSITIVE
36807812	D	charlie	laker	green	five	ringo	red	seven												NEGATIVE
36813233	D	charlie	tiger	white	seven	charlie	green	three	36816677	15.84963	1	36824727	green	36827720	seven	1	2	0	1	POSITIVE
36842538	A	charlie	charlie	white	four	laker	green	five	36846939	324.2153	1	36851255	white	36852361	four	1	1	1	0	POSITIVE
36852368	A	charlie	baron	blue	four	hopper	red	two												NEGATIVE
36857835	A	charlie	laker	blue	four	charlie	red	one	36861395	26.26442	1	36866122	red	36867575	one	1	1	1	1	POSITIVE
36867581	A	charlie	tiger	red	eight	charlie	white	three	36871235	32.89843	1	36876287	white	36877415	three	1	1	1	1	POSITIVE
36877422	A	charlie	charlie	green	six	baron	red	eight	36881183	321.6085	1	36886362	green	36887959	six	1	1	1	0	POSITIVE
36903067	E	charlie	charlie	green	one	laker	blue	five	36907601	328.7823	1	36913839	green	36915750	five	1	2	0	0	POSITIVE
36915756	E	charlie	laker	blue	three	arrow	green	six												NEGATIVE
36921212	E	charlie	charlie	green	eight	eagle	white	one											0	FALSENEGATIVE
36926652	E	charlie	arrow	blue	seven	charlie	green	five	36926756	23.68339	1	36936202	green	36937576	five	1	1	1	1	POSITIVE
36937582	E	charlie	arrow	green	six	hopper	white	five												NEGATIVE
36943028	E	charlie	hopper	red	six	charlie	blue	three	36946728	28.61412	1	36953002	blue	36954408	three	1	1	1	1	POSITIVE
36968534	A	charlie	tiger	blue	five	charlie	red	three	36972402	27.82603	1	36977765	red	36979005	three	1	1	1	1	POSITIVE
36979011	E	charlie	charlie	green	one	arrow	blue	six	36983668	324.4099	1	36987862	green	36989024	one	1	1	1	0	POSITIVE
36989031	A	charlie	laker	red	three	baron	blue	eight												NEGATIVE
36994475	A	charlie	laker	red	five	charlie	white	seven	36998351	24.3138	1	37003243	white	37004483	seven	1	1	1	1	POSITIVE
37004489	C	charlie	ringo	white	three	laker	green	two												NEGATIVE
37009946	C	charlie	arrow	green	seven	charlie	white	two	37013479	16.70997	1	37019149	white	37020445	two	1	1	1	1	POSITIVE
37020453	E	charlie	charlie	blue	seven	hopper	white	four											0	FALSENEGATIVE
37025909	D	charlie	hopper	red	three	arrow	green	five												NEGATIVE
37031335	D	charlie	laker	white	eight	charlie	red	four	37034812	22.70165	1	37040260	red	37041354	four	1	1	1	1	POSITIVE
37041361	B	charlie	tiger	blue	three	charlie	green	eight	37044723	19.46899	1	37050436	green	37051967	eight	1	1	1	1	POSITIVE
37051974	A	charlie	charlie	red	eight	baron	blue	three	37055696	332.373	1	37060980	red	37062968	eight	1	1	1	0	POSITIVE
37062975	A	charlie	hopper	white	one	eagle	green	eight												NEGATIVE
37068422	A	charlie	charlie	red	one	eagle	blue	three	37072038	328.2211	1	37077065	red	37078249	one	1	1	1	0	POSITIVE
37078255	D	charlie	laker	white	four	arrow	red	seven												NEGATIVE
37083677	D	charlie	baron	blue	eight	charlie	white	seven	37087395	27.90706	1	37092680	white	37093719	seven	1	1	1	1	POSITIVE
37093725	B	charlie	charlie	green	eight	arrow	white	three											0	FALSENEGATIVE
37099192	C	charlie	charlie	white	five	ringo	red	three	37102781	319.7211	1	37109178	white	37110373	five	1	1	1	0	POSITIVE
37110379	C	charlie	tiger	blue	six	eagle	green	seven												NEGATIVE
37115835	C	charlie	charlie	white	six	tiger	red	seven	37119349	332.5519	1	37124100	white	37126268	six	1	1	1	0	POSITIVE
37126274	A	charlie	charlie	blue	one	tiger	white	six	37129859	331.3268	1	37135103	blue	37136924	one	1	1	1	0	POSITIVE
37136931	E	charlie	laker	green	one	hopper	red	two												NEGATIVE
37142376	E	charlie	laker	blue	one	charlie	red	three	37147159	16.65029	1	37150908	red	37151646	three	1	1	1	1	POSITIVE
37151652	A	charlie	ringo	white	three	charlie	blue	four	37155058	31.11969	1	37160481	blue	37162257	four	1	1	1	1	POSITIVE
37162263	A	charlie	baron	white	three	tiger	green	two												NEGATIVE
37167709	A	charlie	charlie	red	one	eagle	green	five	37170985	331.5869	1	37175928	red	37176990	one	1	1	1	0	POSITIVE
37176996	A	charlie	charlie	white	four	laker	blue	three	37180445	328.243	1	37185334	white	37186116	four	1	1	1	0	POSITIVE
37186122	B	charlie	arrow	green	two	charlie	blue	three	37189639	30.68829	1	37195029	blue	37196090	three	1	1	1	1	POSITIVE
37196097	D	charlie	charlie	white	one	eagle	blue	three	37199567	329.8764	1	37204702	white	37205976	one	1	1	1	0	POSITIVE
37205982	B	charlie	laker	red	seven	baron	blue	six												NEGATIVE
37211451	B	charlie	ringo	blue	one	charlie	green	four	37215005	26.89965	1	37220094	green	37221088	four	1	1	1	1	POSITIVE
37221095	E	charlie	charlie	white	six	ringo	red	three	37225529	330.8439	1	37230315	white	37231711	six	1	1	1	0	POSITIVE
37231717	C	charlie	arrow	green	eight	eagle	red	three												NEGATIVE
37237162	C	charlie	charlie	green	two	eagle	white	seven	37240639	330.1841	1	37245818	green	37246868	two	1	1	1	0	POSITIVE
37246875	E	charlie	tiger	blue	four	charlie	white	five	37251252	21.2623	1	37256496	white	37257603	five	1	1	1	1	POSITIVE
37257609	E	charlie	hopper	red	three	charlie	white	four											1	FALSENEGATIVE
37263076	C	charlie	arrow	red	seven	baron	white	eight	37263083	24.83332	0	37275195	red	37276368	eight					FALSEPOSITIVE
37276374	C	charlie	charlie	green	five	baron	red	eight	37281143	325.4995	1	37286119	green	37287359	one	1	0	0	0	POSITIVE
37287365	A	charlie	hopper	green	eight	charlie	white	three	37290849	22.96621	1	37296138	white	37297222	three	1	1	1	1	POSITIVE
37297228	B	charlie	laker	white	two	hopper	green	three												NEGATIVE
37302676	B	charlie	laker	blue	seven	charlie	white	five	37306118	28.73611	1	37312312	blue	37313217	five	2	1	0	1	POSITIVE
37313223	A	charlie	hopper	white	eight	charlie	red	one	37316656	24.69874	1	37322253	red	37323314	one	1	1	1	1	POSITIVE
37323321	C	charlie	charlie	blue	seven	baron	green	three	37327689	326.0961	1	37333680	blue	37335199	seven	1	1	1	0	POSITIVE
37335206	E	charlie	tiger	red	seven	charlie	green	eight	37340118	20.44272	1	37345230	green	37346905	eight	1	1	1	1	POSITIVE
37346917	B	charlie	laker	red	six	ringo	white	five												NEGATIVE
37352356	B	charlie	charlie	blue	two	baron	red	four	37355911	334.3861	1	37361214	blue	37362554	two	1	1	1	0	POSITIVE
37362560	B	charlie	baron	white	five	charlie	green	six	37366021	27.85834	1	37371691	green	37373023	six	1	1	1	1	POSITIVE
37373029	C	charlie	tiger	green	two	ringo	white	five												NEGATIVE
37378482	C	charlie	baron	blue	one	charlie	green	seven	37382073	30.70872	1	37387306	green	37388535	seven	1	1	1	1	POSITIVE
37388542	B	charlie	charlie	white	three	baron	red	six	37392442	327.1423	1	37397103	white	37398298	three	1	1	1	0	POSITIVE
37398304	A	charlie	eagle	green	two	laker	white	four												NEGATIVE
37403750	A	charlie	charlie	green	four	arrow	white	six	37407265	332.0626	1	37412494	green	37413578	four	1	1	1	0	POSITIVE
37413585	D	charlie	arrow	red	six	charlie	white	four	37417246	27.39656	1	37422168	red	37423150	four	2	1	0	1	POSITIVE
37423157	B	charlie	laker	red	five	charlie	white	two	37426384	27.59551	1	37432187	red	37433215	two	2	1	0	1	POSITIVE
37433222	D	charlie	charlie	green	one	ringo	blue	seven	37436905	332.5326	1	37441760	green	37442865	one	1	1	1	0	POSITIVE
37442872	A	charlie	charlie	white	five	baron	green	two	37446621	329.3306	1	37451589	white	37453153	five	1	1	1	0	POSITIVE
37453159	B	charlie	baron	white	four	charlie	red	seven	37456742	28.00572	1	37461418	red	37462446	seven	1	1	1	1	POSITIVE
37462453	E	charlie	charlie	blue	four	eagle	green	five	37466232	335.1105	1	37471627	blue	37472610	five	1	2	0	0	POSITIVE
37472617	B	charlie	charlie	green	six	tiger	white	five	37476122	328.1235	1	37481111	green	37482339	six	1	1	1	0	POSITIVE
37482346	B	charlie	ringo	white	seven	charlie	red	one	37486379	29.73034	1	37491186	red	37492381	one	1	1	1	1	POSITIVE
37492387	C	charlie	tiger	blue	seven	arrow	white	two												NEGATIVE
37497858	C	charlie	laker	white	three	charlie	green	two	37501281	29.08095	1	37506868	green	37508119	three	1	2	0	1	POSITIVE
37508126	B	charlie	tiger	red	eight	arrow	blue	one												NEGATIVE
37513571	B	charlie	charlie	red	five	hopper	white	seven	37517037	330.9571	1	37522149	red	37523344	five	1	1	1	0	POSITIVE
37523350	C	charlie	eagle	white	two	charlie	red	one	37526845	37.67122	1	37531978	red	37532972	one	1	1	1	1	POSITIVE
37532980	A	charlie	arrow	red	six	baron	white	five												NEGATIVE
37538437	A	charlie	charlie	blue	one	baron	white	six	37541959	332.9633	1	37547269	blue	37548520	one	1	1	1	0	POSITIVE
37548534	C	charlie	charlie	blue	five	arrow	white	seven	37552190	332.2309	1	37559087	white	37560405	five	2	1	0	0	POSITIVE
37560412	C	charlie	laker	red	seven	charlie	green	five	37563907	29.81912	1	37569073	green	37570246	five	1	1	1	1	POSITIVE
37570252	A	charlie	ringo	white	six	eagle	green	seven												NEGATIVE
37575709	A	charlie	laker	green	six	charlie	blue	two	37579154	33.17458	1	37584376	blue	37585358	two	1	1	1	1	POSITIVE
37585365	C	charlie	arrow	red	eight	charlie	blue	seven	37588970	32.4901	1	37595121	blue	37598237	seven	1	1	1	1	POSITIVE
37598244	B	charlie	tiger	green	six	arrow	red	five												NEGATIVE
37603710	B	charlie	charlie	red	three	laker	blue	five	37607224	329.6647	1	37612200	red	37613171	three	1	1	1	0	POSITIVE
37613179	D	charlie	arrow	green	two	tiger	white	three												NEGATIVE
37618600	D	charlie	hopper	red	eight	charlie	white	two	37622508	29.8799	1	37627021	white	37628194	two	1	1	1	1	POSITIVE
37628201	B	charlie	charlie	green	four	tiger	red	one	37631799	333.8529	1	37637320	green	37638415	four	1	1	1	0	POSITIVE
37638422	D	charlie	ringo	green	three	baron	red	four												NEGATIVE
37643843	D	charlie	charlie	white	eight	laker	green	four	37647332	329.358	1	37653606	white	37654969	one	1	0	0	0	POSITIVE
37654977	D	charlie	ringo	white	five	charlie	red	eight	37658569	31.15861	1	37663770	red	37665111	eight	1	1	1	1	POSITIVE
37665117	E	charlie	eagle	white	four	ringo	red	three												NEGATIVE
37670574	E	charlie	charlie	blue	two	arrow	white	three	37675122	317.9258	1	37679185	blue	37680123	two	1	1	1	0	POSITIVE
37680130	D	charlie	ringo	blue	one	charlie	green	seven	37685048	328.3155	0	37689919	blue	37691350	seven	2	1	0	1	POSITIVE
37691356	D	charlie	hopper	white	one	arrow	green	six												NEGATIVE
37696778	D	charlie	charlie	red	four	laker	white	one	37700243	328.8594	1	37705557	red	37706540	four	1	1	1	0	POSITIVE
37706546	D	charlie	baron	white	four	charlie	green	six	37710502	28.40022	1	37715621	green	37717151	six	1	1	1	1	POSITIVE
37717158	C	charlie	tiger	blue	six	charlie	red	two	37720629	31.94065	1	37725372	red	37726590	two	1	1	1	1	POSITIVE
37726596	E	charlie	arrow	white	seven	eagle	blue	one												NEGATIVE
37732063	E	charlie	eagle	white	four	charlie	red	three	37735531	22.40037	1	37740853	red	37743222	three	1	1	1	1	POSITIVE
37743228	D	charlie	baron	red	two	ringo	green	one												NEGATIVE
37748650	D	charlie	charlie	green	four	eagle	red	one	37752500	325.3784	1	37757128	green	37758144	four	1	1	1	0	POSITIVE
37758151	A	charlie	tiger	white	two	charlie	green	four	37762439	21.23072	1	37766779	green	37767605	four	1	1	1	1	POSITIVE
37767612	D	charlie	eagle	red	seven	charlie	green	four	37771320	24.09819	1	37776574	green	37778150	four	1	1	1	1	POSITIVE
37778158	C	charlie	eagle	blue	six	hopper	green	four												NEGATIVE
37783623	C	charlie	charlie	white	four	laker	green	two	37787707	320.2943	1	37792168	white	37793307	four	1	1	1	0	POSITIVE
37793314	C	charlie	hopper	red	eight	charlie	green	six	37797122	24.91424	1	37802098	green	37803561	six	1	1	1	1	POSITIVE
37803567	D	charlie	charlie	white	one	baron	blue	four	37807619	324.6741	1	37812262	white	37813424	one	1	1	1	0	POSITIVE
37813430	D	charlie	charlie	red	six	baron	green	three	37816901	326.9357	1	37822505	red	37823734	six	1	1	1	0	POSITIVE
37823740	E	charlie	laker	blue	eight	tiger	green	one												NEGATIVE
37829209	E	charlie	laker	green	eight	charlie	red	five	37833051	29.65333	1	37837573	red	37838534	five	1	1	1	1	POSITIVE
37838542	E	charlie	charlie	white	eight	tiger	blue	three	37842366	327.3077	1	37846621	white	37847604	eight	1	1	1	0	POSITIVE
37847610	E	charlie	hopper	white	four	baron	green	one												NEGATIVE
37853077	E	charlie	ringo	white	eight	charlie	red	two	37856808	23.77488	1	37861566	red	37862526	two	1	1	1	1	POSITIVE
37862533	B	charlie	charlie	green	eight	baron	red	four	37867760	318.8363	1	37871228	red	37872702	eight	2	1	0	0	POSITIVE
37872710	E	charlie	ringo	blue	eight	charlie	red	three	37876388	17.34054	1	37881269	red	37881996	three	1	1	1	1	POSITIVE
37882002	A	charlie	ringo	white	six	baron	blue	five												NEGATIVE
37887457	A	charlie	hopper	white	five	charlie	blue	six	37890868	18.55459	1	37896360	blue	37897510	six	1	1	1	1	POSITIVE
37897517	E	charlie	charlie	white	seven	arrow	green	five	37902264	323.2365	1	37906100	white	37907016	five	1	2	0	0	POSITIVE
37907022	C	charlie	hopper	green	six	baron	red	four												NEGATIVE
37912467	C	charlie	charlie	red	two	baron	white	four	37915828	325.4511	1	37920933	red	37921604	two	1	1	1	0	POSITIVE
37921610	E	charlie	baron	green	three	eagle	blue	seven												NEGATIVE
37927066	E	charlie	charlie	white	one	hopper	red	two	37931092	326.1054	1	37935633	white	37936928	one	1	1	1	0	POSITIVE
37936935	D	charlie	charlie	green	two	hopper	blue	eight	37940909	324.7639	1	37946356	blue	37947406	two	2	1	0	0	POSITIVE
