# Supplementary material for: Concurrent talking in immersive virtual reality: on the dominance of visual speech cues
Source: Sci Rep. 2017 Jun 19;7:3817. doi: 10.1038/s41598-017-04201-x (PMC5476615; doi:10.1038/s41598-017-04201-x)
Supplement: Supplementary file 2 — Dataset 1 [file 41598_2017_4201_MOESM2_ESM.zip › ResultsGonzalez-Franco/Results/Main Experiment/_12_Responses.txt]

39814472	D	charlie	laker	blue	two	ringo	white	five												NEGATIVE
39819892	D	charlie	hopper	red	four	charlie	green	three	39823695	35.27861	1	39829353	green	39830190	three	1	1	1	1	POSITIVE
39830197	D	charlie	hopper	white	five	ringo	blue	three												NEGATIVE
39835618	D	charlie	charlie	red	one	tiger	blue	five	39839051	319.698	1	39844108	red	39845649	one	1	1	1	0	POSITIVE
39845657	D	charlie	eagle	blue	eight	charlie	red	one	39849115	34.59252	1	39854462	red	39855344	one	1	1	1	1	POSITIVE
39855351	D	charlie	laker	blue	eight	eagle	green	three												NEGATIVE
39860773	D	charlie	charlie	green	two	eagle	white	five	39864284	316.8575	1	39869698	green	39870569	two	1	1	1	0	POSITIVE
39912931	E	charlie	hopper	green	one	charlie	red	eight	39917074	321.4705	0	39922319	red	39923347	eight	1	1	1	1	POSITIVE
39923354	E	charlie	charlie	blue	four	laker	red	two	39927114	319.4884	1	39932629	blue	39933444	four	1	1	1	0	POSITIVE
39933450	E	charlie	tiger	blue	five	eagle	red	seven												NEGATIVE
39938896	E	charlie	hopper	white	six	charlie	blue	one	39942680	35.22661	1	39947820	blue	39948546	one	1	1	1	1	POSITIVE
39948553	E	charlie	laker	white	four	arrow	red	eight												NEGATIVE
39954011	E	charlie	charlie	blue	seven	ringo	white	two	39957945	316.7096	1	39962910	blue	39964396	seven	1	1	1	0	POSITIVE
39982206	C	charlie	charlie	red	two	laker	white	five	39985780	313.2392	1	39991047	red	39992186	two	1	1	1	0	POSITIVE
39992192	C	charlie	arrow	blue	two	charlie	white	seven	39995776	33.68836	1	40000999	white	40002272	seven	1	1	1	1	POSITIVE
40002279	C	charlie	tiger	red	eight	laker	blue	one												NEGATIVE
40007735	C	charlie	arrow	white	four	charlie	red	two	40011279	36.45981	1	40016436	red	40017430	two	1	1	1	1	POSITIVE
40017436	C	charlie	charlie	green	six	laker	red	four	40021112	312.3368	1	40026388	green	40027382	six	1	1	1	0	POSITIVE
40045472	B	charlie	charlie	green	four	laker	white	seven	40048956	317.2894	1	40053900	green	40054625	four	1	1	1	0	POSITIVE
40054632	B	charlie	charlie	white	one	hopper	red	two	40058204	313.2694	1	40063238	white	40064265	one	1	1	1	0	POSITIVE
40064272	B	charlie	laker	white	four	eagle	red	eight												NEGATIVE
40069740	B	charlie	hopper	red	one	charlie	green	six	40073238	35.31661	1	40078407	green	40079401	six	1	1	1	1	POSITIVE
40079410	B	charlie	arrow	green	one	charlie	white	eight	40083054	44.17313	1	40087588	red	40088448	eight	0	1	0	1	POSITIVE
40099065	A	charlie	hopper	white	two	charlie	red	three	40102617	34.4538	1	40108174	white	40108888	three	2	1	0	1	POSITIVE
40108895	A	charlie	laker	green	six	tiger	white	eight												NEGATIVE
40114342	A	charlie	charlie	blue	eight	arrow	red	seven	40117895	316.1085	1	40122940	blue	40124035	eight	1	1	1	0	POSITIVE
40124041	A	charlie	baron	blue	four	charlie	red	three	40127547	41.85363	1	40132268	red	40133060	three	1	1	1	1	POSITIVE
40133067	A	charlie	ringo	blue	three	eagle	red	two												NEGATIVE
40138512	A	charlie	charlie	red	seven	arrow	green	six	40142149	312.8134	1	40146699	red	40147469	seven	1	1	1	0	POSITIVE
40157205	B	charlie	charlie	red	two	ringo	green	three	40160788	315.2437	1	40165565	red	40166346	two	1	1	1	0	POSITIVE
40166353	E	charlie	hopper	blue	two	eagle	green	five												NEGATIVE
40171798	E	charlie	arrow	white	five	charlie	green	seven	40175297	32.67329	1	40180577	green	40181459	seven	1	1	1	1	POSITIVE
40181466	A	charlie	ringo	blue	two	charlie	white	three	40185182	36.98924	1	40189993	white	40190775	three	1	1	1	1	POSITIVE
40190782	C	charlie	arrow	blue	five	eagle	white	three												NEGATIVE
40196226	C	charlie	charlie	green	seven	baron	white	three	40199704	312.5604	1	40204737	green	40205620	seven	1	1	1	0	POSITIVE
40205626	D	charlie	charlie	red	five	arrow	white	six	40209074	313.1304	1	40214019	red	40214924	five	1	1	1	0	POSITIVE
40214931	A	charlie	eagle	red	eight	laker	green	four												NEGATIVE
40220366	A	charlie	hopper	red	five	charlie	blue	one	40223853	36.06122	1	40228942	blue	40229467	one	1	1	1	1	POSITIVE
40229474	A	charlie	ringo	green	four	charlie	white	five	40233149	40.75847	1	40238023	white	40238995	five	1	1	1	1	POSITIVE
40239001	E	charlie	charlie	red	five	laker	blue	seven	40242713	312.716	1	40247294	red	40248232	five	1	1	1	0	POSITIVE
40248239	A	charlie	charlie	blue	two	arrow	green	six	40251581	309.9153	1	40256844	blue	40257504	two	1	1	1	0	POSITIVE
40257511	A	charlie	charlie	red	two	laker	green	three	40261341	44.47353	0	40265713	green	40266506	three	2	2	0	0	POSITIVE
40266513	D	charlie	charlie	blue	eight	baron	green	four	40269894	314.5415	1	40274861	blue	40275799	eight	1	1	1	0	POSITIVE
40275806	C	charlie	laker	green	three	arrow	white	four												NEGATIVE
40281251	C	charlie	charlie	white	five	baron	green	two	40284810	308.9236	1	40289728	white	40291660	one	1	0	0	0	POSITIVE
40291667	E	charlie	ringo	red	three	charlie	blue	seven	40295801	41.74994	1	40301568	blue	40302395	seven	1	1	1	1	POSITIVE
40302401	A	charlie	tiger	red	six	eagle	green	one												NEGATIVE
40307846	A	charlie	charlie	red	one	eagle	green	two	40311313	308.9662	1	40316022	red	40316737	one	1	1	1	0	POSITIVE
40316743	C	charlie	hopper	white	five	tiger	red	seven												NEGATIVE
40322199	C	charlie	baron	green	six	charlie	red	five	40325734	38.32893	1	40330397	red	40331034	five	1	1	1	1	POSITIVE
40331041	C	charlie	charlie	blue	three	tiger	white	eight	40334757	314.8402	1	40340495	blue	40341093	three	1	1	1	0	POSITIVE
40341100	E	charlie	tiger	white	four	ringo	red	five												NEGATIVE
40346561	E	charlie	laker	blue	seven	charlie	red	six	40350106	44.42132	1	40355038	red	40355798	six	1	1	1	1	POSITIVE
40355805	B	charlie	tiger	blue	three	charlie	green	seven	40359365	39.55983	1	40364197	green	40365057	seven	1	1	1	1	POSITIVE
40365064	A	charlie	charlie	blue	two	tiger	white	one	40368647	309.9281	1	40373357	blue	40373848	two	1	1	1	0	POSITIVE
40373855	A	charlie	hopper	red	three	laker	green	four												NEGATIVE
40379314	A	charlie	charlie	red	eight	ringo	white	two	40382855	311.55	1	40387688	red	40388503	eight	1	1	1	0	POSITIVE
40388510	D	charlie	arrow	blue	four	charlie	red	seven	40392025	31.93876	1	40396624	red	40397450	seven	1	1	1	1	POSITIVE
40397456	A	charlie	baron	white	seven	charlie	blue	eight	40400975	33.56089	1	40405828	blue	40406565	eight	1	1	1	1	POSITIVE
40406572	B	charlie	charlie	blue	six	arrow	green	one	40410109	311.6007	1	40416026	green	40416796	six	2	1	0	0	POSITIVE
40416809	E	charlie	charlie	green	one	ringo	blue	three	40420556	309.4495	1	40425117	green	40425665	one	1	1	1	0	POSITIVE
40425671	C	charlie	laker	blue	two	baron	red	one												NEGATIVE
40431139	C	charlie	baron	green	one	charlie	white	four	40434493	40.15268	1	40439393	white	40440175	four	1	1	1	1	POSITIVE
40440181	E	charlie	tiger	blue	three	charlie	red	six	40443757	37.85487	1	40449177	red	40450048	six	1	1	1	1	POSITIVE
40450055	B	charlie	tiger	blue	two	charlie	white	eight	40453516	34.64161	1	40458247	white	40458940	eight	1	1	1	1	POSITIVE
40458946	B	charlie	tiger	red	four	charlie	white	eight	40462217	43.32641	1	40467161	red	40467987	eight	2	1	0	1	POSITIVE
40467994	C	charlie	eagle	green	five	ringo	white	two												NEGATIVE
40473450	C	charlie	laker	blue	six	charlie	green	five	40476895	36.51959	1	40481950	green	40482799	five	1	1	1	1	POSITIVE
40482807	B	charlie	charlie	blue	two	ringo	red	eight	40486470	312.0687	1	40491489	blue	40492282	two	1	1	1	0	POSITIVE
40492288	B	charlie	charlie	red	four	hopper	blue	eight	40495874	312.2389	1	40500704	red	40501385	four	1	1	1	0	POSITIVE
40501392	B	charlie	eagle	green	two	ringo	red	three												NEGATIVE
40506847	B	charlie	arrow	white	five	charlie	green	one	40510228	32.40558	1	40515325	green	40515906	one	1	1	1	1	POSITIVE
40515913	A	charlie	baron	white	one	arrow	blue	four												NEGATIVE
40521383	A	charlie	charlie	blue	five	tiger	white	two	40524980	312.8222	1	40530070	blue	40531231	five	1	1	1	0	POSITIVE
40531248	E	charlie	charlie	green	seven	hopper	blue	six	40535103	43.77882	0	40539430	blue	40540357	six	2	2	0	0	POSITIVE
40540363	B	charlie	tiger	red	two	hopper	green	six												NEGATIVE
40545832	B	charlie	charlie	green	one	laker	red	six	40549464	313.294	1	40554275	green	40554822	one	1	1	1	0	POSITIVE
40554830	D	charlie	baron	green	three	charlie	blue	seven	40558221	33.74063	1	40563121	blue	40564137	seven	1	1	1	1	POSITIVE
40564144	A	charlie	tiger	red	four	arrow	blue	seven												NEGATIVE
40569601	A	charlie	charlie	white	one	laker	blue	four	40573097	314.4871	1	40577932	white	40578612	one	1	1	1	0	POSITIVE
40578620	B	charlie	charlie	white	one	eagle	blue	three	40582148	316.4087	1	40586879	white	40587606	one	1	1	1	0	POSITIVE
40587613	A	charlie	arrow	red	four	laker	white	seven												NEGATIVE
40593057	A	charlie	charlie	red	four	baron	white	six	40596578	312.9673	1	40601366	red	40602059	four	1	1	1	0	POSITIVE
40602065	B	charlie	charlie	blue	eight	ringo	red	four	40605381	314.4749	1	40610771	blue	40611821	eight	1	1	1	0	POSITIVE
40611829	B	charlie	tiger	white	one	charlie	red	five	40615153	46.38682	1	40620020	red	40620925	five	1	1	1	1	POSITIVE
40620931	E	charlie	charlie	white	four	arrow	green	five	40624606	312.3849	1	40629324	white	40629960	four	1	1	1	0	POSITIVE
40629968	C	charlie	charlie	red	five	ringo	white	six	40633519	314.438	1	40638573	red	40639288	five	1	1	1	0	POSITIVE
40639294	D	charlie	arrow	blue	four	hopper	red	one												NEGATIVE
40644716	D	charlie	baron	red	eight	charlie	white	four	40648106	39.42948	1	40653194	white	40654144	four	1	1	1	1	POSITIVE
40654150	C	charlie	arrow	white	one	charlie	blue	three	40657632	40.96076	1	40662566	blue	40663381	three	1	1	1	1	POSITIVE
40663387	A	charlie	arrow	white	seven	eagle	blue	one												NEGATIVE
40668854	A	charlie	ringo	blue	six	charlie	green	four	40672400	40.55404	1	40677120	green	40678002	four	1	1	1	1	POSITIVE
40678009	C	charlie	charlie	red	one	laker	green	seven	40681536	305.5288	1	40686503	green	40687352	one	2	1	0	0	POSITIVE
40687358	E	charlie	charlie	green	five	laker	white	two	40691062	309.4127	1	40695662	green	40696332	five	1	1	1	0	POSITIVE
40696339	C	charlie	charlie	blue	eight	eagle	red	three	40699923	312.4426	1	40704765	blue	40705983	eight	1	1	1	0	POSITIVE
40705989	C	charlie	eagle	white	three	charlie	blue	four	40709640	45.04694	1	40714427	blue	40715332	four	1	1	1	1	POSITIVE
40715340	C	charlie	ringo	blue	four	tiger	red	seven												NEGATIVE
40720795	C	charlie	charlie	red	five	laker	green	two	40724361	310.3799	1	40729540	red	40731941	five	1	1	1	0	POSITIVE
40731948	E	charlie	baron	green	five	charlie	white	six	40735968	40.35095	1	40740710	white	40742084	six	1	1	1	1	POSITIVE
40742090	C	charlie	eagle	green	one	arrow	red	three												NEGATIVE
40747557	C	charlie	eagle	white	seven	charlie	blue	five	40751149	37.89247	1	40755778	blue	40756984	five	1	1	1	1	POSITIVE
40756991	D	charlie	hopper	white	three	charlie	green	four	40760350	39.5723	1	40765584	green	40766411	four	1	1	1	1	POSITIVE
40766418	C	charlie	tiger	green	one	eagle	red	six												NEGATIVE
40771874	C	charlie	charlie	red	seven	laker	blue	eight	40775397	311.0436	1	40780341	red	40781134	seven	1	1	1	0	POSITIVE
40781140	E	charlie	baron	blue	five	charlie	red	one	40784623	41.7859	1	40789478	red	40790203	one	1	1	1	1	POSITIVE
40790210	C	charlie	hopper	red	one	charlie	blue	eight	40793628	40.07374	1	40798603	blue	40799764	eight	1	1	1	1	POSITIVE
40799772	B	charlie	hopper	red	six	eagle	blue	one												NEGATIVE
40805239	B	charlie	arrow	red	two	charlie	green	six	40808630	40.89975	1	40813537	green	40814218	six	1	1	1	1	POSITIVE
40814225	D	charlie	eagle	white	six	tiger	blue	two												NEGATIVE
40819647	D	charlie	charlie	blue	one	arrow	green	eight	40823236	311.3853	1	40829878	blue	40830817	eight	1	2	0	0	POSITIVE
40830823	A	charlie	hopper	white	three	charlie	red	eight	40834232	39.37254	1	40839005	red	40839842	eight	1	1	1	1	POSITIVE
40839848	D	charlie	baron	blue	seven	charlie	green	eight	40843197	39.06066	1	40849817	green	40850677	eight	1	1	1	1	POSITIVE
40850683	D	charlie	ringo	blue	one	charlie	white	eight	40853932	42.30779	1	40858943	white	40859881	eight	1	1	1	1	POSITIVE
40859888	A	charlie	tiger	blue	six	charlie	white	five	40863314	44.22113	1	40868269	white	40869018	five	1	1	1	1	POSITIVE
40869024	D	charlie	eagle	red	two	tiger	white	six												NEGATIVE
40874446	D	charlie	charlie	red	four	arrow	white	one	40877879	310.855	1	40882645	red	40883304	four	1	1	1	0	POSITIVE
40883310	D	charlie	arrow	blue	seven	charlie	white	six	40886692	36.03733	1	40891759	white	40892463	six	1	1	1	1	POSITIVE
40892469	D	charlie	baron	green	one	charlie	red	five	40895840	38.76688	1	40900684	red	40901387	five	1	1	1	1	POSITIVE
40901394	B	charlie	ringo	blue	two	charlie	red	three	40904848	43.32242	1	40909809	red	40910614	three	1	1	1	1	POSITIVE
40910620	D	charlie	charlie	blue	six	tiger	white	three	40914002	315.977	1	40919136	blue	40920265	six	1	1	1	0	POSITIVE
40920273	C	charlie	baron	red	eight	tiger	green	seven												NEGATIVE
40925715	C	charlie	ringo	green	four	charlie	blue	five	40929305	43.28387	1	40934249	blue	40935299	five	1	1	1	1	POSITIVE
40935306	A	charlie	eagle	white	one	charlie	green	two	40938732	39.4057	1	40943621	green	40944526	two	1	1	1	1	POSITIVE
40944532	D	charlie	charlie	white	three	arrow	red	two	40948114	314.57	1	40952858	white	40953573	three	1	1	1	0	POSITIVE
40953579	E	charlie	charlie	red	eight	hopper	white	one	40957834	311.5246	1	40963224	white	40963972	eight	2	1	0	0	POSITIVE
40963978	D	charlie	charlie	blue	eight	laker	green	five	40967594	314.6789	1	40972048	blue	40972763	eight	1	1	1	0	POSITIVE
40972769	E	charlie	ringo	red	three	baron	white	six												NEGATIVE
40978218	E	charlie	eagle	red	one	charlie	blue	four	40981732	40.53009	1	40986691	blue	40987316	four	1	1	1	1	POSITIVE
40987323	E	charlie	charlie	white	two	laker	green	six	40991230	310.5165	1	40995393	white	40996074	two	1	1	1	0	POSITIVE
40996080	B	charlie	charlie	blue	three	eagle	white	six	40999553	310.4324	1	41004284	blue	41004943	three	1	1	1	0	POSITIVE
41004951	E	charlie	laker	green	eight	ringo	blue	four												NEGATIVE
41010410	E	charlie	tiger	blue	six	charlie	white	three	41014441	38.26658	1	41019475	white	41020112	six	1	2	0	1	POSITIVE
41020124	D	charlie	laker	white	two	arrow	green	five												NEGATIVE
41025540	D	charlie	charlie	white	three	laker	green	five	41029028	313.2145	1	41033728	white	41034420	three	1	1	1	0	POSITIVE
41034426	E	charlie	charlie	white	one	eagle	red	five	41038266	43.3152	0	41042674	red	41043255	five	2	2	0	0	POSITIVE
41043263	B	charlie	hopper	green	eight	baron	white	three												NEGATIVE
41048719	B	charlie	arrow	green	six	charlie	blue	one	41052054	40.02601	1	41057028	blue	41057676	one	1	1	1	1	POSITIVE
