# Supplementary material for: Concurrent talking in immersive virtual reality: on the dominance of visual speech cues
Source: Sci Rep. 2017 Jun 19;7:3817. doi: 10.1038/s41598-017-04201-x (PMC5476615; doi:10.1038/s41598-017-04201-x)
Supplement: Supplementary file 2 — Dataset 1 [file 41598_2017_4201_MOESM2_ESM.zip › ResultsGonzalez-Franco/Results/Main Experiment/_13_Responses.txt]

52880914	A	charlie	eagle	green	seven	tiger	blue	four												NEGATIVE
52886369	A	charlie	ringo	white	seven	charlie	blue	six	52889882	30.41553	1	52896801	blue	52898164	six	1	1	1	1	POSITIVE
52898170	A	charlie	charlie	green	five	laker	white	eight	52901771	327.9459	1	52906417	green	52907445	five	1	1	1	0	POSITIVE
52907452	A	charlie	charlie	white	four	hopper	green	seven	52911035	319.571	1	52916023	white	52916984	four	1	1	1	0	POSITIVE
52916990	A	charlie	ringo	blue	seven	charlie	green	three	52920427	32.74661	1	52926244	blue	52927193	three	2	1	0	1	POSITIVE
52946780	B	charlie	hopper	red	eight	charlie	green	six	52950211	32.00951	1	52955274	green	52956614	six	1	1	1	1	POSITIVE
52956621	B	charlie	baron	red	eight	eagle	white	six												NEGATIVE
52962076	B	charlie	hopper	blue	three	charlie	green	seven	52965610	28.223	1	52970744	green	52972218	seven	1	1	1	1	POSITIVE
52972225	B	charlie	charlie	red	eight	baron	blue	two	52975725	325.0267	1	52982808	blue	52983657	two	2	2	0	0	POSITIVE
52983663	B	charlie	charlie	red	eight	ringo	green	three	52987013	324.9161	1	52992123	red	52993374	seven	1	0	0	0	POSITIVE
53010995	E	charlie	charlie	green	five	eagle	white	one	53015061	24.44581	0	53020193	red	53021131	three	0	0	0	0	POSITIVE
53021137	E	charlie	ringo	red	three	tiger	blue	two												NEGATIVE
53026582	E	charlie	ringo	red	seven	charlie	green	eight	53030731	22.10632	1	53036949	green	53040354	three	1	0	0	1	POSITIVE
53040361	E	charlie	charlie	red	eight	arrow	blue	seven											0	FALSENEGATIVE
53045809	E	charlie	laker	red	one	ringo	blue	seven												NEGATIVE
53051256	E	charlie	laker	white	eight	charlie	red	four											1	FALSENEGATIVE
53098644	C	charlie	charlie	blue	two	ringo	red	five	53102779	326.2415	1	53108277	blue	53109819	five	1	2	0	0	POSITIVE
53109825	C	charlie	hopper	white	eight	charlie	green	one											1	FALSENEGATIVE
53115293	C	charlie	tiger	red	six	eagle	blue	five	53115365	34.91553	0	53124440	green	53125636	one					FALSEPOSITIVE
53125642	C	charlie	charlie	green	four	arrow	blue	one	53130043	319.4966	1	53135453	green	53136537	four	1	1	1	0	POSITIVE
53136544	C	charlie	eagle	white	one	charlie	blue	two	53140377	39.5904	1	53145305	blue	53146076	two	1	1	1	1	POSITIVE
53164646	D	charlie	baron	blue	four	charlie	green	three	53168632	36.67732	1	53174157	blue	53175218	three	2	1	0	1	POSITIVE
53175225	D	charlie	eagle	green	two	baron	red	three												NEGATIVE
53180647	D	charlie	charlie	green	eight	tiger	blue	one	53184466	330.8413	1	53189840	green	53191347	eight	1	1	1	0	POSITIVE
53191354	D	charlie	eagle	green	one	charlie	white	five	53194926	35.93548	1	53200217	white	53201367	five	1	1	1	1	POSITIVE
53201373	D	charlie	charlie	blue	five	tiger	red	four	53204856	335.4852	1	53210526	blue	53211811	five	1	1	1	0	POSITIVE
53228281	B	charlie	charlie	green	seven	hopper	red	eight	53231970	329.4283	1	53236775	green	53238238	seven	1	1	1	0	POSITIVE
53238245	A	charlie	laker	blue	six	arrow	white	four												NEGATIVE
53243690	A	charlie	laker	green	two	charlie	red	four	53247200	39.317	1	53252256	red	53253150	four	1	1	1	1	POSITIVE
53253156	D	charlie	charlie	green	four	ringo	red	eight	53256638	325.0524	1	53261483	green	53262634	four	1	1	1	0	POSITIVE
53262640	D	charlie	baron	white	three	laker	green	five												NEGATIVE
53268062	D	charlie	charlie	white	two	eagle	red	five	53271640	332.9114	1	53276562	white	53277523	two	1	1	1	0	POSITIVE
53277530	A	charlie	charlie	white	six	ringo	blue	four	53281187	329.5358	1	53285945	white	53287006	six	1	1	1	0	POSITIVE
53287012	A	charlie	charlie	blue	two	ringo	white	six	53290574	328.8924	1	53296020	blue	53297025	two	1	1	1	0	POSITIVE
53297031	E	charlie	charlie	white	four	laker	red	five	53301366	26.62801	0	53305369	red	53306185	five	2	2	0	0	POSITIVE
53306191	E	charlie	charlie	green	two	hopper	white	eight	53310180	333.2798	1	53316137	red	53316930	two	0	1	0	0	POSITIVE
53316936	C	charlie	baron	blue	seven	arrow	green	eight												NEGATIVE
53322384	C	charlie	charlie	red	five	laker	blue	one	53326064	326.5611	1	53330926	red	53331819	five	1	1	1	0	POSITIVE
53331826	D	charlie	laker	green	one	charlie	red	eight	53335364	31.43768	1	53340242	red	53341526	eight	1	1	1	1	POSITIVE
53341532	E	charlie	hopper	green	six	charlie	red	one	53345301	34.3626	1	53349713	red	53350518	one	1	1	1	1	POSITIVE
53350525	A	charlie	arrow	green	three	tiger	white	five												NEGATIVE
53355980	A	charlie	charlie	red	five	laker	blue	four	53359469	321.0353	1	53364268	red	53365206	five	1	1	1	0	POSITIVE
53365212	D	charlie	eagle	red	seven	hopper	blue	four												NEGATIVE
53370634	D	charlie	ringo	red	two	charlie	white	four	53374484	32.52992	1	53378878	white	53379794	four	1	1	1	1	POSITIVE
53379807	D	charlie	charlie	red	four	hopper	green	six	53383382	321.2607	1	53388328	red	53389132	four	1	1	1	0	POSITIVE
53389138	C	charlie	eagle	white	eight	charlie	blue	seven	53392599	27.14223	1	53397721	blue	53398939	seven	1	1	1	1	POSITIVE
53398946	A	charlie	eagle	blue	seven	baron	white	four												NEGATIVE
53404391	A	charlie	charlie	green	three	eagle	blue	one	53408023	319.7696	1	53412779	green	53413403	three	1	1	1	0	POSITIVE
53413410	C	charlie	laker	blue	two	tiger	white	three												NEGATIVE
53418867	C	charlie	charlie	red	seven	arrow	blue	two	53422467	317.3065	1	53427433	red	53428506	seven	1	1	1	0	POSITIVE
53428520	B	charlie	laker	red	five	charlie	blue	two	53431917	28.02299	1	53436916	blue	53437531	two	1	1	1	1	POSITIVE
53437537	A	charlie	charlie	red	one	arrow	green	six	53440966	319.0207	1	53447271	red	53448164	one	1	1	1	0	POSITIVE
53448171	A	charlie	charlie	white	eight	eagle	red	two	53451755	307.9051	1	53456441	white	53457714	eight	1	1	1	0	POSITIVE
53457721	A	charlie	ringo	white	eight	charlie	blue	five	53461173	29.9519	1	53466628	blue	53467633	five	1	1	1	1	POSITIVE
53467640	D	charlie	charlie	blue	three	laker	green	two	53471033	325.5946	1	53476469	blue	53477150	three	1	1	1	0	POSITIVE
53477157	D	charlie	charlie	white	five	tiger	red	eight	53480785	310.5822	1	53485248	white	53486030	two	1	0	0	0	POSITIVE
53486038	A	charlie	baron	green	two	charlie	blue	seven	53489634	27.56818	1	53494720	blue	53497277	seven	1	1	1	1	POSITIVE
53497285	B	charlie	ringo	white	seven	baron	blue	two												NEGATIVE
53502753	B	charlie	arrow	red	one	charlie	blue	four	53506151	33.55582	1	53511274	blue	53512190	four	1	1	1	1	POSITIVE
53512196	B	charlie	eagle	red	six	charlie	white	seven	53515781	40.17452	1	53520332	red	53521360	seven	2	1	0	1	POSITIVE
53521366	B	charlie	charlie	red	five	laker	white	six	53525041	319.9032	1	53529671	red	53530553	five	1	1	1	0	POSITIVE
53530559	A	charlie	eagle	green	five	charlie	white	three	53534338	28.38458	1	53538818	white	53539656	three	1	1	1	1	POSITIVE
53539663	B	charlie	ringo	white	seven	charlie	blue	one	53543090	39.02787	1	53548458	blue	53549206	one	1	1	1	1	POSITIVE
53549213	A	charlie	tiger	blue	three	hopper	white	five												NEGATIVE
53554680	A	charlie	baron	red	seven	charlie	blue	two	53558023	42.62122	1	53563157	blue	53563895	two	1	1	1	1	POSITIVE
53563902	B	charlie	charlie	blue	six	arrow	white	three	53567462	317.3787	1	53572183	blue	53573266	six	1	1	1	0	POSITIVE
53573272	C	charlie	ringo	green	two	laker	red	five												NEGATIVE
53578732	C	charlie	charlie	blue	eight	arrow	red	four	53582264	312.6027	1	53589105	blue	53590289	eight	1	1	1	0	POSITIVE
53590295	E	charlie	charlie	white	four	eagle	blue	seven	53593703	28.81612	0	53598677	blue	53600141	seven	2	2	0	0	POSITIVE
53600149	B	charlie	eagle	green	four	hopper	white	two												NEGATIVE
53605593	B	charlie	charlie	blue	five	arrow	green	six	53609567	314.3688	1	53613824	blue	53614806	five	1	1	1	0	POSITIVE
53614813	E	charlie	charlie	green	three	tiger	red	two	53618649	23.18892	0	53623296	blue	53624111	two	0	2	0	0	POSITIVE
53624118	B	charlie	laker	blue	four	ringo	green	five												NEGATIVE
53629585	B	charlie	tiger	red	seven	charlie	white	eight	53633457	31.0654	1	53637883	white	53638832	eight	1	1	1	1	POSITIVE
53638839	A	charlie	charlie	white	two	eagle	green	one	53642553	316.2538	1	53646842	white	53647601	two	1	1	1	0	POSITIVE
53647607	B	charlie	charlie	red	five	eagle	white	one	53651169	307.8658	1	53655711	red	53656716	five	1	1	1	0	POSITIVE
53656722	B	charlie	hopper	green	three	ringo	blue	seven												NEGATIVE
53662191	B	charlie	eagle	blue	three	charlie	green	four	53665723	29.9643	1	53670589	green	53671461	four	1	1	1	1	POSITIVE
53671468	C	charlie	arrow	blue	five	laker	white	eight												NEGATIVE
53676917	C	charlie	charlie	red	one	baron	white	eight	53680605	312.4337	1	53684965	red	53685657	one	1	1	1	0	POSITIVE
53685664	C	charlie	charlie	green	five	tiger	red	eight	53689180	311.9216	1	53694001	green	53695028	five	1	1	1	0	POSITIVE
53695035	E	charlie	arrow	white	seven	laker	blue	six												NEGATIVE
53700480	E	charlie	baron	blue	seven	charlie	red	six	53704305	26.83856	1	53708712	red	53709639	six	1	1	1	1	POSITIVE
53709645	C	charlie	charlie	red	eight	baron	blue	four	53713162	317.2883	1	53718731	red	53719915	eight	1	1	1	0	POSITIVE
53719922	B	charlie	charlie	red	eight	baron	blue	one	53723540	314.4148	1	53728035	red	53729297	eight	1	1	1	0	POSITIVE
53729304	C	charlie	eagle	blue	five	charlie	white	seven	53733016	38.08376	1	53737920	white	53738814	seven	1	1	1	1	POSITIVE
53738821	C	charlie	charlie	green	five	arrow	white	one	53742533	316.5778	1	53748655	green	53749917	five	1	1	1	0	POSITIVE
53749923	C	charlie	laker	green	eight	charlie	blue	six	53753670	41.54358	1	53758596	blue	53759869	six	1	1	1	1	POSITIVE
53759876	C	charlie	laker	blue	five	tiger	white	three												NEGATIVE
53765334	C	charlie	laker	blue	five	charlie	red	seven	53768667	35.89502	1	53773486	red	53774591	seven	1	1	1	1	POSITIVE
53774598	E	charlie	arrow	blue	four	charlie	white	eight	53778041	33.57135	1	53783237	blue	53784633	eight	2	1	0	1	POSITIVE
53784639	D	charlie	arrow	red	four	laker	green	three												NEGATIVE
53790061	D	charlie	eagle	green	seven	charlie	blue	one	53793673	21.55826	1	53798472	blue	53799109	one	1	1	1	1	POSITIVE
53799116	C	charlie	tiger	red	three	charlie	white	six	53802566	35.56467	1	53807196	white	53808134	six	1	1	1	1	POSITIVE
53808141	B	charlie	charlie	blue	three	laker	white	four	53811715	312.9277	1	53816981	blue	53817673	three	1	1	1	0	POSITIVE
53817680	D	charlie	eagle	blue	one	charlie	red	seven	53821027	27.82841	1	53825805	red	53826810	seven	1	1	1	1	POSITIVE
53826817	A	charlie	laker	red	four	ringo	green	five												NEGATIVE
53832264	A	charlie	baron	red	one	charlie	green	eight	53835337	33.36852	1	53840973	green	53842224	eight	1	1	1	1	POSITIVE
53842231	D	charlie	charlie	red	four	tiger	white	five	53845746	315.255	1	53851026	red	53851763	four	1	1	1	0	POSITIVE
53851770	A	charlie	hopper	white	six	arrow	blue	five												NEGATIVE
53857225	A	charlie	charlie	white	seven	ringo	green	eight	53860525	302.2065	1	53865111	white	53865982	seven	1	1	1	0	POSITIVE
53865989	A	charlie	laker	green	eight	charlie	red	four	53869460	24.11229	1	53873935	red	53874572	four	1	1	1	1	POSITIVE
53874579	D	charlie	arrow	red	five	charlie	white	three	53877905	39.36189	1	53882570	red	53883419	three	2	1	0	1	POSITIVE
53883425	C	charlie	arrow	white	five	charlie	green	eight	53886773	41.77692	1	53891785	green	53892790	eight	1	1	1	1	POSITIVE
53892797	D	charlie	ringo	red	six	charlie	green	four	53896256	35.8302	1	53901391	green	53901972	four	1	1	1	1	POSITIVE
53901978	D	charlie	hopper	blue	one	charlie	green	four	53905495	36.02757	1	53910237	green	53910907	four	1	1	1	1	POSITIVE
53910914	D	charlie	charlie	red	five	hopper	white	three	53914429	316.5506	1	53919162	red	53919799	five	1	1	1	0	POSITIVE
53919806	C	charlie	hopper	blue	one	charlie	green	six	53923570	33.83698	1	53928399	green	53929315	six	1	1	1	1	POSITIVE
53929322	E	charlie	tiger	red	five	charlie	white	two	53933467	30.40474	1	53939792	white	53940585	two	1	1	1	1	POSITIVE
53940592	B	charlie	arrow	red	seven	hopper	green	six												NEGATIVE
53946040	B	charlie	charlie	blue	four	arrow	white	two	53949693	309.9239	1	53954369	blue	53955106	four	1	1	1	0	POSITIVE
53955113	E	charlie	eagle	green	two	baron	white	four												NEGATIVE
53960579	E	charlie	arrow	red	one	charlie	green	three	53964013	37.72612	1	53968678	green	53969281	three	1	1	1	1	POSITIVE
53969287	D	charlie	arrow	blue	five	charlie	white	two	53972771	33.98403	1	53977568	white	53978518	two	1	1	1	1	POSITIVE
53978525	E	charlie	charlie	green	eight	arrow	white	five	53982231	301.9962	1	53986683	white	53987409	eight	2	1	0	0	POSITIVE
53987416	A	charlie	baron	white	four	arrow	green	six												NEGATIVE
53992884	A	charlie	tiger	red	eight	charlie	blue	seven	53996306	33.91782	1	54001462	blue	54002578	seven	1	1	1	1	POSITIVE
54002585	E	charlie	eagle	blue	one	hopper	red	eight												NEGATIVE
54008041	E	charlie	eagle	green	one	charlie	blue	seven	54011542	38.79163	1	54016295	green	54017255	seven	2	1	0	1	POSITIVE
54017261	C	charlie	ringo	green	one	charlie	white	three	54020778	38.57656	1	54026996	white	54027844	three	1	1	1	1	POSITIVE
54027851	E	charlie	tiger	blue	six	ringo	green	four												NEGATIVE
54033308	E	charlie	charlie	white	three	hopper	blue	seven	54037249	312.1296	1	54043415	green	54044097	four	0	0	0	0	POSITIVE
54044104	D	charlie	charlie	white	four	ringo	red	one	54047674	306.4789	1	54051926	white	54052809	four	1	1	1	0	POSITIVE
54052815	B	charlie	hopper	blue	three	charlie	green	six	54056354	25.5447	1	54061309	green	54062425	six	1	1	1	1	POSITIVE
54062433	E	charlie	tiger	red	eight	baron	green	five												NEGATIVE
54067878	E	charlie	arrow	red	eight	charlie	blue	seven	54071477	35.37513	1	54076154	blue	54077148	seven	1	1	1	1	POSITIVE
54077155	B	charlie	tiger	blue	eight	charlie	white	four	54080570	40.80255	1	54085179	white	54086028	four	1	1	1	1	POSITIVE
54086034	E	charlie	ringo	green	five	laker	red	seven												NEGATIVE
54091493	E	charlie	tiger	blue	five	charlie	white	three	54095013	40.10225	1	54099923	blue	54100437	three	2	1	0	1	POSITIVE
54100445	E	charlie	eagle	red	seven	arrow	blue	two												NEGATIVE
54105900	E	charlie	charlie	white	seven	arrow	red	three	54109242	313.4284	1	54114031	white	54115002	seven	1	1	1	0	POSITIVE
54115009	E	charlie	charlie	red	seven	laker	green	one	54118596	311.5894	1	54123514	green	54124642	seven	2	1	0	0	POSITIVE
54124648	C	charlie	charlie	red	six	ringo	white	four	54128433	310.1838	1	54132964	red	54133935	six	1	1	1	0	POSITIVE
