# Supplementary material for: Concurrent talking in immersive virtual reality: on the dominance of visual speech cues
Source: Sci Rep. 2017 Jun 19;7:3817. doi: 10.1038/s41598-017-04201-x (PMC5476615; doi:10.1038/s41598-017-04201-x)
Supplement: Supplementary file 2 — Dataset 1 [file 41598_2017_4201_MOESM2_ESM.zip › ResultsGonzalez-Franco/Results/Main Experiment/_14_Responses.txt]

48275523	C	charlie	hopper	red	four	eagle	white	six												NEGATIVE
48280977	C	charlie	charlie	white	four	baron	green	seven	48284521	327.7425	1	48289410	green	48290236	four	2	1	0	0	POSITIVE
48290243	C	charlie	tiger	white	two	ringo	blue	six												NEGATIVE
48295687	C	charlie	laker	white	one	charlie	red	eight	48299358	27.21427	1	48303997	red	48305092	eight	1	1	1	1	POSITIVE
48305099	C	charlie	hopper	red	eight	ringo	white	three												NEGATIVE
48310567	C	charlie	laker	white	six	charlie	green	four	48314078	27.60783	1	48318953	green	48319747	four	1	1	1	1	POSITIVE
48319753	C	charlie	charlie	blue	two	arrow	red	seven	48323347	323.7761	1	48328180	blue	48328872	two	1	1	1	0	POSITIVE
48364231	D	charlie	eagle	white	three	charlie	blue	six	48368104	34.45322	1	48372848	blue	48374144	six	1	1	1	1	POSITIVE
48374151	D	charlie	tiger	green	seven	baron	blue	six												NEGATIVE
48379572	D	charlie	hopper	red	two	charlie	white	five	48382916	23.55908	1	48387783	red	48388676	five	2	1	0	1	POSITIVE
48388691	D	charlie	charlie	white	one	tiger	blue	five	48392778	324.1868	1	48397467	blue	48398751	five	2	2	0	0	POSITIVE
48398758	D	charlie	charlie	white	six	tiger	blue	seven	48402172	323.9036	1	48407062	blue	48408011	six	2	1	0	0	POSITIVE
48425509	A	charlie	charlie	blue	two	tiger	green	four	48429025	322.682	1	48434003	blue	48434718	two	1	1	1	0	POSITIVE
48434725	A	charlie	laker	white	seven	charlie	green	three	48438196	30.26571	1	48443095	green	48443844	three	1	1	1	1	POSITIVE
48443850	A	charlie	baron	blue	two	charlie	white	seven	48447258	21.93848	1	48452512	white	48453562	seven	1	1	1	1	POSITIVE
48453568	A	charlie	charlie	green	three	ringo	red	eight	48457119	329.4784	1	48462050	green	48462743	three	1	1	1	0	POSITIVE
48474131	E	charlie	charlie	green	one	ringo	blue	six	48477660	322.7907	1	48487384	red	48488423	three	0	0	0	0	POSITIVE
48488429	E	charlie	hopper	green	five	baron	red	eight												NEGATIVE
48493886	E	charlie	eagle	red	three	charlie	white	four	48497527	29.79538	1	48502050	white	48502798	four	1	1	1	1	POSITIVE
48502805	E	charlie	baron	green	four	charlie	blue	five	48506323	25.8229	1	48511466	green	48512249	five	2	1	0	1	POSITIVE
48512256	E	charlie	charlie	blue	one	ringo	green	five	48515805	322.067	1	48520715	blue	48521552	five	1	2	0	0	POSITIVE
48535108	B	charlie	charlie	green	seven	arrow	red	one	48538616	320.0921	1	48543613	green	48544730	seven	1	1	1	0	POSITIVE
48544737	B	charlie	charlie	red	five	ringo	blue	seven	48548121	322.7087	1	48552907	red	48553654	five	1	1	1	0	POSITIVE
48553662	B	charlie	eagle	blue	eight	charlie	red	five	48557111	31.43814	1	48561876	red	48562680	five	1	1	1	1	POSITIVE
48562686	B	charlie	arrow	white	three	charlie	red	two	48566079	27.0265	1	48571236	red	48572107	two	1	1	1	1	POSITIVE
48578893	D	charlie	laker	white	two	charlie	blue	seven	48582410	41.91436	1	48587577	blue	48588873	seven	1	1	1	1	POSITIVE
48588879	A	charlie	tiger	green	four	hopper	red	one												NEGATIVE
48594324	A	charlie	charlie	green	three	hopper	red	four	48597986	321.1247	1	48602679	green	48603215	three	1	1	1	0	POSITIVE
48603222	B	charlie	charlie	green	six	ringo	blue	seven	48606625	320.9835	1	48611481	green	48612665	six	1	1	1	0	POSITIVE
48612675	D	charlie	hopper	white	eight	eagle	blue	three												NEGATIVE
48618093	D	charlie	laker	white	eight	charlie	red	three	48621450	33.07834	1	48626515	red	48627309	three	1	1	1	1	POSITIVE
48627315	C	charlie	charlie	blue	seven	tiger	green	three	48630712	315.9011	1	48638590	blue	48639886	seven	1	1	1	0	POSITIVE
48639894	D	charlie	hopper	white	seven	eagle	blue	six												NEGATIVE
48645314	D	charlie	hopper	blue	one	charlie	green	seven	48648859	28.88685	1	48653971	green	48655634	seven	1	1	1	1	POSITIVE
48655641	A	charlie	arrow	red	four	charlie	green	two	48659058	30.67738	1	48663990	green	48664571	two	1	1	1	1	POSITIVE
48664577	B	charlie	ringo	red	three	arrow	white	eight												NEGATIVE
48670045	B	charlie	eagle	white	six	charlie	green	one	48673628	38.43695	1	48678154	green	48678913	one	1	1	1	1	POSITIVE
48678919	A	charlie	charlie	green	one	laker	blue	four	48682447	319.5963	1	48687391	green	48688262	one	1	1	1	0	POSITIVE
48688268	C	charlie	tiger	green	four	charlie	blue	two	48691820	44.83178	1	48696954	blue	48697969	two	1	1	1	1	POSITIVE
48697975	A	charlie	hopper	green	four	baron	blue	eight												NEGATIVE
48703432	A	charlie	charlie	green	eight	laker	blue	one	48707103	310.8078	1	48712412	green	48713797	eight	1	1	1	0	POSITIVE
48713804	C	charlie	tiger	blue	two	eagle	white	one												NEGATIVE
48719250	C	charlie	arrow	blue	four	charlie	white	two	48722680	34.66449	1	48728072	white	48729066	two	1	1	1	1	POSITIVE
48729071	A	charlie	ringo	white	one	charlie	red	seven	48732678	35.99516	1	48737622	red	48738817	seven	1	1	1	1	POSITIVE
48738824	C	charlie	charlie	white	seven	tiger	blue	six	48742328	314.2076	1	48747742	white	48748546	seven	1	1	1	0	POSITIVE
48748553	A	charlie	charlie	green	two	tiger	white	three	48752093	308.7696	1	48757214	green	48758186	two	1	1	1	0	POSITIVE
48758194	E	charlie	baron	white	four	charlie	green	one	48761699	48.13867	1	48767870	green	48771064	one	1	1	1	1	POSITIVE
48771071	D	charlie	eagle	green	four	ringo	white	eight												NEGATIVE
48776493	D	charlie	charlie	white	three	tiger	red	four	48779949	307.9342	1	48784870	white	48785976	three	1	1	1	0	POSITIVE
48785982	A	charlie	arrow	blue	three	charlie	green	one	48789443	41.35484	1	48794476	green	48795370	one	1	1	1	1	POSITIVE
48795377	C	charlie	ringo	white	three	charlie	blue	four	48798859	34.09933	1	48804194	blue	48805065	four	1	1	1	1	POSITIVE
48805072	A	charlie	charlie	blue	four	arrow	green	one	48808523	317.8946	1	48813532	blue	48814347	four	1	1	1	0	POSITIVE
48814354	E	charlie	ringo	red	eight	charlie	blue	one	48817828	31.39056	1	48822635	blue	48823451	one	1	1	1	1	POSITIVE
48823459	B	charlie	ringo	white	seven	arrow	green	six												NEGATIVE
48828926	B	charlie	charlie	blue	four	ringo	white	five	48832469	316.8885	1	48837257	blue	48838083	four	1	1	1	0	POSITIVE
48838090	E	charlie	charlie	blue	six	hopper	white	one	48841461	329.2759	1	48846874	blue	48848091	six	1	1	1	0	POSITIVE
48848098	C	charlie	charlie	red	eight	arrow	white	six	48851573	313.7857	1	48856748	red	48858144	eight	1	1	1	0	POSITIVE
48858151	A	charlie	hopper	green	two	charlie	white	five	48861757	38.71343	1	48866399	white	48867125	five	1	1	1	1	POSITIVE
48867131	A	charlie	charlie	green	five	arrow	white	seven	48870574	319.8517	1	48875547	green	48876564	five	1	1	1	0	POSITIVE
48876571	A	charlie	baron	green	six	charlie	white	eight	48880098	42.0969	1	48885008	white	48886169	eight	1	1	1	1	POSITIVE
48886177	B	charlie	arrow	white	five	baron	green	four												NEGATIVE
48891625	B	charlie	arrow	blue	seven	charlie	green	four	48895110	36.07077	1	48899886	green	48900601	four	1	1	1	1	POSITIVE
48900608	B	charlie	baron	green	eight	ringo	white	two												NEGATIVE
48906052	B	charlie	ringo	blue	three	charlie	green	six	48909722	32.53331	1	48914507	green	48915512	six	1	1	1	1	POSITIVE
48915519	E	charlie	charlie	red	two	hopper	green	seven	48919068	314.8481	1	48923957	red	48924839	two	1	1	1	0	POSITIVE
48924846	D	charlie	tiger	white	five	charlie	blue	three	48928216	26.05678	1	48933362	blue	48934289	three	1	1	1	1	POSITIVE
48934295	A	charlie	tiger	red	eight	charlie	green	five	48937822	29.08231	1	48942543	green	48943392	five	1	1	1	1	POSITIVE
48943398	E	charlie	baron	blue	five	charlie	white	six	48946926	30.80292	1	48951814	white	48952820	six	1	1	1	1	POSITIVE
48952826	E	charlie	laker	blue	eight	arrow	red	seven												NEGATIVE
48958272	E	charlie	charlie	blue	five	tiger	white	eight	48962002	310.9252	1	48966615	blue	48967866	five	1	1	1	0	POSITIVE
48967873	B	charlie	charlie	green	two	ringo	white	six	48971422	315.9808	1	48975997	green	48976846	two	1	1	1	0	POSITIVE
48976853	A	charlie	charlie	blue	four	ringo	red	one	48980373	317.1804	1	48985201	blue	48986151	four	1	1	1	0	POSITIVE
48986157	A	charlie	hopper	red	seven	eagle	blue	two												NEGATIVE
48991625	A	charlie	laker	blue	eight	charlie	green	three	48995181	30.12032	1	48999644	green	49000225	three	1	1	1	1	POSITIVE
49000233	B	charlie	laker	blue	one	charlie	green	two	49003784	37.16901	1	49008379	green	49009027	two	1	1	1	1	POSITIVE
49009033	B	charlie	eagle	white	two	hopper	red	one												NEGATIVE
49014500	B	charlie	charlie	white	two	arrow	red	three	49018056	312.9151	1	49022765	white	49023604	two	1	1	1	0	POSITIVE
49023610	B	charlie	charlie	green	eight	ringo	white	one	49027061	322.4927	1	49032293	green	49033388	eight	1	1	1	0	POSITIVE
49033394	C	charlie	ringo	green	eight	baron	blue	four												NEGATIVE
49038851	C	charlie	charlie	green	one	ringo	blue	six	49042441	319.3842	1	49051081	green	49051717	one	1	1	1	0	POSITIVE
49051724	E	charlie	baron	green	two	charlie	red	eight	49056190	27.8659	1	49060285	red	49061067	two	1	2	0	1	POSITIVE
49061073	B	charlie	charlie	red	four	tiger	blue	one	49064590	321.2108	1	49069556	blue	49070639	four	2	1	0	0	POSITIVE
49070646	C	charlie	charlie	green	six	baron	white	one	49074163	318.7031	1	49078995	green	49080000	six	1	1	1	0	POSITIVE
49080006	B	charlie	ringo	white	one	hopper	red	five												NEGATIVE
49085451	B	charlie	charlie	green	seven	arrow	white	three	49089105	319.4158	1	49093962	green	49095146	seven	1	1	1	0	POSITIVE
49095152	C	charlie	laker	green	five	charlie	white	one	49098635	32.78029	1	49103344	white	49103992	five	1	2	0	1	POSITIVE
49103999	E	charlie	arrow	blue	five	charlie	white	one	49107636	44.98936	1	49112180	white	49113029	one	1	1	1	1	POSITIVE
49113036	C	charlie	hopper	red	one	eagle	white	seven												NEGATIVE
49118480	C	charlie	charlie	red	eight	ringo	white	four	49122046	314.8509	1	49126667	red	49127393	eight	1	1	1	0	POSITIVE
49127399	C	charlie	charlie	red	six	hopper	white	one	49130920	313.9855	1	49135458	red	49136318	six	1	1	1	0	POSITIVE
49136324	C	charlie	baron	green	three	ringo	white	seven												NEGATIVE
49141791	C	charlie	baron	blue	six	charlie	white	seven	49145289	36.33915	1	49150314	white	49151252	seven	1	1	1	1	POSITIVE
49151259	B	charlie	laker	blue	four	eagle	green	one												NEGATIVE
49156716	B	charlie	baron	red	two	charlie	white	one	49160146	31.34672	1	49165560	white	49166543	one	1	1	1	1	POSITIVE
49166550	C	charlie	ringo	white	four	charlie	blue	two	49170220	30.8263	1	49175859	blue	49176965	two	1	1	1	1	POSITIVE
49176971	D	charlie	charlie	white	five	eagle	green	four	49180533	314.3569	1	49185532	green	49186213	five	2	1	0	0	POSITIVE
49186221	D	charlie	charlie	blue	seven	hopper	green	two	49189892	310.7925	1	49194490	blue	49195395	seven	1	1	1	0	POSITIVE
49195402	D	charlie	charlie	blue	three	laker	white	eight	49198772	316.132	1	49203605	blue	49208441	three	1	1	1	0	POSITIVE
49208448	C	charlie	charlie	green	eight	arrow	red	three	49211734	310.0828	1	49216774	green	49217768	eight	1	1	1	0	POSITIVE
49217775	B	charlie	arrow	blue	eight	hopper	red	three												NEGATIVE
49223224	B	charlie	baron	blue	six	charlie	red	eight	49226685	32.76371	1	49231686	red	49232591	eight	1	1	1	1	POSITIVE
49232597	E	charlie	laker	red	seven	tiger	blue	one												NEGATIVE
49238063	E	charlie	charlie	white	six	eagle	red	three	49241931	318.6348	1	49246229	white	49246955	six	1	1	1	0	POSITIVE
49246961	D	charlie	charlie	red	four	hopper	green	seven	49250691	319.5638	1	49255142	red	49255768	four	1	1	1	0	POSITIVE
49255774	D	charlie	baron	green	two	hopper	white	eight												NEGATIVE
49261196	D	charlie	charlie	green	six	eagle	white	one	49264785	314.9138	1	49269752	green	49271059	six	1	1	1	0	POSITIVE
49271066	D	charlie	hopper	blue	seven	charlie	red	four	49274648	39.45011	1	49279146	red	49279928	four	1	1	1	1	POSITIVE
49279934	E	charlie	eagle	red	five	charlie	blue	three	49283798	42.10348	1	49288619	blue	49289345	three	1	1	1	1	POSITIVE
49289350	D	charlie	tiger	white	four	baron	blue	eight												NEGATIVE
49294773	D	charlie	laker	green	seven	charlie	red	five	49298396	41.17307	1	49303396	red	49304278	five	1	1	1	1	POSITIVE
49304285	A	charlie	charlie	white	two	ringo	blue	six	49308181	320.0928	1	49312443	white	49313237	two	1	1	1	0	POSITIVE
49313245	D	charlie	tiger	green	eight	laker	red	five												NEGATIVE
49318665	D	charlie	charlie	red	four	tiger	green	seven	49322265	309.0807	1	49327199	red	49327903	four	1	1	1	0	POSITIVE
49327910	C	charlie	laker	green	seven	charlie	blue	four	49331393	30.00593	1	49336615	blue	49337787	four	1	1	1	1	POSITIVE
49337794	D	charlie	laker	green	six	charlie	blue	four	49341265	46.4987	1	49346556	blue	49347629	four	1	1	1	1	POSITIVE
49347635	B	charlie	hopper	blue	four	charlie	red	one	49350984	39.60243	1	49356106	red	49357112	one	1	1	1	1	POSITIVE
49357118	D	charlie	hopper	red	five	arrow	green	one												NEGATIVE
49362540	D	charlie	charlie	blue	four	baron	green	eight	49365750	310.3493	1	49371052	blue	49372001	four	1	1	1	0	POSITIVE
49372009	B	charlie	charlie	green	eight	ringo	white	six	49375458	313.6032	1	49380602	green	49381920	eight	1	1	1	0	POSITIVE
49381927	E	charlie	charlie	blue	five	ringo	white	eight	49385443	322.5057	1	49393459	white	49394017	five	2	1	0	0	POSITIVE
49394023	A	charlie	laker	red	one	charlie	white	seven	49397584	34.65369	1	49402250	white	49403556	seven	1	1	1	1	POSITIVE
49403563	E	charlie	tiger	white	three	charlie	green	one	49407034	51.8213	1	49411956	green	49413151	one	1	1	1	1	POSITIVE
49413158	C	charlie	hopper	green	two	charlie	white	six	49416805	42.79035	1	49422154	white	49423137	six	1	1	1	1	POSITIVE
49423143	E	charlie	charlie	white	six	arrow	green	five	49426715	320.7106	1	49431391	white	49432597	six	1	1	1	0	POSITIVE
49432604	E	charlie	charlie	white	eight	ringo	green	five	49436531	318.5356	1	49441198	white	49442360	eight	1	1	1	0	POSITIVE
49442366	E	charlie	charlie	blue	five	baron	red	six	49445726	323.2929	1	49451609	blue	49452502	five	1	1	1	0	POSITIVE
49452509	D	charlie	eagle	green	seven	charlie	white	three	49455957	31.31728	1	49460746	white	49461483	three	1	1	1	1	POSITIVE
49461489	E	charlie	hopper	blue	four	charlie	white	seven	49465160	40.46899	1	49469525	white	49470363	seven	1	1	1	1	POSITIVE
49470369	B	charlie	baron	red	five	arrow	blue	eight												NEGATIVE
49475816	B	charlie	baron	blue	one	charlie	green	five	49479191	30.84607	1	49484347	green	49485609	five	1	1	1	1	POSITIVE
