# Supplementary material for: Concurrent talking in immersive virtual reality: on the dominance of visual speech cues
Source: Sci Rep. 2017 Jun 19;7:3817. doi: 10.1038/s41598-017-04201-x (PMC5476615; doi:10.1038/s41598-017-04201-x)
Supplement: Supplementary file 2 — Dataset 1 [file 41598_2017_4201_MOESM2_ESM.zip › ResultsGonzalez-Franco/Results/Main Experiment/_15_Responses.txt]

52043040	E	charlie	arrow	green	two	baron	blue	one												NEGATIVE
52048515	E	charlie	charlie	blue	four	laker	green	two	52052847	323.9615	1	52057507	blue	52058802	four	1	1	1	0	POSITIVE
52058809	E	charlie	laker	green	six	charlie	white	eight	52062325	22.10637	1	52067805	white	52069235	six	1	2	0	1	POSITIVE
52069241	E	charlie	ringo	white	three	charlie	blue	two	52072581	28.4429	1	52078238	blue	52079444	two	1	1	1	1	POSITIVE
52079451	E	charlie	charlie	blue	eight	baron	white	six	52083024	322.039	1	52091742	blue	52093149	eight	1	1	1	0	POSITIVE
52111451	B	charlie	eagle	red	five	charlie	blue	four	52114855	21.21384	1	52120459	blue	52121609	four	1	1	1	1	POSITIVE
52121616	B	charlie	laker	blue	seven	charlie	green	four	52125024	26.12779	1	52130244	green	52131350	four	1	1	1	1	POSITIVE
52131356	B	charlie	ringo	blue	four	arrow	green	six												NEGATIVE
52136824	B	charlie	charlie	green	six	tiger	white	three	52140268	327.4925	1	52145916	green	52147222	six	1	1	1	0	POSITIVE
52147229	B	charlie	charlie	blue	seven	laker	white	five	52150711	321.3766	1	52156035	blue	52157487	seven	1	1	1	0	POSITIVE
52165637	D	charlie	charlie	blue	eight	hopper	green	three	52169186	323.2029	1	52174577	blue	52175594	two	1	0	0	0	POSITIVE
52175600	D	charlie	eagle	green	seven	charlie	white	one	52179160	24.31418	1	52183982	white	52185021	one	1	1	1	1	POSITIVE
52185027	D	charlie	eagle	red	six	hopper	white	one												NEGATIVE
52190449	D	charlie	ringo	green	four	charlie	white	two	52193851	25.16238	1	52199319	white	52200491	two	1	1	1	1	POSITIVE
52200499	D	charlie	eagle	green	two	laker	blue	three												NEGATIVE
52205920	D	charlie	charlie	green	six	ringo	red	one	52209341	326.9953	1	52214532	green	52216285	six	1	1	1	0	POSITIVE
52230712	A	charlie	charlie	green	four	eagle	white	one	52234231	325.294	1	52239753	green	52240959	four	1	1	1	0	POSITIVE
52240966	A	charlie	baron	white	one	arrow	red	four												NEGATIVE
52246412	A	charlie	arrow	blue	five	charlie	green	four	52249761	25.09447	1	52255134	green	52256240	four	1	1	1	1	POSITIVE
52256246	A	charlie	tiger	red	five	charlie	blue	one	52259819	29.36773	1	52265087	blue	52266080	one	1	1	1	1	POSITIVE
52266087	A	charlie	charlie	blue	eight	arrow	white	two	52269564	320.0412	1	52274871	blue	52276524	eight	1	1	1	0	POSITIVE
52285802	C	charlie	laker	white	two	charlie	green	six	52289318	26.36465	1	52294541	green	52295826	six	1	1	1	1	POSITIVE
52295832	C	charlie	eagle	green	six	arrow	white	two												NEGATIVE
52301299	C	charlie	charlie	green	seven	tiger	red	two	52304832	321.0565	1	52310112	green	52311396	seven	1	1	1	0	POSITIVE
52311403	C	charlie	charlie	blue	six	laker	red	four	52314920	322.1275	1	52320321	blue	52321706	six	1	1	1	0	POSITIVE
52321713	C	charlie	ringo	green	eight	eagle	white	two												NEGATIVE
52327182	C	charlie	hopper	red	five	charlie	blue	two	52330659	24.76313	1	52335914	blue	52336842	two	1	1	1	1	POSITIVE
52344711	E	charlie	charlie	white	eight	hopper	blue	two	52348353	323.2832	1	52353808	white	52355137	eight	1	1	1	0	POSITIVE
52355144	C	charlie	charlie	blue	six	laker	red	one	52358671	318.7467	1	52363750	blue	52364955	six	1	1	1	0	POSITIVE
52364962	B	charlie	eagle	blue	three	charlie	green	five	52368504	26.57693	1	52374540	green	52375701	five	1	1	1	1	POSITIVE
52375708	C	charlie	charlie	white	two	baron	green	three	52379212	315.2402	1	52384435	white	52385464	two	1	1	1	0	POSITIVE
52385470	B	charlie	eagle	red	eight	tiger	blue	one												NEGATIVE
52390916	B	charlie	ringo	white	five	charlie	blue	one	52394401	25.57543	1	52400722	blue	52403805	one	1	1	1	1	POSITIVE
52403811	D	charlie	charlie	white	two	ringo	green	four	52407293	321.5127	1	52412651	white	52413701	two	1	1	1	0	POSITIVE
52413708	A	charlie	ringo	green	seven	charlie	red	eight	52417092	25.36918	1	52422133	red	52423319	eight	1	1	1	1	POSITIVE
52423330	B	charlie	charlie	blue	one	arrow	white	three	52426875	322.4445	1	52432020	blue	52432902	one	1	1	1	0	POSITIVE
52432909	A	charlie	charlie	green	seven	baron	white	eight	52436330	321.5339	1	52441492	green	52442620	seven	1	1	1	0	POSITIVE
52442627	C	charlie	charlie	red	seven	eagle	blue	four	52446130	320.3806	1	52451532	red	52452695	seven	1	1	1	0	POSITIVE
52452704	B	charlie	baron	white	eight	charlie	blue	four	52456182	28.63437	1	52461385	blue	52462368	four	1	1	1	1	POSITIVE
52462374	A	charlie	charlie	blue	eight	tiger	white	seven	52465858	318.2088	1	52470801	blue	52471851	eight	1	1	1	0	POSITIVE
52471857	A	charlie	ringo	red	five	tiger	blue	six												NEGATIVE
52477305	A	charlie	charlie	blue	five	tiger	green	eight	52480770	319.9911	1	52485991	blue	52487030	five	1	1	1	0	POSITIVE
52487037	B	charlie	charlie	white	four	laker	blue	seven	52490523	316.712	1	52495643	white	52496838	four	1	1	1	0	POSITIVE
52496846	A	charlie	charlie	green	four	tiger	blue	five	52500273	319.3883	1	52505394	green	52506321	four	1	1	1	0	POSITIVE
52506327	D	charlie	baron	blue	seven	charlie	white	two	52509676	28.62267	1	52515257	white	52516173	two	1	1	1	1	POSITIVE
52516180	C	charlie	charlie	blue	one	laker	green	seven	52519651	314.7446	1	52524573	blue	52525422	one	1	1	1	0	POSITIVE
52525428	C	charlie	ringo	green	six	charlie	red	four	52528880	26.97697	1	52533833	red	52534759	four	1	1	1	1	POSITIVE
52534766	D	charlie	laker	white	six	baron	red	four												NEGATIVE
52540188	D	charlie	ringo	white	eight	charlie	blue	one	52543598	24.8391	1	52548811	blue	52549571	one	1	1	1	1	POSITIVE
52549578	D	charlie	laker	green	five	hopper	white	three												NEGATIVE
52554999	D	charlie	ringo	red	seven	charlie	blue	one	52558365	26.31998	1	52563310	blue	52564058	one	1	1	1	1	POSITIVE
52564065	A	charlie	charlie	blue	eight	laker	white	one	52567661	319.743	1	52572424	blue	52573608	eight	1	1	1	0	POSITIVE
52573615	E	charlie	baron	blue	three	charlie	green	eight	52577066	31.97756	1	52586196	blue	52587057	three	2	2	0	1	POSITIVE
52587064	A	charlie	baron	red	five	hopper	white	one												NEGATIVE
52592532	A	charlie	hopper	white	seven	charlie	green	two	52595998	25.18705	1	52601131	green	52602125	two	1	1	1	1	POSITIVE
52602131	E	charlie	arrow	red	two	eagle	white	three												NEGATIVE
52607576	E	charlie	eagle	green	four	charlie	red	three	52611008	28.05214	1	52616490	red	52617505	four	1	2	0	1	POSITIVE
52617512	E	charlie	charlie	red	four	laker	blue	three	52621040	319.4926	1	52626050	red	52627190	four	1	1	1	0	POSITIVE
52627195	B	charlie	hopper	blue	eight	charlie	red	six	52630579	31.03941	1	52635522	red	52636662	six	1	1	1	1	POSITIVE
52636668	C	charlie	baron	red	seven	charlie	blue	six	52640085	26.12981	1	52645442	blue	52646592	six	1	1	1	1	POSITIVE
52646598	A	charlie	tiger	red	five	charlie	green	eight	52650038	26.91906	1	52655148	green	52656422	eight	1	1	1	1	POSITIVE
52656430	A	charlie	ringo	white	one	charlie	red	eight	52659757	28.0258	1	52665101	red	52666564	eight	1	1	1	1	POSITIVE
52666570	C	charlie	laker	blue	three	charlie	green	seven	52670512	24.99214	1	52675019	green	52676080	seven	1	1	1	1	POSITIVE
52676088	E	charlie	arrow	blue	seven	charlie	green	six	52679494	29.54125	1	52684714	green	52685742	six	1	1	1	1	POSITIVE
52685748	B	charlie	baron	red	six	charlie	white	three	52689400	34.8603	1	52694600	white	52695572	three	1	1	1	1	POSITIVE
52695578	C	charlie	arrow	blue	six	charlie	green	one	52698881	32.47764	1	52704217	green	52705256	one	1	1	1	1	POSITIVE
52705262	B	charlie	charlie	white	six	laker	green	eight	52708758	316.085	1	52713924	white	52714984	six	1	1	1	0	POSITIVE
52714991	C	charlie	laker	white	six	baron	blue	three												NEGATIVE
52720450	C	charlie	charlie	green	six	ringo	white	five	52723970	318.7479	1	52729271	green	52730444	six	1	1	1	0	POSITIVE
52730450	B	charlie	tiger	green	two	charlie	blue	three	52733893	33.48686	1	52739280	blue	52740229	three	1	1	1	1	POSITIVE
52740236	B	charlie	eagle	red	two	laker	blue	three												NEGATIVE
52745687	B	charlie	charlie	green	three	laker	red	one	52749135	320.1336	1	52754426	green	52755275	three	1	1	1	0	POSITIVE
52755281	E	charlie	charlie	blue	two	eagle	green	three	52758742	320.4616	1	52763741	blue	52764579	two	1	1	1	0	POSITIVE
52764585	E	charlie	eagle	white	one	arrow	red	five												NEGATIVE
52770042	E	charlie	laker	blue	seven	charlie	red	two	52773395	24.84319	1	52780663	blue	52781546	two	2	1	0	1	POSITIVE
52781553	B	charlie	charlie	blue	four	hopper	white	two	52785027	320.3867	1	52789756	blue	52790694	four	1	1	1	0	POSITIVE
52790700	E	charlie	charlie	blue	six	laker	red	seven	52794194	323.0244	1	52799127	blue	52800211	six	1	1	1	0	POSITIVE
52800217	B	charlie	ringo	green	seven	charlie	blue	five	52803649	24.70321	1	52808677	blue	52809627	five	1	1	1	1	POSITIVE
52809634	D	charlie	charlie	blue	four	baron	red	six	52813228	321.778	1	52818295	blue	52819256	four	1	1	1	0	POSITIVE
52819263	B	charlie	arrow	green	five	hopper	blue	six												NEGATIVE
52824730	B	charlie	charlie	red	three	hopper	white	six	52828106	317.6804	1	52833274	red	52834178	three	1	1	1	0	POSITIVE
52834186	C	charlie	charlie	white	seven	ringo	blue	one	52837581	320.4355	1	52842589	white	52843717	seven	1	1	1	0	POSITIVE
52843724	D	charlie	charlie	blue	four	baron	green	five	52847049	320.3959	1	52852161	blue	52852966	four	1	1	1	0	POSITIVE
52852972	B	charlie	laker	blue	seven	ringo	white	six												NEGATIVE
52858417	B	charlie	arrow	green	five	charlie	red	seven	52861805	26.69349	1	52866883	red	52867821	seven	1	1	1	1	POSITIVE
52867829	B	charlie	tiger	white	six	ringo	red	eight												NEGATIVE
52873301	B	charlie	charlie	red	seven	baron	green	two	52876728	317.8189	1	52881895	red	52882934	seven	1	1	1	0	POSITIVE
52882941	E	charlie	charlie	blue	three	tiger	red	two	52886301	324.8407	1	52891446	blue	52892328	three	1	1	1	0	POSITIVE
52892334	B	charlie	charlie	green	two	hopper	blue	four	52895773	320.2372	1	52900750	green	52901532	two	1	1	1	0	POSITIVE
52901538	E	charlie	eagle	white	three	arrow	green	eight												NEGATIVE
52907006	E	charlie	ringo	red	eight	charlie	green	two	52910617	26.49863	1	52915483	green	52916209	two	1	1	1	1	POSITIVE
52916216	C	charlie	eagle	white	one	charlie	blue	four	52921062	27.72257	1	52924575	blue	52925424	four	1	1	1	1	POSITIVE
52925431	C	charlie	tiger	red	two	laker	blue	seven												NEGATIVE
52930893	C	charlie	laker	white	two	charlie	blue	one	52934444	27.23077	1	52939431	blue	52940258	one	1	1	1	1	POSITIVE
52940266	E	charlie	charlie	red	one	tiger	blue	six	52943916	323.3792	1	52949316	red	52950266	one	1	1	1	0	POSITIVE
52950273	C	charlie	ringo	white	six	charlie	blue	two	52953818	30.17294	1	52958732	blue	52959448	two	1	1	1	1	POSITIVE
52959456	A	charlie	charlie	white	two	laker	green	one	52962876	317.7652	1	52967836	white	52968964	two	1	1	1	0	POSITIVE
52968971	A	charlie	hopper	red	three	charlie	green	six	52972408	30.2814	1	52977509	green	52978648	six	1	1	1	1	POSITIVE
52978655	D	charlie	baron	white	one	eagle	green	two												NEGATIVE
52984077	D	charlie	charlie	blue	three	hopper	white	eight	52987520	319.379	1	52992398	blue	52993147	three	1	1	1	0	POSITIVE
52993153	C	charlie	hopper	blue	six	charlie	green	seven	52996540	27.62311	1	53001660	green	53002809	seven	1	1	1	1	POSITIVE
53002815	D	charlie	hopper	red	six	arrow	blue	two												NEGATIVE
53008237	D	charlie	charlie	blue	seven	arrow	red	six	53011647	324.8167	1	53016961	blue	53018000	seven	1	1	1	0	POSITIVE
53018013	D	charlie	hopper	white	six	eagle	red	five												NEGATIVE
53023428	D	charlie	hopper	blue	two	charlie	green	three	53026950	28.11792	1	53031985	green	53032700	three	1	1	1	1	POSITIVE
53032707	D	charlie	hopper	green	four	charlie	white	eight	53036221	33.4751	1	53041534	white	53042573	eight	1	1	1	1	POSITIVE
53042580	A	charlie	hopper	blue	one	tiger	white	five												NEGATIVE
53048028	A	charlie	charlie	blue	seven	eagle	white	one	53051595	322.3066	1	53056503	blue	53057597	seven	1	1	1	0	POSITIVE
53057604	D	charlie	hopper	blue	seven	charlie	white	one	53060996	28.30883	1	53066466	white	53067427	one	1	1	1	1	POSITIVE
53067434	A	charlie	arrow	white	six	laker	green	four												NEGATIVE
53072879	A	charlie	laker	blue	four	charlie	red	six	53076366	26.12876	1	53081188	red	53082338	six	1	1	1	1	POSITIVE
53082345	D	charlie	laker	red	seven	charlie	green	one	53085704	28.14245	1	53090839	green	53091720	one	1	1	1	1	POSITIVE
53091727	A	charlie	arrow	blue	three	eagle	green	six												NEGATIVE
53097189	A	charlie	eagle	red	one	charlie	white	six	53100775	24.19898	1	53105962	white	53107291	six	1	1	1	1	POSITIVE
53107298	D	charlie	charlie	white	five	tiger	green	two	53110738	327.5956	1	53115580	white	53116573	five	1	1	1	0	POSITIVE
53116580	D	charlie	arrow	red	three	laker	white	six												NEGATIVE
53122002	D	charlie	charlie	blue	one	ringo	green	four	53125492	325.8195	1	53130781	blue	53131731	one	1	1	1	0	POSITIVE
53131737	D	charlie	ringo	blue	seven	charlie	white	four	53135008	30.43503	1	53140030	white	53141013	four	1	1	1	1	POSITIVE
53141020	E	charlie	tiger	blue	six	charlie	green	four	53144483	25.5941	1	53149938	green	53151032	four	1	1	1	1	POSITIVE
53151038	C	charlie	arrow	green	eight	ringo	blue	five												NEGATIVE
53156498	C	charlie	charlie	blue	four	ringo	green	one	53159985	321.9281	1	53165062	blue	53165922	four	1	1	1	0	POSITIVE
53165928	E	charlie	baron	green	one	laker	blue	seven												NEGATIVE
53171373	E	charlie	charlie	white	five	hopper	red	four	53174862	317.7178	1	53179705	white	53180688	five	1	1	1	0	POSITIVE
53180695	C	charlie	charlie	blue	seven	arrow	white	five	53184125	322.5544	1	53189200	blue	53190428	seven	1	1	1	0	POSITIVE
53190435	E	charlie	charlie	red	seven	tiger	white	eight	53193929	320.0634	1	53198940	red	53199912	seven	1	1	1	0	POSITIVE
53199919	A	charlie	eagle	green	eight	hopper	white	two												NEGATIVE
53205374	A	charlie	charlie	green	one	ringo	blue	eight	53208962	318.0933	1	53214209	green	53215302	one	1	1	1	0	POSITIVE
53215310	E	charlie	baron	white	one	laker	blue	five												NEGATIVE
53220777	E	charlie	tiger	green	three	charlie	red	one	53224434	23.69123	1	53229132	red	53230248	one	1	1	1	1	POSITIVE
53230255	A	charlie	ringo	red	four	charlie	blue	five	53233606	25.7195	1	53238760	blue	53239866	five	1	1	1	1	POSITIVE
53239872	E	charlie	baron	white	one	charlie	blue	three	53243237	29.54968	1	53248310	blue	53249182	three	1	1	1	1	POSITIVE
53249192	D	charlie	laker	red	two	ringo	green	four												NEGATIVE
53254610	D	charlie	charlie	blue	eight	eagle	green	two	53258199	320.5804	1	53264763	green	53265702	three	2	0	0	0	POSITIVE
