# Supplementary material for: Concurrent talking in immersive virtual reality: on the dominance of visual speech cues
Source: Sci Rep. 2017 Jun 19;7:3817. doi: 10.1038/s41598-017-04201-x (PMC5476615; doi:10.1038/s41598-017-04201-x)
Supplement: Supplementary file 2 — Dataset 1 [file 41598_2017_4201_MOESM2_ESM.zip › ResultsGonzalez-Franco/Results/Main Experiment/_16_Responses.txt]

58709625	E	charlie	laker	blue	seven	eagle	white	four												NEGATIVE
58715072	E	charlie	charlie	red	three	laker	green	one											0	FALSENEGATIVE
58720514	E	charlie	hopper	blue	eight	charlie	white	six	58723924	353.3296	0	58729159	white	58730320	six	1	1	1	1	POSITIVE
58730326	E	charlie	ringo	blue	eight	charlie	red	three	58734027	356.1779	0	58738942	red	58741456	three	1	1	1	1	POSITIVE
58741462	E	charlie	charlie	white	five	laker	green	three	58745207	352.8731	0	58749755	white	58751095	five	1	1	1	0	POSITIVE
58777150	B	charlie	charlie	red	five	arrow	white	seven	58780643	347.0757	1	58785520	red	58786369	five	1	1	1	0	POSITIVE
58786376	B	charlie	tiger	green	seven	charlie	red	one	58789350	347.4253	0	58795283	red	58796700	one	1	1	1	1	POSITIVE
58796708	B	charlie	hopper	green	seven	laker	red	two												NEGATIVE
58802164	B	charlie	charlie	green	five	baron	blue	one	58805686	350.0128	0	58811088	green	58812306	five	1	1	1	0	POSITIVE
58812312	B	charlie	hopper	blue	one	charlie	green	two	58815919	347.9889	0	58821186	green	58822615	two	1	1	1	1	POSITIVE
58835300	D	charlie	baron	green	one	charlie	white	six	58838660	352.1427	0	58843425	white	58844609	six	1	1	1	1	POSITIVE
58844616	D	charlie	laker	red	four	baron	white	one												NEGATIVE
58850038	D	charlie	ringo	red	three	charlie	white	eight	58853582	355.4861	0	58860950	red	58863989	one	2	0	0	1	POSITIVE
58863997	D	charlie	charlie	red	one	baron	green	five	58867533	351.5428	0	58879627	white	58880486	five	0	2	0	0	POSITIVE
58880493	D	charlie	ringo	green	five	arrow	red	six												NEGATIVE
58885916	D	charlie	charlie	green	two	arrow	white	three	58889381	346.4655	1	58894862	green	58896169	two	1	1	1	0	POSITIVE
58913880	A	charlie	charlie	white	five	tiger	red	eight	58917319	346.4805	1	58922295	red	58923256	five	2	1	0	0	POSITIVE
58923264	A	charlie	hopper	red	two	ringo	white	seven												NEGATIVE
58928729	A	charlie	eagle	green	eight	charlie	blue	six	58932230	348.0782	0	58937374	blue	58938279	six	1	1	1	1	POSITIVE
58938286	A	charlie	charlie	blue	three	arrow	white	seven	58941880	345.8376	1	58947852	blue	58949103	three	1	1	1	0	POSITIVE
58949110	A	charlie	laker	white	four	ringo	green	five												NEGATIVE
58954577	A	charlie	hopper	blue	seven	charlie	green	four	58957897	342.5888	0	58963244	green	58964461	four	1	1	1	1	POSITIVE
58971315	C	charlie	charlie	white	one	ringo	red	five	58974709	344.6523	1	58980188	red	58981618	one	2	1	0	0	POSITIVE
58981624	C	charlie	laker	red	five	charlie	white	one	58984898	345.0001	0	58990208	red	58991381	five	2	2	0	1	POSITIVE
58991387	C	charlie	laker	white	four	hopper	green	two												NEGATIVE
58996833	C	charlie	charlie	blue	eight	eagle	white	three	59000254	351.33	0	59005566	blue	59006750	three	1	2	0	0	POSITIVE
59006758	C	charlie	arrow	white	two	charlie	red	one	59009804	339.0849	0	59019886	white	59022377	two	2	2	0	1	POSITIVE
59035385	C	charlie	charlie	blue	six	eagle	green	two	59038923	352.5998	0	59043990	green	59045007	six	2	1	0	0	POSITIVE
59045013	A	charlie	laker	blue	two	eagle	red	five												NEGATIVE
59050469	A	charlie	charlie	white	six	arrow	green	one	59053756	342.4326	1	59058623	white	59059617	six	1	1	1	0	POSITIVE
59059624	C	charlie	charlie	red	two	ringo	blue	six	59062862	336.4715	1	59071792	red	59073088	six	1	2	0	0	POSITIVE
59073094	A	charlie	arrow	blue	five	baron	red	six	59073973	341.3305	0	59088603	red	59089239	five					FALSEPOSITIVE
59089247	A	charlie	ringo	green	three	hopper	red	six												NEGATIVE
59094704	A	charlie	charlie	green	four	laker	blue	three	59098158	337.3091	1	59103045	green	59104274	four	1	1	1	0	POSITIVE
59104280	A	charlie	laker	green	one	tiger	white	six												NEGATIVE
59109726	A	charlie	charlie	green	seven	laker	red	three	59113026	340.2719	1	59118001	red	59118862	three	2	2	0	0	POSITIVE
59118869	A	charlie	ringo	white	eight	charlie	green	six	59122543	340.9086	0	59127340	green	59128300	six	1	1	1	1	POSITIVE
59128307	A	charlie	charlie	white	eight	eagle	red	six	59131624	335.0183	1	59136923	white	59138141	eight	1	1	1	0	POSITIVE
59138147	B	charlie	laker	red	seven	hopper	white	eight												NEGATIVE
59143592	B	charlie	charlie	blue	eight	arrow	green	five	59146791	342.6809	1	59151902	blue	59153197	eight	1	1	1	0	POSITIVE
59153204	A	charlie	hopper	blue	seven	baron	green	three												NEGATIVE
59158661	A	charlie	charlie	white	seven	baron	green	eight	59161959	341.5597	1	59166837	white	59168009	seven	1	1	1	0	POSITIVE
59168016	D	charlie	charlie	blue	one	hopper	green	six	59172537	344.0285	1	59176397	blue	59178006	one	1	1	1	0	POSITIVE
59178013	A	charlie	arrow	green	four	hopper	red	eight												NEGATIVE
59183468	A	charlie	eagle	blue	six	charlie	white	four	59187653	339.0664	0	59192348	white	59193744	four	1	1	1	1	POSITIVE
59193751	E	charlie	arrow	white	eight	charlie	blue	four	59196956	340.9815	0	59202535	blue	59203518	four	1	1	1	1	POSITIVE
59203524	A	charlie	arrow	white	five	tiger	blue	one												NEGATIVE
59208992	A	charlie	eagle	white	one	charlie	red	six	59212380	339.1792	0	59217648	red	59218597	six	1	1	1	1	POSITIVE
59218604	D	charlie	tiger	red	one	charlie	blue	eight	59222063	344.8443	0	59227165	blue	59228348	eight	1	1	1	1	POSITIVE
59228355	E	charlie	hopper	green	two	laker	blue	four												NEGATIVE
59233821	E	charlie	hopper	blue	three	charlie	red	five	59236965	341.777	0	59242065	red	59242925	five	1	1	1	1	POSITIVE
59242933	B	charlie	baron	red	three	charlie	blue	five	59246157	348.6185	0	59251682	blue	59252464	five	1	1	1	1	POSITIVE
59252472	E	charlie	arrow	green	two	charlie	white	five	59255698	339.5597	0	59261233	white	59262383	five	1	1	1	1	POSITIVE
59262389	E	charlie	eagle	red	two	baron	blue	eight												NEGATIVE
59267836	E	charlie	charlie	green	eight	tiger	blue	six	59271698	340.3074	1	59276368	green	59277417	eight	1	1	1	0	POSITIVE
59277430	A	charlie	tiger	red	four	charlie	green	one	59280559	324.7398	0	59286208	green	59287347	one	1	1	1	1	POSITIVE
59287354	D	charlie	arrow	white	two	charlie	blue	three	59290523	326.6362	0	59296238	blue	59297791	three	1	1	1	1	POSITIVE
59297798	A	charlie	arrow	blue	two	charlie	green	four	59300978	334.1075	0	59306001	green	59307297	four	1	1	1	1	POSITIVE
59307303	E	charlie	laker	red	five	charlie	blue	seven	59310419	336.096	0	59316724	blue	59317874	seven	1	1	1	1	POSITIVE
59317881	A	charlie	hopper	white	seven	tiger	blue	two												NEGATIVE
59323326	A	charlie	laker	white	seven	charlie	red	two	59326681	344.004	0	59331837	red	59333523	two	1	1	1	1	POSITIVE
59333530	C	charlie	charlie	red	four	tiger	blue	five	59337996	334.94	1	59342024	blue	59342995	five	2	2	0	0	POSITIVE
59343002	A	charlie	charlie	white	six	ringo	red	two	59346229	333.8371	1	59351998	white	59353104	six	1	1	1	0	POSITIVE
59353111	A	charlie	hopper	red	three	charlie	blue	six	59356403	344.505	0	59361895	blue	59362889	six	1	1	1	1	POSITIVE
59362895	B	charlie	eagle	white	four	baron	red	one												NEGATIVE
59368363	B	charlie	charlie	green	five	tiger	blue	two	59371685	341.7595	1	59377007	green	59377935	five	1	1	1	0	POSITIVE
59377941	C	charlie	charlie	blue	six	ringo	red	one	59381423	340.0308	1	59386681	blue	59387697	six	1	1	1	0	POSITIVE
59387703	B	charlie	baron	green	seven	charlie	red	three	59390929	351.0605	0	59396555	red	59397738	three	1	1	1	1	POSITIVE
59397745	D	charlie	hopper	green	five	baron	white	two												NEGATIVE
59403167	D	charlie	charlie	white	one	arrow	green	seven	59406444	345.6074	1	59411723	white	59412684	one	1	1	1	0	POSITIVE
59412690	B	charlie	tiger	white	seven	charlie	green	six	59416187	326.4297	0	59420949	green	59422022	six	1	1	1	1	POSITIVE
59422028	C	charlie	laker	green	eight	eagle	white	five												NEGATIVE
59427474	C	charlie	eagle	blue	five	charlie	white	two	59430720	318.0763	0	59440698	red	59441547	five	0	2	0	1	POSITIVE
59441553	B	charlie	arrow	white	seven	tiger	green	five												NEGATIVE
59447009	B	charlie	ringo	blue	one	charlie	green	three	59450171	320.0809	0	59455632	green	59456916	three	1	1	1	1	POSITIVE
59456923	B	charlie	charlie	green	one	eagle	blue	seven	59460438	324.9524	1	59465149	green	59466466	one	1	1	1	0	POSITIVE
59466473	B	charlie	charlie	blue	seven	ringo	white	two	59469758	325.72	1	59474944	blue	59476017	seven	1	1	1	0	POSITIVE
59476024	B	charlie	charlie	blue	five	laker	white	six	59479671	324.1156	1	59484517	blue	59485310	five	1	1	1	0	POSITIVE
59485317	B	charlie	laker	white	six	charlie	green	one	59488634	333.2068	0	59493430	green	59494190	one	1	1	1	1	POSITIVE
59494197	B	charlie	baron	white	one	hopper	red	eight												NEGATIVE
59499654	B	charlie	hopper	red	six	charlie	green	two	59503442	327.1584	0	59507918	green	59508655	two	1	1	1	1	POSITIVE
59508661	B	charlie	charlie	blue	eight	baron	red	three	59512468	330.5021	1	59517111	blue	59518082	three	1	2	0	0	POSITIVE
59518089	A	charlie	ringo	blue	eight	baron	white	seven												NEGATIVE
59523535	A	charlie	hopper	green	four	charlie	blue	seven	59526766	333.4452	0	59533050	blue	59534379	seven	1	1	1	1	POSITIVE
59534386	C	charlie	charlie	blue	seven	baron	red	five	59538032	342.1192	1	59542891	blue	59543751	five	1	2	0	0	POSITIVE
59543757	D	charlie	baron	red	five	ringo	white	two												NEGATIVE
59549180	D	charlie	charlie	white	two	arrow	blue	one	59552446	340.8091	1	59558372	white	59559411	two	1	1	1	0	POSITIVE
59559418	D	charlie	charlie	white	seven	eagle	red	three	59563154	333.2372	1	59568570	white	59569900	seven	1	1	1	0	POSITIVE
59569907	C	charlie	arrow	green	one	charlie	blue	eight	59573221	355.6	0	59577986	green	59579059	eight	2	1	0	1	POSITIVE
59579065	B	charlie	ringo	green	five	laker	red	seven												NEGATIVE
59584521	B	charlie	eagle	green	seven	charlie	blue	one	59587649	0.2528102	0	59593300	blue	59594596	one	1	1	1	1	POSITIVE
59594602	D	charlie	ringo	white	eight	arrow	red	five												NEGATIVE
59600024	D	charlie	ringo	green	seven	charlie	white	eight	59603189	334.9709	0	59609362	red	59610792	eight	0	1	0	1	POSITIVE
59610798	C	charlie	laker	green	four	charlie	white	seven	59614204	356.9194	0	59619459	white	59620744	seven	1	1	1	1	POSITIVE
59620752	B	charlie	ringo	red	seven	laker	green	four												NEGATIVE
59626220	B	charlie	hopper	blue	seven	charlie	red	six	59629359	353.3044	0	59635019	red	59637633	six	1	1	1	1	POSITIVE
59637639	C	charlie	charlie	red	five	ringo	white	two	59641640	336.1919	1	59646401	white	59647227	two	2	2	0	0	POSITIVE
59647235	D	charlie	ringo	red	eight	hopper	blue	four												NEGATIVE
59652656	D	charlie	arrow	blue	one	charlie	white	three	59655889	3.447395	0	59661246	white	59662341	three	1	1	1	1	POSITIVE
59662353	C	charlie	ringo	blue	five	charlie	white	two	59665888	357.81	0	59670818	white	59671991	two	1	1	1	1	POSITIVE
59671998	C	charlie	ringo	green	eight	charlie	white	six	59675390	334.4432	0	59680268	white	59681508	six	1	1	1	1	POSITIVE
59681515	D	charlie	charlie	blue	eight	arrow	red	seven	59685369	355.3458	0	59691248	blue	59692734	eight	1	1	1	0	POSITIVE
59692741	D	charlie	hopper	white	two	charlie	green	six	59696453	12.59124	1	59701413	green	59703233	six	1	1	1	1	POSITIVE
59703239	D	charlie	arrow	green	seven	charlie	blue	three	59706431	9.514507	0	59712080	blue	59713431	three	1	1	1	1	POSITIVE
59713437	C	charlie	ringo	blue	two	charlie	red	five	59716709	348.658	0	59721999	blue	59723127	five	2	1	0	1	POSITIVE
59723133	D	charlie	laker	blue	three	charlie	red	seven	59726314	0.8074024	0	59731627	red	59732923	seven	1	1	1	1	POSITIVE
59732930	C	charlie	laker	red	eight	charlie	white	two	59736076	359.2896	0	59741333	red	59743467	two	2	1	0	1	POSITIVE
59743474	D	charlie	baron	red	five	ringo	white	seven												NEGATIVE
59748895	D	charlie	charlie	blue	three	eagle	green	two	59752306	353.5275	0	59757139	green	59758043	three	2	1	0	0	POSITIVE
59758050	A	charlie	baron	red	seven	hopper	green	eight												NEGATIVE
59763495	A	charlie	charlie	red	two	ringo	white	one	59766593	8.262502	0	59772028	red	59773011	two	1	1	1	0	POSITIVE
59773018	D	charlie	baron	blue	seven	charlie	white	one	59776276	332.5994	0	59781523	white	59782506	one	1	1	1	1	POSITIVE
59782512	C	charlie	ringo	red	two	baron	blue	four												NEGATIVE
59787957	C	charlie	charlie	green	eight	baron	white	two	59791378	304.8531	1	59796691	green	59797987	eight	1	1	1	0	POSITIVE
59797994	D	charlie	charlie	white	one	laker	green	five	59801453	12.12177	0	59806778	red	59807660	one	0	1	0	0	POSITIVE
59807667	E	charlie	eagle	red	one	charlie	green	two	59811196	340.3279	0	59816094	green	59816898	one	1	2	0	1	POSITIVE
59816904	E	charlie	charlie	white	six	laker	red	four	59820059	342.4388	1	59825465	white	59826961	six	1	1	1	0	POSITIVE
59826974	A	charlie	charlie	red	four	baron	blue	three	59830120	344.7979	1	59835160	red	59836183	four	1	1	1	0	POSITIVE
59836192	E	charlie	charlie	white	six	ringo	blue	seven	59839335	341.3051	1	59844397	white	59845693	six	1	1	1	0	POSITIVE
59845700	B	charlie	baron	green	four	laker	blue	one												NEGATIVE
59851155	B	charlie	charlie	green	four	baron	blue	five	59854449	5.821243	0	59859544	green	59860516	four	1	1	1	0	POSITIVE
59860522	E	charlie	arrow	red	one	hopper	white	three												NEGATIVE
59865978	E	charlie	laker	red	three	charlie	green	six	59869300	357.1753	0	59874523	green	59875986	six	1	1	1	1	POSITIVE
59875992	C	charlie	charlie	red	four	arrow	white	five	59879303	354.0987	0	59884866	white	59885737	four	2	1	0	0	POSITIVE
59885743	E	charlie	tiger	green	seven	hopper	red	six	59888568	324.6026	0	59898827	red	59899733	five					FALSEPOSITIVE
59899740	E	charlie	hopper	blue	four	eagle	white	two												NEGATIVE
59905195	E	charlie	charlie	white	eight	arrow	green	six											0	FALSENEGATIVE
59910646	D	charlie	baron	green	four	hopper	blue	two												NEGATIVE
59916063	D	charlie	charlie	green	three	arrow	white	four	59919228	3.858534	0	59924675	green	59925937	three	1	1	1	0	POSITIVE
59925944	E	charlie	charlie	red	five	laker	white	two	59929505	356.7457	0	59934504	red	59935566	five	1	1	1	0	POSITIVE
59935572	B	charlie	charlie	blue	one	laker	red	eight	59938901	357.6476	0	59944568	blue	59945820	one	1	1	1	0	POSITIVE
59945826	E	charlie	charlie	white	one	ringo	red	four	59949177	354.5807	0	59954041	white	59955057	one	1	1	1	0	POSITIVE
59955064	E	charlie	charlie	white	two	laker	green	five	59958188	327.2279	1	59963781	white	59964573	two	1	1	1	0	POSITIVE
59964580	E	charlie	eagle	red	three	charlie	green	one	59967918	339.3533	0	59973141	green	59974124	one	1	1	1	1	POSITIVE
59974130	E	charlie	arrow	blue	seven	hopper	green	one												NEGATIVE
59979586	E	charlie	charlie	red	eight	baron	blue	one	59983219	7.732244	0	59987885	red	59988946	eight	1	1	1	0	POSITIVE
59988953	E	charlie	tiger	blue	eight	charlie	green	seven	59992241	359.5114	0	59997715	green	59998865	seven	1	1	1	1	POSITIVE
59998872	C	charlie	eagle	blue	one	charlie	red	eight	60002134	1.496821	0	60007153	red	60008315	eight	1	1	1	1	POSITIVE
