# Supplementary material for: Concurrent talking in immersive virtual reality: on the dominance of visual speech cues
Source: Sci Rep. 2017 Jun 19;7:3817. doi: 10.1038/s41598-017-04201-x (PMC5476615; doi:10.1038/s41598-017-04201-x)
Supplement: Supplementary file 2 — Dataset 1 [file 41598_2017_4201_MOESM2_ESM.zip › ResultsGonzalez-Franco/Results/Main Experiment/_17_Responses.txt]

47483386	B	charlie	hopper	green	three	tiger	red	four												NEGATIVE
47488833	B	charlie	arrow	blue	five	charlie	white	six	47492135	39.13389	1	47497045	white	47497938	six	1	1	1	1	POSITIVE
47497943	B	charlie	hopper	green	five	arrow	white	one												NEGATIVE
47503388	B	charlie	tiger	green	five	charlie	white	seven	47506589	35.83445	1	47511464	white	47512346	seven	1	1	1	1	POSITIVE
47512353	B	charlie	tiger	green	six	hopper	white	three												NEGATIVE
47517820	B	charlie	charlie	blue	four	baron	green	one	47521320	328.4162	1	47526834	blue	47529671	four	1	1	1	0	POSITIVE
47529677	B	charlie	charlie	blue	two	laker	red	four	47532983	337.3131	1	47540115	red	47541164	four	2	2	0	0	POSITIVE
47564560	D	charlie	charlie	red	eight	ringo	white	four	47567775	325.7552	1	47573400	red	47574205	four	1	2	0	0	POSITIVE
47574222	D	charlie	ringo	green	five	hopper	blue	two												NEGATIVE
47579644	D	charlie	ringo	green	eight	charlie	red	four	47583077	43.70287	1	47587933	red	47589686	four	1	1	1	1	POSITIVE
47589693	D	charlie	laker	blue	eight	charlie	white	three	47593097	32.73722	1	47598209	blue	47598924	three	2	1	0	1	POSITIVE
47598930	D	charlie	charlie	blue	one	eagle	red	five	47602256	321.0162	1	47607502	blue	47608262	one	1	1	1	0	POSITIVE
47623101	C	charlie	eagle	green	one	charlie	white	eight	47626373	33.36229	1	47631316	red	47632321	eight	0	1	0	1	POSITIVE
47632328	C	charlie	arrow	green	four	hopper	white	one												NEGATIVE
47637773	C	charlie	charlie	red	one	baron	white	three	47641196	318.3319	1	47645971	red	47646775	one	1	1	1	0	POSITIVE
47646782	C	charlie	charlie	red	seven	tiger	green	six	47650222	315.8477	1	47654974	red	47656426	six	1	2	0	0	POSITIVE
47656432	C	charlie	arrow	green	one	laker	white	seven												NEGATIVE
47661900	C	charlie	laker	green	six	charlie	white	seven	47665267	28.06492	1	47670556	white	47671293	seven	1	1	1	1	POSITIVE
47686423	E	charlie	eagle	red	five	charlie	green	three	47689772	32.74433	1	47696325	red	47696872	three	2	1	0	1	POSITIVE
47696878	E	charlie	charlie	red	seven	tiger	green	eight	47700396	320.3365	1	47705495	green	47707349	three	2	0	0	0	POSITIVE
47707356	E	charlie	hopper	white	six	eagle	blue	one												NEGATIVE
47712801	E	charlie	eagle	blue	four	charlie	green	eight	47716248	37.45006	1	47721725	green	47723099	eight	1	1	1	1	POSITIVE
47723105	E	charlie	charlie	white	six	hopper	blue	three	47727030	326.5085	1	47731173	white	47731956	six	1	1	1	0	POSITIVE
47744607	A	charlie	charlie	green	two	baron	blue	eight	47748067	316.7954	1	47753079	green	47753782	two	1	1	1	0	POSITIVE
47753789	A	charlie	ringo	blue	one	tiger	red	six												NEGATIVE
47759246	A	charlie	eagle	red	three	charlie	blue	seven	47762409	33.66389	1	47769018	blue	47770146	seven	1	1	1	1	POSITIVE
47770152	A	charlie	ringo	green	five	charlie	white	two	47773324	26.27249	1	47778266	white	47779071	two	1	1	1	1	POSITIVE
47779077	A	charlie	tiger	red	five	hopper	green	six												NEGATIVE
47784533	A	charlie	charlie	red	two	baron	blue	one	47787865	323.2239	1	47793021	red	47793770	two	1	1	1	0	POSITIVE
47802634	A	charlie	charlie	red	six	eagle	blue	one	47806184	325.2729	1	47810916	red	47811653	six	1	1	1	0	POSITIVE
47811660	D	charlie	charlie	blue	five	eagle	red	seven	47814918	340.1644	1	47821192	blue	47822265	five	1	1	1	0	POSITIVE
47822272	C	charlie	ringo	green	three	eagle	white	one												NEGATIVE
47827739	C	charlie	ringo	red	eight	charlie	blue	six	47831249	25.37281	1	47837534	blue	47838539	six	1	1	1	1	POSITIVE
47838546	E	charlie	ringo	blue	two	hopper	red	six												NEGATIVE
47844004	E	charlie	charlie	green	two	tiger	white	seven	47847766	317.7743	1	47853473	green	47854188	two	1	1	1	0	POSITIVE
47854194	A	charlie	charlie	blue	five	ringo	white	six	47857613	319.2927	1	47862643	blue	47863537	five	1	1	1	0	POSITIVE
47863544	C	charlie	eagle	blue	six	arrow	green	three												NEGATIVE
47868988	C	charlie	charlie	red	three	hopper	green	five	47872782	321.3411	1	47877499	red	47878359	five	1	2	0	0	POSITIVE
47878366	A	charlie	charlie	red	seven	ringo	white	four	47881682	314.5617	1	47886391	red	47887407	seven	1	1	1	0	POSITIVE
47887413	B	charlie	hopper	white	three	arrow	blue	one												NEGATIVE
47892857	B	charlie	eagle	white	seven	charlie	green	five	47896675	33.0375	1	47901369	green	47902206	five	1	1	1	1	POSITIVE
47902213	B	charlie	charlie	red	two	eagle	blue	one	47906066	319.3435	1	47910383	red	47911154	two	1	1	1	0	POSITIVE
47911160	B	charlie	eagle	white	two	arrow	green	three												NEGATIVE
47916617	B	charlie	tiger	white	six	charlie	green	five	47919914	29.68129	1	47924960	green	47925843	five	1	1	1	1	POSITIVE
47925852	E	charlie	charlie	white	four	laker	blue	one	47929526	316.4527	1	47935036	blue	47935918	four	2	1	0	0	POSITIVE
47935924	B	charlie	charlie	blue	three	eagle	green	two	47939305	319.6608	1	47944250	blue	47944898	three	1	1	1	0	POSITIVE
47944905	E	charlie	baron	white	one	charlie	red	four	47948512	41.05332	1	47952940	red	47953533	four	1	1	1	1	POSITIVE
47953540	C	charlie	charlie	red	eight	eagle	green	seven	47957055	321.893	1	47962010	green	47963138	seven	2	2	0	0	POSITIVE
47963144	A	charlie	arrow	red	two	tiger	green	four												NEGATIVE
47968591	A	charlie	charlie	white	two	ringo	blue	one	47971844	320.4022	1	47977179	white	47978050	two	1	1	1	0	POSITIVE
47978056	C	charlie	tiger	white	one	charlie	green	seven	47981419	34.36388	1	47986572	green	47987466	seven	1	1	1	1	POSITIVE
47987473	A	charlie	eagle	green	four	hopper	blue	three												NEGATIVE
47992929	A	charlie	charlie	green	five	tiger	red	four	47996451	323.2674	1	48001317	green	48002344	five	1	1	1	0	POSITIVE
48002351	C	charlie	charlie	green	one	eagle	white	eight	48005971	320.9983	1	48010968	green	48012006	eight	1	2	0	0	POSITIVE
48012013	C	charlie	laker	red	one	hopper	green	seven												NEGATIVE
48017459	C	charlie	charlie	green	seven	baron	white	six	48021104	315.146	1	48025801	green	48026639	six	1	2	0	0	POSITIVE
48026646	C	charlie	hopper	red	seven	charlie	white	eight	48030217	40.46519	1	48034927	red	48035809	eight	2	1	0	1	POSITIVE
48035816	D	charlie	charlie	white	five	ringo	red	three	48039253	320.1084	1	48043852	red	48044578	five	2	1	0	0	POSITIVE
48044584	A	charlie	baron	red	eight	hopper	green	four												NEGATIVE
48050040	A	charlie	charlie	white	three	hopper	red	eight	48053475	313.8438	1	48058786	white	48059713	three	1	1	1	0	POSITIVE
48059719	B	charlie	eagle	red	two	arrow	blue	eight												NEGATIVE
48065175	B	charlie	tiger	white	one	charlie	green	eight	48068653	39.69606	1	48073597	green	48074413	eight	1	1	1	1	POSITIVE
48074419	B	charlie	charlie	white	five	tiger	green	seven	48078060	321.4053	1	48082555	white	48083315	five	1	1	1	0	POSITIVE
48083321	E	charlie	ringo	blue	one	eagle	red	six												NEGATIVE
48088790	E	charlie	hopper	green	three	charlie	red	one	48092155	34.19769	1	48097791	green	48101142	one	2	1	0	1	POSITIVE
48101148	E	charlie	hopper	white	seven	charlie	blue	six	48104598	31.86071	1	48110156	blue	48111127	six	1	1	1	1	POSITIVE
48111134	A	charlie	charlie	green	seven	ringo	blue	two	48115398	323.3734	1	48119505	green	48120298	seven	1	1	1	0	POSITIVE
48120304	C	charlie	laker	green	five	charlie	red	six	48123754	38.03112	1	48128407	red	48129245	six	1	1	1	1	POSITIVE
48129251	A	charlie	arrow	green	four	charlie	red	seven	48132722	37.03285	1	48137555	red	48138360	seven	1	1	1	1	POSITIVE
48138366	E	charlie	charlie	red	two	baron	blue	four	48142041	318.156	1	48146815	red	48147697	two	1	1	1	0	POSITIVE
48147704	D	charlie	laker	blue	one	ringo	green	four												NEGATIVE
48153126	D	charlie	hopper	green	eight	charlie	white	five	48157065	40.63171	1	48161481	white	48162542	five	1	1	1	1	POSITIVE
48162549	D	charlie	eagle	white	four	tiger	green	two												NEGATIVE
48167970	D	charlie	laker	blue	one	charlie	white	eight	48171370	35.52657	1	48176761	red	48182972	eight	0	1	0	1	POSITIVE
48182978	E	charlie	charlie	green	seven	arrow	red	two	48186680	318.8309	1	48194834	red	48195918	seven	2	1	0	0	POSITIVE
48195924	A	charlie	ringo	green	two	arrow	red	six												NEGATIVE
48201381	A	charlie	hopper	green	three	charlie	red	eight	48204948	42.36308	1	48209467	red	48210461	eight	1	1	1	1	POSITIVE
48210467	B	charlie	hopper	red	three	charlie	green	eight	48213719	40.34084	1	48218726	green	48219698	eight	1	1	1	1	POSITIVE
48219705	A	charlie	tiger	white	four	charlie	blue	one	48222863	35.58729	1	48227964	blue	48228578	one	1	1	1	1	POSITIVE
48228584	B	charlie	hopper	white	eight	tiger	blue	seven												NEGATIVE
48234074	B	charlie	charlie	white	eight	baron	blue	one	48237306	323.2326	1	48242228	white	48243088	eight	1	1	1	0	POSITIVE
48243094	B	charlie	arrow	red	three	laker	blue	six												NEGATIVE
48248550	B	charlie	charlie	white	three	arrow	blue	five	48251748	313.5058	1	48257319	blue	48258212	five	2	2	0	0	POSITIVE
48258218	E	charlie	baron	blue	eight	charlie	white	three	48261790	26.05516	1	48266511	white	48267159	three	1	1	1	1	POSITIVE
48267165	B	charlie	charlie	red	five	laker	green	one	48270910	319.2166	1	48275547	red	48276374	five	1	1	1	0	POSITIVE
48276380	A	charlie	tiger	blue	four	eagle	red	five												NEGATIVE
48281825	A	charlie	laker	white	two	charlie	blue	four	48285381	40.99364	1	48290503	blue	48291285	four	1	1	1	1	POSITIVE
48291292	C	charlie	arrow	red	eight	charlie	green	one	48294774	40.37999	1	48299540	green	48300221	one	1	1	1	1	POSITIVE
48300228	B	charlie	baron	white	seven	charlie	red	five	48303699	39.43508	1	48308219	red	48308967	five	1	1	1	1	POSITIVE
48308974	C	charlie	charlie	red	one	arrow	green	five	48312523	316.8323	1	48318417	red	48319054	one	1	1	1	0	POSITIVE
48319062	B	charlie	baron	green	one	tiger	blue	two												NEGATIVE
48324516	B	charlie	hopper	blue	five	charlie	red	one	48328016	45.36993	1	48332692	red	48333429	one	1	1	1	1	POSITIVE
48333436	C	charlie	eagle	blue	seven	charlie	green	four	48337365	37.6557	1	48341996	green	48342734	four	1	1	1	1	POSITIVE
48342740	D	charlie	eagle	white	seven	laker	red	eight												NEGATIVE
48348162	D	charlie	tiger	green	two	charlie	red	three	48351382	39.03768	1	48356159	red	48356719	three	1	1	1	1	POSITIVE
48356725	B	charlie	eagle	green	four	charlie	blue	eight	48360120	42.07497	1	48365297	green	48366391	eight	2	1	0	1	POSITIVE
48366398	E	charlie	charlie	blue	three	tiger	white	eight	48369839	315.0061	1	48374768	blue	48375506	three	1	1	1	0	POSITIVE
48375513	B	charlie	tiger	red	six	ringo	white	five												NEGATIVE
48380982	B	charlie	charlie	white	two	tiger	green	one	48384303	319.6576	1	48389726	blue	48390597	two	0	1	0	0	POSITIVE
48390603	D	charlie	hopper	green	six	charlie	blue	five	48394252	35.53603	1	48399131	blue	48400024	five	1	1	1	1	POSITIVE
48400030	E	charlie	baron	green	one	arrow	white	four												NEGATIVE
48405499	E	charlie	charlie	green	five	arrow	blue	eight	48408870	311.3713	1	48415449	blue	48416321	five	2	1	0	0	POSITIVE
48416327	A	charlie	laker	green	seven	charlie	red	eight	48419777	36.28653	1	48424698	red	48426094	eight	1	1	1	1	POSITIVE
48426101	C	charlie	hopper	green	two	charlie	red	four	48429505	39.18514	1	48434260	red	48434885	four	1	1	1	1	POSITIVE
48434892	C	charlie	charlie	white	one	hopper	green	four	48438535	318.2603	1	48443229	white	48444257	one	1	1	1	0	POSITIVE
48444263	C	charlie	charlie	green	six	laker	white	one	48447670	328.7424	1	48452534	green	48453416	six	1	1	1	0	POSITIVE
48453423	C	charlie	eagle	red	two	charlie	green	six	48456741	40.68828	1	48461939	green	48462687	six	1	1	1	1	POSITIVE
48462693	D	charlie	charlie	white	one	hopper	blue	four	48466076	317.9647	1	48471433	white	48472193	one	1	1	1	0	POSITIVE
48472199	A	charlie	baron	green	eight	charlie	blue	one	48475641	34.35306	1	48480816	blue	48481509	one	1	1	1	1	POSITIVE
48481515	D	charlie	baron	blue	eight	charlie	red	three	48485008	38.7424	1	48489808	red	48490377	three	1	1	1	1	POSITIVE
48490383	A	charlie	baron	green	five	charlie	red	one	48493848	35.52842	1	48499492	red	48500374	one	1	1	1	1	POSITIVE
48500381	D	charlie	charlie	red	eight	tiger	white	seven	48503930	320.9949	1	48508584	white	48509343	eight	2	1	0	0	POSITIVE
48509350	D	charlie	ringo	green	two	hopper	blue	seven												NEGATIVE
48514772	D	charlie	charlie	blue	six	arrow	red	eight	48518194	320.7181	1	48523485	blue	48524378	six	1	1	1	0	POSITIVE
48524384	D	charlie	eagle	green	three	arrow	white	six												NEGATIVE
48529807	D	charlie	charlie	green	three	arrow	red	two	48533116	327.104	1	48537950	green	48538553	three	1	1	1	0	POSITIVE
48538559	E	charlie	charlie	white	seven	baron	blue	four	48542369	329.6724	1	48546886	white	48547623	seven	1	1	1	0	POSITIVE
48547629	D	charlie	eagle	red	three	charlie	blue	five	48551133	43.87157	1	48556369	blue	48557240	five	1	1	1	1	POSITIVE
48557247	B	charlie	charlie	white	three	tiger	green	six	48560751	321.6822	1	48565685	white	48566511	three	1	1	1	0	POSITIVE
48566518	D	charlie	baron	blue	five	charlie	white	three	48570202	33.78624	1	48574441	white	48575090	three	1	1	1	1	POSITIVE
48575096	C	charlie	charlie	red	five	arrow	white	three	48579040	315.7058	1	48583177	red	48583947	five	1	1	1	0	POSITIVE
48583953	D	charlie	ringo	blue	five	laker	green	two												NEGATIVE
48589376	D	charlie	charlie	red	three	eagle	white	one	48592798	317.4581	1	48598044	red	48598691	three	1	1	1	0	POSITIVE
48598698	A	charlie	charlie	green	two	laker	white	seven	48602006	317.3268	1	48606969	green	48607817	two	1	1	1	0	POSITIVE
48607824	D	charlie	tiger	blue	two	charlie	green	seven	48611406	36.55206	1	48616195	green	48617077	seven	1	1	1	1	POSITIVE
48617084	B	charlie	tiger	blue	four	charlie	white	one	48620444	41.77505	1	48625231	white	48626035	one	1	1	1	1	POSITIVE
48626042	E	charlie	eagle	green	four	baron	red	seven												NEGATIVE
48631499	E	charlie	laker	red	two	charlie	green	three	48634830	39.19532	1	48640132	green	48641003	three	1	1	1	1	POSITIVE
48641010	D	charlie	charlie	green	one	baron	blue	seven	48644548	316.8344	1	48651045	blue	48651849	two	2	0	0	0	POSITIVE
48651855	E	charlie	laker	red	three	charlie	blue	eight	48655746	33.11251	1	48660506	green	48661433	eight	0	1	0	1	POSITIVE
48661439	E	charlie	hopper	blue	two	charlie	red	one	48664910	38.32175	1	48670459	blue	48671184	two	2	2	0	1	POSITIVE
48671191	A	charlie	hopper	blue	six	charlie	green	four	48674596	44.12278	1	48679405	green	48680098	four	1	1	1	1	POSITIVE
48680104	E	charlie	laker	green	eight	eagle	blue	seven												NEGATIVE
48685561	E	charlie	tiger	green	seven	charlie	white	six	48689016	38.71417	1	48693870	white	48694462	six	1	1	1	1	POSITIVE
48694470	E	charlie	charlie	red	four	laker	green	six	48698029	319.4303	1	48702594	red	48703119	four	1	1	1	0	POSITIVE
