# Supplementary material for: Concurrent talking in immersive virtual reality: on the dominance of visual speech cues
Source: Sci Rep. 2017 Jun 19;7:3817. doi: 10.1038/s41598-017-04201-x (PMC5476615; doi:10.1038/s41598-017-04201-x)
Supplement: Supplementary file 2 — Dataset 1 [file 41598_2017_4201_MOESM2_ESM.zip › ResultsGonzalez-Franco/Results/Main Experiment/_18_Responses.txt]

49174864	D	charlie	baron	green	four	eagle	blue	eight												NEGATIVE
49180284	D	charlie	eagle	blue	four	charlie	green	eight	49183851	36.18987	1	49188908	green	49189991	eight	1	1	1	1	POSITIVE
49189998	D	charlie	laker	blue	seven	arrow	red	six												NEGATIVE
49195419	D	charlie	charlie	blue	four	ringo	green	three	49198975	318.8352	1	49204031	blue	49205014	four	1	1	1	0	POSITIVE
49205021	D	charlie	hopper	green	one	laker	white	two												NEGATIVE
49210443	D	charlie	charlie	red	five	laker	white	one	49214077	315.6058	1	49219121	red	49220082	five	1	1	1	0	POSITIVE
49220089	D	charlie	eagle	white	four	charlie	red	eight	49223767	34.15322	1	49228739	red	49229900	eight	1	1	1	1	POSITIVE
49262947	A	charlie	laker	green	four	charlie	red	eight	49266397	34.34569	1	49272156	red	49273273	eight	1	1	1	1	POSITIVE
49273280	A	charlie	charlie	blue	three	ringo	red	one	49276795	309.3461	1	49282231	blue	49283325	three	1	1	1	0	POSITIVE
49283332	A	charlie	charlie	white	six	arrow	red	five	49286909	311.7858	1	49292116	white	49293199	six	1	1	1	0	POSITIVE
49293206	A	charlie	baron	red	three	charlie	green	eight	49296568	35.84927	1	49301800	green	49302795	eight	1	1	1	1	POSITIVE
49320091	B	charlie	charlie	blue	two	eagle	green	eight	49323455	314.7195	1	49328496	blue	49329379	two	1	1	1	0	POSITIVE
49329385	B	charlie	laker	white	five	baron	red	seven												NEGATIVE
49334841	B	charlie	charlie	white	one	tiger	green	four	49338262	315.0134	1	49343419	white	49344502	one	1	1	1	0	POSITIVE
49344509	B	charlie	laker	blue	seven	charlie	white	eight	49348075	30.46392	1	49353047	white	49354008	eight	1	1	1	1	POSITIVE
49354014	B	charlie	tiger	red	one	eagle	green	two												NEGATIVE
49359464	B	charlie	arrow	green	one	charlie	blue	four	49362936	28.46672	1	49368183	blue	49369043	four	1	1	1	1	POSITIVE
49381503	C	charlie	eagle	red	one	charlie	blue	five	49385007	27.46312	1	49389975	blue	49390902	five	1	1	1	1	POSITIVE
49390909	C	charlie	charlie	green	seven	ringo	blue	six	49394413	318.1916	1	49399112	green	49400050	seven	1	1	1	0	POSITIVE
49400057	C	charlie	tiger	green	five	baron	red	three												NEGATIVE
49405524	C	charlie	baron	red	eight	charlie	blue	six	49409001	28.15555	1	49414089	blue	49415096	six	1	1	1	1	POSITIVE
49415102	C	charlie	arrow	green	one	hopper	blue	four												NEGATIVE
49420548	C	charlie	charlie	red	one	ringo	blue	two	49424047	315.7732	1	49429136	red	49430007	one	1	1	1	0	POSITIVE
49449583	E	charlie	laker	green	five	charlie	blue	seven											1	FALSENEGATIVE
49455022	E	charlie	charlie	white	one	tiger	blue	three	49455534	27.8398	0	49471224	green	49472464	six	0	0	0	0	POSITIVE
49472470	E	charlie	eagle	green	four	arrow	white	one												NEGATIVE
49477927	E	charlie	hopper	blue	one	charlie	red	three	49481689	33.23748	1	49486426	blue	49487666	three	2	1	0	1	POSITIVE
49487672	E	charlie	baron	blue	three	arrow	green	six												NEGATIVE
49493140	E	charlie	charlie	white	one	ringo	green	two	49496673	312.6632	1	49502096	white	49503058	one	1	1	1	0	POSITIVE
49516747	A	charlie	eagle	red	four	charlie	white	five	49520869	32.57321	1	49525387	white	49526559	five	1	1	1	1	POSITIVE
49526566	C	charlie	hopper	white	three	ringo	green	five												NEGATIVE
49532021	C	charlie	charlie	white	four	eagle	green	seven	49536056	310.285	1	49540633	white	49541704	four	1	1	1	0	POSITIVE
49541712	B	charlie	laker	white	seven	charlie	red	one	49545270	32.10992	1	49550317	red	49551110	one	1	1	1	1	POSITIVE
49551117	E	charlie	tiger	red	eight	ringo	green	six												NEGATIVE
49556583	E	charlie	charlie	red	five	eagle	green	three	49560465	307.6525	1	49565273	red	49566067	five	1	1	1	0	POSITIVE
49566073	D	charlie	charlie	green	seven	eagle	blue	two	49569734	305.4039	1	49574545	green	49575651	seven	1	1	1	0	POSITIVE
49575657	D	charlie	hopper	white	two	eagle	green	five												NEGATIVE
49581079	D	charlie	laker	green	six	charlie	blue	two	49584668	33.35019	1	49589568	blue	49590640	two	1	1	1	1	POSITIVE
49590647	E	charlie	charlie	white	four	baron	red	five	49594397	306.0544	1	49599386	white	49600369	four	1	1	1	0	POSITIVE
49600376	A	charlie	tiger	blue	one	eagle	white	five												NEGATIVE
49605843	A	charlie	charlie	red	five	baron	blue	four	49609376	300.1436	1	49614622	red	49615538	five	1	1	1	0	POSITIVE
49615544	E	charlie	eagle	green	two	charlie	red	one	49619598	34.36023	1	49624307	green	49625010	two	2	2	0	1	POSITIVE
49625018	C	charlie	hopper	white	six	charlie	blue	seven	49628662	35.51123	1	49634795	blue	49635834	seven	1	1	1	1	POSITIVE
49635841	A	charlie	ringo	red	six	baron	blue	four												NEGATIVE
49641308	A	charlie	charlie	blue	five	hopper	white	six	49645109	303.5365	1	49650008	blue	49651717	five	1	1	1	0	POSITIVE
49651727	E	charlie	hopper	red	seven	tiger	white	five												NEGATIVE
49657192	E	charlie	charlie	blue	four	arrow	green	two	49661106	305.5967	1	49665523	blue	49666338	four	1	1	1	0	POSITIVE
49666345	A	charlie	hopper	green	seven	charlie	red	five	49669896	32.86473	1	49675855	red	49676838	five	1	1	1	1	POSITIVE
49676844	D	charlie	baron	white	six	ringo	red	three												NEGATIVE
49682266	D	charlie	hopper	white	eight	charlie	red	five	49685799	28.62335	1	49690778	red	49691738	five	1	1	1	1	POSITIVE
49691745	B	charlie	charlie	white	one	hopper	blue	five	49695553	307.0178	1	49700406	white	49701266	one	1	1	1	0	POSITIVE
49701273	B	charlie	arrow	blue	eight	charlie	green	one	49704645	36.71887	1	49710012	green	49710883	one	1	1	1	1	POSITIVE
49710890	B	charlie	charlie	red	four	hopper	green	six	49714531	302.167	1	49719585	red	49720422	four	1	1	1	0	POSITIVE
49720429	D	charlie	hopper	blue	five	charlie	red	four	49723968	38.00294	1	49728878	red	49729704	four	1	1	1	1	POSITIVE
49729711	D	charlie	laker	red	four	eagle	white	seven												NEGATIVE
49735134	D	charlie	tiger	blue	five	charlie	red	two	49738722	38.79305	1	49743857	red	49744750	two	1	1	1	1	POSITIVE
49744757	E	charlie	baron	red	seven	charlie	white	one											1	FALSENEGATIVE
49750213	A	charlie	arrow	green	eight	hopper	blue	six	49750352	308.6854	0	49758891	red	49759941	seven					FALSEPOSITIVE
49759948	A	charlie	hopper	blue	two	charlie	green	four	49763497	35.47634	1	49768710	green	49769469	four	1	1	1	1	POSITIVE
49769476	C	charlie	baron	green	two	charlie	white	six	49772980	43.75021	1	49778640	white	49779768	six	1	1	1	1	POSITIVE
49779774	A	charlie	hopper	blue	three	laker	red	one												NEGATIVE
49785210	A	charlie	baron	green	seven	charlie	red	eight	49788596	34.94199	1	49793674	red	49794780	eight	1	1	1	1	POSITIVE
49794786	A	charlie	arrow	white	eight	charlie	red	four	49798214	36.13366	1	49803761	red	49804542	four	1	1	1	1	POSITIVE
49804549	A	charlie	hopper	blue	seven	charlie	green	three	49808030	35.28688	1	49813489	blue	49814226	three	2	1	0	1	POSITIVE
49814233	E	charlie	charlie	white	three	eagle	green	five	49818308	306.8825	1	49822638	white	49823341	three	1	1	1	0	POSITIVE
49823348	A	charlie	charlie	green	one	tiger	blue	six	49826875	307.1432	1	49831976	green	49832757	one	1	1	1	0	POSITIVE
49832764	A	charlie	charlie	green	three	ringo	blue	four	49836326	304.3975	1	49841425	green	49842196	three	1	1	1	0	POSITIVE
49842203	A	charlie	charlie	red	one	baron	green	eight	49845712	306.6968	1	49850931	red	49851769	one	1	1	1	0	POSITIVE
49851775	B	charlie	laker	red	six	charlie	white	two	49855427	33.92458	1	49860604	white	49861497	two	1	1	1	1	POSITIVE
49861504	C	charlie	hopper	white	two	ringo	green	five												NEGATIVE
49866971	C	charlie	charlie	red	four	laker	green	seven	49870404	301.35	1	49875660	red	49876375	four	1	1	1	0	POSITIVE
49876382	B	charlie	baron	blue	eight	charlie	red	three	49879853	30.90007	1	49884887	red	49885703	three	1	1	1	1	POSITIVE
49885710	B	charlie	charlie	red	four	hopper	white	three	49889513	304.1052	1	49893979	red	49894650	four	1	1	1	0	POSITIVE
49894658	B	charlie	tiger	red	three	arrow	green	four												NEGATIVE
49900112	B	charlie	charlie	green	two	arrow	white	eight	49903679	309.0405	1	49908478	green	49909394	two	1	1	1	0	POSITIVE
49909400	A	charlie	charlie	white	five	tiger	green	two	49912940	307.8753	1	49918005	white	49918865	five	1	1	1	0	POSITIVE
49918872	E	charlie	arrow	white	four	tiger	red	five												NEGATIVE
49924339	E	charlie	baron	red	seven	charlie	blue	eight	49929091	28.74406	1	49933129	blue	49934213	eight	1	1	1	1	POSITIVE
49934220	B	charlie	charlie	blue	six	baron	green	three	49937747	306.7312	1	49942780	blue	49943674	six	1	1	1	0	POSITIVE
49943680	C	charlie	charlie	blue	six	arrow	red	three	49947240	301.7254	1	49952096	blue	49952978	six	1	1	1	0	POSITIVE
49952984	B	charlie	arrow	green	five	charlie	white	one	49956411	32.89766	1	49961412	white	49962953	one	1	1	1	1	POSITIVE
49962960	D	charlie	charlie	white	eight	laker	red	five	49966989	307.3053	1	49971476	white	49972414	eight	1	1	1	0	POSITIVE
49972421	C	charlie	charlie	red	one	hopper	blue	two	49975991	304.4082	1	49980914	red	49981841	one	1	1	1	0	POSITIVE
49981847	B	charlie	charlie	red	three	laker	blue	one	49985307	303.4326	1	49990486	red	49991291	three	1	1	1	0	POSITIVE
49991297	C	charlie	charlie	blue	seven	laker	white	four	49994749	300.0612	1	49999713	blue	50000662	seven	1	1	1	0	POSITIVE
50000669	C	charlie	laker	red	five	baron	green	four												NEGATIVE
50006113	C	charlie	eagle	red	two	charlie	white	four	50009592	37.71911	1	50014513	red	50015272	four	2	1	0	1	POSITIVE
50015279	B	charlie	baron	blue	six	charlie	green	one	50018827	35.10915	1	50023716	green	50024532	one	1	1	1	1	POSITIVE
50024538	E	charlie	charlie	blue	eight	tiger	white	one	50028726	305.9843	1	50033155	blue	50034105	eight	1	1	1	0	POSITIVE
50034111	D	charlie	laker	green	six	charlie	white	seven	50037615	34.57199	1	50042393	white	50043398	seven	1	1	1	1	POSITIVE
50043404	D	charlie	eagle	red	two	charlie	blue	eight	50046897	36.49433	1	50051987	blue	50052914	eight	1	1	1	1	POSITIVE
50052921	E	charlie	eagle	blue	eight	baron	red	one												NEGATIVE
50058377	E	charlie	eagle	white	three	charlie	red	five	50062250	28.5841	1	50067167	white	50067915	five	2	1	0	1	POSITIVE
50067923	C	charlie	charlie	green	five	tiger	white	three	50071564	307.1297	1	50076360	green	50077287	five	1	1	1	0	POSITIVE
50077293	B	charlie	tiger	blue	three	ringo	red	two												NEGATIVE
50082738	B	charlie	baron	red	six	charlie	green	four	50086262	32.61099	1	50091137	green	50092478	four	1	1	1	1	POSITIVE
50092485	C	charlie	tiger	blue	five	laker	green	seven												NEGATIVE
50097942	C	charlie	ringo	white	seven	charlie	red	eight	50101485	34.11058	1	50106909	red	50107892	eight	1	1	1	1	POSITIVE
50107899	B	charlie	charlie	white	one	baron	blue	six	50111544	300.5634	1	50116392	white	50117130	one	1	1	1	0	POSITIVE
50117137	C	charlie	charlie	green	two	laker	red	five	50120800	301.579	1	50125775	green	50126434	two	1	1	1	0	POSITIVE
50126441	A	charlie	arrow	white	four	eagle	red	eight												NEGATIVE
50131885	A	charlie	eagle	green	three	charlie	blue	eight	50135431	33.8774	1	50140508	blue	50141491	eight	1	1	1	1	POSITIVE
50141497	E	charlie	eagle	blue	eight	arrow	green	seven												NEGATIVE
50146946	E	charlie	tiger	red	four	charlie	blue	six	50151140	33.03396	1	50155353	blue	50156179	six	1	1	1	1	POSITIVE
50156186	C	charlie	hopper	blue	two	charlie	white	six	50159738	33.29581	1	50164869	white	50165741	six	1	1	1	1	POSITIVE
50165747	A	charlie	baron	blue	four	ringo	red	six												NEGATIVE
50171192	A	charlie	baron	green	four	charlie	blue	seven	50174547	33.56882	1	50179535	blue	50180351	seven	1	1	1	1	POSITIVE
50180357	C	charlie	charlie	blue	six	baron	white	four	50184033	294.0371	0	50188952	blue	50189745	six	1	1	1	0	POSITIVE
50189751	C	charlie	laker	green	three	baron	red	six												NEGATIVE
50195196	C	charlie	laker	white	five	charlie	blue	one	50198662	26.1217	1	50203685	blue	50204511	one	1	1	1	1	POSITIVE
50204517	B	charlie	tiger	blue	two	charlie	white	three	50207989	34.59076	1	50213179	white	50214039	three	1	1	1	1	POSITIVE
50214052	D	charlie	tiger	white	seven	charlie	green	three	50217663	32.53595	1	50222651	blue	50223243	three	0	1	0	1	POSITIVE
50223249	C	charlie	arrow	green	seven	baron	blue	four												NEGATIVE
50228706	C	charlie	ringo	red	two	charlie	white	one	50232216	29.64677	1	50237328	white	50238088	one	1	1	1	1	POSITIVE
50238101	D	charlie	charlie	white	six	tiger	green	one	50241587	304.5117	1	50246454	white	50247325	six	1	1	1	0	POSITIVE
50247332	D	charlie	hopper	green	three	charlie	blue	eight	50250948	31.17272	1	50255613	blue	50256473	eight	1	1	1	1	POSITIVE
50256480	A	charlie	charlie	red	six	laker	green	eight	50259997	299.0756	0	50265085	red	50265901	six	1	1	1	0	POSITIVE
50265907	D	charlie	ringo	white	four	eagle	green	one												NEGATIVE
50271329	D	charlie	charlie	red	one	arrow	white	seven	50274750	298.0505	0	50279985	red	50280845	one	1	1	1	0	POSITIVE
50280852	A	charlie	charlie	white	eight	ringo	blue	two	50284338	301.5239	1	50289334	white	50290161	eight	1	1	1	0	POSITIVE
50290167	D	charlie	hopper	white	three	tiger	red	one												NEGATIVE
50295590	D	charlie	charlie	blue	four	arrow	white	six	50299034	300.4536	1	50304481	blue	50305240	four	1	1	1	0	POSITIVE
50305247	E	charlie	tiger	blue	four	charlie	green	two											1	FALSENEGATIVE
50310715	D	charlie	charlie	red	one	tiger	blue	seven	50311007	26.63107	0	50319147	red	50319806	one	1	1	1	0	POSITIVE
50319812	D	charlie	charlie	red	four	baron	green	two	50323227	301.2813	1	50328116	red	50328898	four	1	1	1	0	POSITIVE
50328905	C	charlie	tiger	blue	four	charlie	red	eight	50332444	26.27631	1	50337420	red	50338403	eight	1	1	1	1	POSITIVE
50338410	E	charlie	charlie	red	six	baron	green	four	50342015	298.8233	0	50346803	red	50347675	six	1	1	1	0	POSITIVE
50347681	B	charlie	charlie	blue	three	arrow	white	seven	50351241	299.3142	0	50356186	blue	50357023	three	1	1	1	0	POSITIVE
50357030	E	charlie	hopper	green	five	charlie	white	eight	50360753	32.47872	1	50365524	green	50366373	eight	2	1	0	1	POSITIVE
50366379	E	charlie	charlie	green	two	arrow	white	four	50369921	300.8625	1	50374683	green	50375465	two	1	1	1	0	POSITIVE
50375471	E	charlie	tiger	blue	eight	arrow	white	seven												NEGATIVE
50380939	E	charlie	charlie	green	three	arrow	red	eight	50384586	309.1238	1	50389975	green	50390767	eight	1	2	0	0	POSITIVE
50390775	E	charlie	arrow	green	three	charlie	red	six	50394450	35.28038	1	50399502	red	50400318	six	1	1	1	1	POSITIVE
50400324	D	charlie	tiger	red	eight	laker	white	five												NEGATIVE
50405746	D	charlie	charlie	white	seven	hopper	red	one	50409313	304.9341	1	50414224	white	50414917	seven	1	1	1	0	POSITIVE
