# Supplementary material for: Concurrent talking in immersive virtual reality: on the dominance of visual speech cues
Source: Sci Rep. 2017 Jun 19;7:3817. doi: 10.1038/s41598-017-04201-x (PMC5476615; doi:10.1038/s41598-017-04201-x)
Supplement: Supplementary file 2 — Dataset 1 [file 41598_2017_4201_MOESM2_ESM.zip › ResultsGonzalez-Franco/Results/Main Experiment/_19_Responses.txt]

51270580	C	charlie	laker	white	six	baron	blue	eight												NEGATIVE
51276043	C	charlie	ringo	green	four	charlie	white	five	51279577	34.29112	1	51284678	red	51285626	five	0	1	0	1	POSITIVE
51285633	C	charlie	eagle	blue	seven	arrow	white	three												NEGATIVE
51291080	C	charlie	arrow	white	five	charlie	red	eight	51294421	29.62683	1	51299588	red	51300549	eight	1	1	1	1	POSITIVE
51300559	C	charlie	charlie	white	three	baron	blue	two	51304220	317.0541	1	51309016	blue	51310535	three	2	1	0	0	POSITIVE
51310541	C	charlie	laker	red	one	eagle	blue	three												NEGATIVE
51316009	C	charlie	charlie	red	two	baron	green	seven	51319519	312.6884	1	51324676	red	51325480	two	1	1	1	0	POSITIVE
51340767	E	charlie	charlie	blue	eight	arrow	red	six	51345017	309.2653	1	51349294	blue	51351193	six	1	2	0	0	POSITIVE
51351200	E	charlie	ringo	white	one	charlie	blue	seven	51354727	30.99279	1	51359526	blue	51360676	seven	1	1	1	1	POSITIVE
51360682	E	charlie	baron	blue	five	eagle	red	two												NEGATIVE
51366138	E	charlie	charlie	green	five	laker	blue	one	51369450	310.2559	1	51374426	green	51376169	five	1	1	1	0	POSITIVE
51376175	E	charlie	hopper	red	seven	charlie	white	three	51379683	32.46949	1	51384669	white	51385361	three	1	1	1	1	POSITIVE
51397677	A	charlie	arrow	red	four	charlie	white	two	51401412	28.50549	1	51406349	white	51407488	two	1	1	1	1	POSITIVE
51407495	A	charlie	laker	white	two	tiger	green	six												NEGATIVE
51412940	A	charlie	charlie	red	four	hopper	blue	one	51416462	312.4202	1	51421641	red	51422479	four	1	1	1	0	POSITIVE
51422486	A	charlie	laker	blue	seven	charlie	white	four	51425969	27.43839	1	51430767	white	51431481	four	1	1	1	1	POSITIVE
51431488	A	charlie	ringo	white	six	laker	red	two												NEGATIVE
51436933	A	charlie	charlie	green	eight	hopper	blue	four	51440367	310.4152	1	51445243	green	51446337	eight	1	1	1	0	POSITIVE
51457000	D	charlie	charlie	green	three	hopper	white	one	51460548	309.6525	1	51465740	white	51466398	three	2	1	0	0	POSITIVE
51466405	D	charlie	hopper	white	six	baron	green	seven												NEGATIVE
51471827	D	charlie	charlie	green	eight	baron	white	two	51475572	313.4544	1	51480026	green	51480908	eight	1	1	1	0	POSITIVE
51480914	D	charlie	baron	red	six	charlie	blue	eight	51484553	22.28825	1	51489565	blue	51490615	eight	1	1	1	1	POSITIVE
51490623	D	charlie	eagle	green	two	charlie	blue	one	51494114	35.93293	1	51499193	blue	51500232	one	1	1	1	1	POSITIVE
51511285	B	charlie	charlie	green	two	ringo	white	one	51514960	313.2825	1	51519589	green	51520528	two	1	1	1	0	POSITIVE
51520536	B	charlie	eagle	red	seven	hopper	blue	four												NEGATIVE
51525991	B	charlie	charlie	red	eight	hopper	green	three	51529756	311.5828	1	51534736	red	51535953	eight	1	1	1	0	POSITIVE
51535959	B	charlie	tiger	blue	seven	charlie	red	three	51539554	33.29922	1	51544487	red	51545682	three	1	1	1	1	POSITIVE
51545690	B	charlie	baron	white	eight	ringo	blue	five												NEGATIVE
51551134	B	charlie	arrow	white	four	charlie	green	eight	51554700	31.02894	1	51559890	green	51560974	eight	1	1	1	1	POSITIVE
51575925	D	charlie	charlie	red	seven	baron	green	eight	51579977	319.6695	1	51584296	red	51585312	seven	1	1	1	0	POSITIVE
51585319	E	charlie	ringo	blue	eight	tiger	green	five												NEGATIVE
51590767	E	charlie	arrow	green	three	charlie	blue	eight	51594478	37.33048	1	51599509	blue	51600794	eight	1	1	1	1	POSITIVE
51600800	D	charlie	charlie	green	five	eagle	red	six	51604763	314.6847	1	51609886	red	51610836	five	2	1	0	0	POSITIVE
51610843	B	charlie	charlie	green	eight	baron	white	five	51614638	311.5976	1	51619492	green	51620419	eight	1	1	1	0	POSITIVE
51620426	E	charlie	laker	blue	two	charlie	green	three	51624194	40.21291	1	51629121	blue	51630684	three	2	1	0	1	POSITIVE
51630691	A	charlie	charlie	blue	two	ringo	red	four	51634162	297.2495	0	51639196	blue	51639821	two	1	1	1	0	POSITIVE
51639828	A	charlie	arrow	blue	one	charlie	white	seven	51643322	40.11278	1	51649003	white	51649997	seven	1	1	1	1	POSITIVE
51650003	C	charlie	arrow	green	three	laker	white	four												NEGATIVE
51655459	C	charlie	charlie	blue	eight	ringo	white	six	51659014	305.9476	1	51664038	white	51664998	six	2	2	0	0	POSITIVE
51665004	A	charlie	baron	white	two	charlie	blue	seven	51668446	40.9844	1	51673621	blue	51674570	seven	1	1	1	1	POSITIVE
51674577	D	charlie	charlie	white	one	hopper	blue	five	51678172	309.1298	1	51683942	blue	51685048	five	2	2	0	0	POSITIVE
51685055	D	charlie	charlie	green	one	hopper	white	five	51688853	313.9289	1	51693313	green	51693995	one	1	1	1	0	POSITIVE
51694001	B	charlie	arrow	blue	two	laker	green	one												NEGATIVE
51699446	B	charlie	charlie	white	two	baron	red	five	51702993	303.6662	1	51708582	white	51709443	two	1	1	1	0	POSITIVE
51709449	E	charlie	charlie	red	four	eagle	white	eight	51713648	311.4805	1	51718167	red	51719038	four	1	1	1	0	POSITIVE
51719044	A	charlie	laker	green	three	arrow	blue	seven												NEGATIVE
51724511	A	charlie	charlie	red	five	arrow	blue	three	51728224	309.776	1	51732865	red	51733849	five	1	1	1	0	POSITIVE
51733856	A	charlie	charlie	white	seven	eagle	red	six	51737295	306.926	1	51742304	white	51743220	seven	1	1	1	0	POSITIVE
51743227	C	charlie	baron	green	five	laker	blue	seven												NEGATIVE
51748672	C	charlie	charlie	white	seven	laker	green	three	51752330	316.1744	1	51757182	white	51757986	seven	1	1	1	0	POSITIVE
51757993	D	charlie	baron	green	eight	charlie	blue	one	51761296	37.97632	1	51766040	blue	51766643	one	1	1	1	1	POSITIVE
51766650	B	charlie	ringo	red	five	laker	blue	seven												NEGATIVE
51772107	B	charlie	eagle	green	three	charlie	blue	one	51775606	29.58734	1	51780684	blue	51781353	one	1	1	1	1	POSITIVE
51781360	C	charlie	charlie	blue	five	tiger	white	three	51784910	309.2025	1	51789753	blue	51790658	five	1	1	1	0	POSITIVE
51790671	C	charlie	ringo	blue	six	tiger	white	one												NEGATIVE
51796109	C	charlie	laker	red	three	charlie	white	two	51799554	39.52991	1	51804531	white	51805424	two	1	1	1	1	POSITIVE
51805431	B	charlie	eagle	green	one	charlie	blue	three	51808976	29.05939	1	51813780	blue	51814607	three	1	1	1	1	POSITIVE
51814613	E	charlie	arrow	red	three	charlie	blue	eight	51818140	32.12325	1	51823073	blue	51824022	eight	1	1	1	1	POSITIVE
51824029	B	charlie	tiger	green	eight	baron	blue	seven												NEGATIVE
51829496	B	charlie	charlie	green	three	arrow	white	one	51833007	312.4779	1	51837873	green	51838465	three	1	1	1	0	POSITIVE
51838471	A	charlie	hopper	green	one	ringo	blue	five												NEGATIVE
51843919	A	charlie	baron	green	five	charlie	blue	one	51847327	34.81118	1	51852025	blue	51852706	one	1	1	1	1	POSITIVE
51852713	B	charlie	eagle	blue	three	charlie	green	eight	51856586	31.30755	1	51861095	green	51862167	eight	1	1	1	1	POSITIVE
51862174	B	charlie	charlie	red	eight	eagle	white	six	51865995	311.7514	1	51870578	red	51871416	eight	1	1	1	0	POSITIVE
51871422	B	charlie	arrow	red	seven	charlie	blue	two	51874971	38.27505	1	51879916	blue	51881145	two	1	1	1	1	POSITIVE
51881151	B	charlie	charlie	white	eight	laker	green	six	51884679	310.9747	1	51889578	white	51890483	eight	1	1	1	0	POSITIVE
51890489	A	charlie	eagle	red	four	charlie	green	three	51894094	39.82473	1	51898882	green	51899530	three	1	1	1	1	POSITIVE
51899537	A	charlie	eagle	blue	three	arrow	white	six												NEGATIVE
51905005	A	charlie	arrow	red	four	charlie	white	six	51908392	32.92199	1	51913057	white	51914174	six	1	1	1	1	POSITIVE
51914181	B	charlie	charlie	white	four	hopper	blue	two	51917721	308.6997	1	51922685	white	51923679	four	1	1	1	0	POSITIVE
51923686	E	charlie	hopper	green	two	laker	red	seven												NEGATIVE
51929156	E	charlie	charlie	red	five	ringo	white	two	51932621	306.2417	1	51937407	red	51938725	five	1	1	1	0	POSITIVE
51938732	B	charlie	ringo	green	four	eagle	white	eight												NEGATIVE
51944187	B	charlie	tiger	green	five	charlie	red	three	51947520	36.83032	1	51952520	red	51953145	three	1	1	1	1	POSITIVE
51953152	C	charlie	eagle	white	five	charlie	red	six	51956983	34.66427	1	51961456	red	51962528	six	1	1	1	1	POSITIVE
51962535	B	charlie	charlie	green	eight	hopper	white	six	51966480	306.8628	1	51970805	green	51971877	eight	1	1	1	0	POSITIVE
51971884	A	charlie	ringo	blue	three	baron	green	eight												NEGATIVE
51977339	A	charlie	charlie	blue	four	eagle	red	eight	51980929	307.5148	1	51985761	blue	51986666	four	1	1	1	0	POSITIVE
51986673	A	charlie	eagle	white	eight	tiger	blue	seven												NEGATIVE
51992142	A	charlie	charlie	red	eight	eagle	blue	three	51995852	312.5282	1	52000718	red	52001712	eight	1	1	1	0	POSITIVE
52001718	A	charlie	ringo	white	seven	charlie	red	six	52005632	35.78843	1	52009921	red	52011072	six	1	1	1	1	POSITIVE
52011079	C	charlie	laker	white	eight	tiger	green	one												NEGATIVE
52016526	C	charlie	charlie	blue	one	eagle	red	four	52020056	313.3752	1	52025191	blue	52026587	one	1	1	1	0	POSITIVE
52026594	B	charlie	laker	white	seven	charlie	blue	two	52030053	29.91512	1	52035121	blue	52035880	two	1	1	1	1	POSITIVE
52035887	C	charlie	ringo	green	seven	arrow	red	six												NEGATIVE
52041334	C	charlie	eagle	white	eight	charlie	green	six	52044787	44.77968	1	52049798	green	52050669	six	1	1	1	1	POSITIVE
52050675	A	charlie	charlie	green	five	arrow	blue	three	52054728	309.807	1	52058678	green	52059840	five	1	1	1	0	POSITIVE
52059852	C	charlie	hopper	red	five	eagle	green	three												NEGATIVE
52065291	C	charlie	charlie	blue	two	laker	white	six	52068780	311.4171	1	52073455	white	52074204	six	2	2	0	0	POSITIVE
52074217	C	charlie	baron	white	five	charlie	green	two	52077705	35.54164	1	52082615	green	52083251	two	1	1	1	1	POSITIVE
52083258	C	charlie	baron	red	three	charlie	blue	six	52086641	40.18463	1	52092433	blue	52093784	six	1	1	1	1	POSITIVE
52093790	D	charlie	ringo	white	four	charlie	blue	two	52097116	40.69885	1	52102262	blue	52102955	two	1	1	1	1	POSITIVE
52102961	C	charlie	laker	red	two	charlie	green	three	52106411	40.25085	1	52111366	green	52112048	three	1	1	1	1	POSITIVE
52112054	C	charlie	arrow	blue	two	charlie	red	seven	52115474	42.883	1	52120692	red	52121609	seven	1	1	1	1	POSITIVE
52121615	C	charlie	charlie	blue	one	eagle	green	six	52125265	303.4831	1	52129919	blue	52130667	one	1	1	1	0	POSITIVE
52130674	A	charlie	laker	green	three	charlie	white	two	52134135	40.63082	1	52139011	white	52139726	two	1	1	1	1	POSITIVE
52139732	C	charlie	ringo	green	eight	baron	white	four												NEGATIVE
52145177	C	charlie	charlie	white	four	baron	red	two	52148533	300.3095	1	52153644	white	52154795	four	1	1	1	0	POSITIVE
52154802	A	charlie	hopper	white	four	charlie	green	eight	52158260	42.69949	1	52163160	green	52164310	eight	1	1	1	1	POSITIVE
52164317	B	charlie	ringo	white	three	charlie	green	eight	52167732	43.06556	1	52172766	green	52173693	eight	1	1	1	1	POSITIVE
52173700	D	charlie	tiger	blue	six	eagle	white	five												NEGATIVE
52179122	D	charlie	hopper	red	seven	charlie	green	two	52182487	41.14962	1	52187220	green	52187946	two	1	1	1	1	POSITIVE
52187953	D	charlie	eagle	green	eight	laker	white	five												NEGATIVE
52193375	D	charlie	hopper	white	two	charlie	blue	four	52196799	27.36602	1	52201718	blue	52202589	four	1	1	1	1	POSITIVE
52202596	D	charlie	laker	blue	eight	charlie	white	seven	52205989	33.13183	1	52210643	white	52211447	seven	1	1	1	1	POSITIVE
52211454	B	charlie	arrow	green	three	charlie	white	seven	52214916	33.12419	1	52219668	white	52220372	seven	1	1	1	1	POSITIVE
52220379	D	charlie	eagle	white	five	arrow	green	three												NEGATIVE
52225801	D	charlie	charlie	green	two	tiger	red	seven	52229356	300.0431	1	52234044	green	52234658	two	1	1	1	0	POSITIVE
52234664	D	charlie	baron	blue	two	arrow	green	one												NEGATIVE
52240087	D	charlie	baron	white	five	charlie	red	seven	52243452	36.44677	1	52248230	red	52249023	seven	1	1	1	1	POSITIVE
52249029	D	charlie	eagle	red	two	charlie	white	six	52252365	30.42536	1	52257299	white	52258204	six	1	1	1	1	POSITIVE
52258210	A	charlie	ringo	red	eight	hopper	white	two												NEGATIVE
52263678	A	charlie	charlie	blue	five	baron	red	one	52266988	299.0262	0	52272378	blue	52273161	five	1	1	1	0	POSITIVE
52273167	D	charlie	charlie	green	one	laker	red	four	52276895	305.305	1	52281873	green	52282710	one	1	1	1	0	POSITIVE
52282717	C	charlie	arrow	red	one	hopper	white	six												NEGATIVE
52288172	C	charlie	charlie	green	four	arrow	blue	six	52291684	296.0281	0	52296482	green	52297366	four	1	1	1	0	POSITIVE
52297372	D	charlie	eagle	blue	four	charlie	red	seven	52300798	33.3066	1	52305653	red	52306547	seven	1	1	1	1	POSITIVE
52306555	C	charlie	ringo	blue	eight	arrow	green	four												NEGATIVE
52312009	C	charlie	eagle	white	three	charlie	green	seven	52315509	31.52095	1	52320432	green	52321168	seven	1	1	1	1	POSITIVE
52321175	E	charlie	charlie	blue	seven	tiger	green	four	52324735	300.433	1	52329669	blue	52330461	seven	1	1	1	0	POSITIVE
52330468	D	charlie	charlie	green	two	ringo	blue	six	52333961	298.6423	0	52338772	green	52339565	two	1	1	1	0	POSITIVE
52339571	E	charlie	hopper	green	five	eagle	red	three												NEGATIVE
52345027	E	charlie	charlie	white	seven	laker	green	five	52348530	292.1591	0	52353226	white	52354064	seven	1	1	1	0	POSITIVE
52354070	E	charlie	eagle	white	four	charlie	blue	seven	52357587	44.17799	1	52362910	blue	52363736	seven	1	1	1	1	POSITIVE
52363743	E	charlie	charlie	white	one	baron	blue	three	52367224	296.6236	0	52372236	white	52373075	one	1	1	1	0	POSITIVE
52373081	E	charlie	charlie	green	two	ringo	blue	one	52376702	292.1612	0	52381374	green	52381932	two	1	1	1	0	POSITIVE
52381939	E	charlie	charlie	white	six	eagle	red	four	52385945	308.4516	1	52390108	white	52390857	six	1	1	1	0	POSITIVE
52390863	E	charlie	eagle	white	eight	tiger	green	seven												NEGATIVE
52396319	E	charlie	baron	white	eight	charlie	red	seven	52399778	34.18245	1	52404730	red	52405713	seven	1	1	1	1	POSITIVE
52405719	D	charlie	charlie	blue	one	tiger	green	eight	52409213	299.4022	0	52413744	blue	52414760	one	1	1	1	0	POSITIVE
52414767	E	charlie	charlie	green	three	laker	white	seven	52418483	296.8843	0	52422981	green	52423707	three	1	1	1	0	POSITIVE
52423714	E	charlie	arrow	green	five	charlie	white	seven	52427062	41.30791	1	52431616	white	52432319	seven	1	1	1	1	POSITIVE
52432326	E	charlie	ringo	white	three	baron	red	five												NEGATIVE
52437781	E	charlie	ringo	blue	six	charlie	white	two	52441169	35.76176	1	52446024	white	52446851	two	1	1	1	1	POSITIVE
52446857	B	charlie	charlie	white	seven	ringo	red	two	52450395	296.6464	0	52454993	white	52455685	seven	1	1	1	0	POSITIVE
52455692	E	charlie	eagle	red	one	charlie	blue	four	52459208	43.37698	1	52464431	blue	52465257	four	1	1	1	1	POSITIVE
52465264	A	charlie	charlie	blue	three	hopper	white	one	52468902	296.8623	0	52473768	blue	52474450	three	1	1	1	0	POSITIVE
