# Supplementary material for: Concurrent talking in immersive virtual reality: on the dominance of visual speech cues
Source: Sci Rep. 2017 Jun 19;7:3817. doi: 10.1038/s41598-017-04201-x (PMC5476615; doi:10.1038/s41598-017-04201-x)
Supplement: Supplementary file 2 — Dataset 1 [file 41598_2017_4201_MOESM2_ESM.zip › ResultsGonzalez-Franco/Results/Main Experiment/_2_Responses.txt]

46118566	D	charlie	tiger	green	three	arrow	blue	five												NEGATIVE
46123986	D	charlie	charlie	blue	four	laker	red	six	46127519	325.6411	1	46132465	blue	46133615	four	1	1	1	0	POSITIVE
46133621	D	charlie	laker	blue	three	charlie	white	four	46136968	25.50669	1	46142025	white	46142897	four	1	1	1	1	POSITIVE
46142903	D	charlie	charlie	blue	four	baron	green	seven	46146430	329.0071	1	46151196	blue	46152357	four	1	1	1	0	POSITIVE
46152364	D	charlie	ringo	green	eight	baron	white	six												NEGATIVE
46157786	D	charlie	ringo	blue	two	charlie	green	six	46161185	20.82255	1	46166487	green	46167850	six	1	1	1	1	POSITIVE
46181484	E	charlie	charlie	white	three	ringo	red	two	46185253	321.3248	1	46189743	white	46190614	three	1	1	1	0	POSITIVE
46190621	E	charlie	laker	red	six	charlie	white	seven	46194296	27.41495	1	46199137	white	46200298	seven	1	1	1	1	POSITIVE
46200305	E	charlie	arrow	red	one	hopper	green	three												NEGATIVE
46205772	E	charlie	hopper	blue	two	charlie	white	eight	46209390	24.13821	1	46214785	white	46215891	eight	1	1	1	1	POSITIVE
46215898	E	charlie	charlie	white	one	laker	red	four	46219644	322.0025	1	46224838	white	46225866	one	1	1	1	1	POSITIVE
46237846	C	charlie	eagle	blue	eight	charlie	red	six	46241420	25.50272	1	46247692	red	46248853	six	1	1	1	1	POSITIVE
46248860	C	charlie	charlie	green	one	tiger	white	six	46252443	325.834	1	46257621	green	46259319	six	1	2	0	0	POSITIVE
46259326	C	charlie	baron	white	one	arrow	blue	seven												NEGATIVE
46264783	C	charlie	laker	green	one	charlie	white	two	46268557	26.8106	1	46273360	white	46274354	two	1	1	1	1	POSITIVE
46274361	C	charlie	charlie	blue	four	arrow	green	six	46277832	325.9552	1	46282631	blue	46283748	four	1	1	1	1	POSITIVE
46292679	B	charlie	charlie	red	four	hopper	blue	eight	46296206	334.0894	1	46301061	red	46301843	four	1	1	1	0	POSITIVE
46301849	B	charlie	charlie	blue	five	ringo	white	two	46305314	319.5753	1	46310433	blue	46311438	five	1	1	1	0	POSITIVE
46311444	B	charlie	eagle	red	six	hopper	blue	four												NEGATIVE
46316911	B	charlie	arrow	red	four	charlie	blue	five	46320679	26.59476	1	46325735	blue	46326618	five	1	1	1	1	POSITIVE
46326624	B	charlie	eagle	red	seven	tiger	blue	eight												NEGATIVE
46332080	B	charlie	laker	green	six	charlie	red	one	46335658	22.31151	1	46340580	red	46341529	one	1	1	1	1	POSITIVE
46350259	A	charlie	laker	blue	one	charlie	white	eight	46353957	18.72313	1	46359300	white	46360440	eight	1	1	1	1	POSITIVE
46360447	A	charlie	charlie	blue	six	laker	red	one	46364421	321.7558	1	46369085	blue	46370347	six	1	1	1	0	POSITIVE
46370353	A	charlie	charlie	blue	five	laker	red	seven	46374164	321.2707	1	46379752	blue	46380724	five	1	1	1	0	POSITIVE
46380730	A	charlie	hopper	white	five	charlie	blue	four	46384259	23.62789	1	46389549	blue	46390319	four	1	1	1	1	POSITIVE
46398814	D	charlie	charlie	red	four	eagle	blue	eight	46402669	322.397	1	46407074	red	46407822	four	1	1	1	0	POSITIVE
46407829	B	charlie	arrow	white	one	charlie	green	four	46411804	23.49913	1	46416311	green	46417060	four	1	1	1	1	POSITIVE
46417066	D	charlie	arrow	red	five	charlie	white	seven	46420785	23.05355	1	46425515	white	46426375	seven	1	1	1	1	POSITIVE
46426382	C	charlie	charlie	green	five	arrow	red	seven	46429921	320.1654	1	46434954	green	46435959	five	1	1	1	0	POSITIVE
46435966	A	charlie	charlie	blue	five	tiger	white	three	46439887	322.8433	1	46445386	blue	46446470	five	1	1	1	0	POSITIVE
46446476	B	charlie	charlie	red	five	eagle	green	six	46449902	317.4365	1	46455137	red	46455942	five	1	1	1	0	POSITIVE
46455948	D	charlie	charlie	blue	three	eagle	green	four	46459307	316.3193	1	46464252	blue	46465056	three	1	1	1	0	POSITIVE
46465063	A	charlie	baron	white	seven	tiger	red	five												NEGATIVE
46470510	A	charlie	hopper	blue	six	charlie	white	two	46473953	38.65306	1	46479131	white	46479945	two	1	1	1	1	POSITIVE
46479952	B	charlie	charlie	white	eight	tiger	blue	two	46483369	315.595	1	46488491	white	46489529	eight	1	1	1	0	POSITIVE
46489536	B	charlie	eagle	red	one	charlie	blue	eight	46493063	32.57422	1	46498365	blue	46499370	eight	1	1	1	1	POSITIVE
46499377	D	charlie	charlie	blue	three	ringo	green	two	46502870	314.6726	1	46507859	blue	46508485	three	1	1	1	0	POSITIVE
46508491	A	charlie	eagle	blue	five	charlie	red	three	46512183	25.08249	1	46516784	red	46517387	three	1	1	1	1	POSITIVE
46517394	E	charlie	ringo	white	four	baron	blue	five												NEGATIVE
46522861	E	charlie	baron	green	two	charlie	blue	seven	46526573	26.32878	1	46531573	blue	46532824	seven	1	1	1	1	POSITIVE
46532830	D	charlie	charlie	green	eight	tiger	white	one	46536424	315.2512	1	46541447	green	46543022	eight	1	1	1	0	POSITIVE
46543028	C	charlie	tiger	blue	eight	charlie	red	four	46546489	25.88765	1	46551310	red	46552081	four	1	1	1	1	POSITIVE
46552087	A	charlie	tiger	white	six	ringo	green	eight												NEGATIVE
46557525	A	charlie	charlie	blue	three	hopper	white	two	46561146	317.2836	1	46566300	blue	46567093	three	1	1	1	0	POSITIVE
46567100	C	charlie	eagle	green	one	hopper	blue	eight												NEGATIVE
46572555	C	charlie	charlie	green	five	baron	white	one	46576122	320.084	1	46581278	green	46582060	one	1	2	0	0	POSITIVE
46582066	E	charlie	charlie	green	one	arrow	white	five	46585891	315.8526	1	46590460	green	46591163	one	1	1	1	0	POSITIVE
46591171	A	charlie	eagle	green	five	charlie	white	six	46594765	24.16813	1	46600468	white	46601440	six	1	1	1	1	POSITIVE
46601446	A	charlie	charlie	green	seven	tiger	red	five	46605006	320.0322	1	46610220	green	46611571	seven	1	1	1	0	POSITIVE
46611577	A	charlie	baron	red	two	charlie	blue	three	46615195	30.08435	1	46620283	blue	46621143	three	1	1	1	1	POSITIVE
46621150	E	charlie	eagle	blue	seven	tiger	red	five												NEGATIVE
46626585	E	charlie	charlie	white	one	baron	red	six	46630225	314.3538	1	46635128	white	46636011	one	1	1	1	0	POSITIVE
46636017	C	charlie	laker	green	four	charlie	blue	three	46639660	22.89389	1	46644544	blue	46645248	three	1	1	1	1	POSITIVE
46645254	E	charlie	charlie	blue	three	baron	green	two	46648988	316.2254	1	46653704	blue	46654575	three	1	1	1	0	POSITIVE
46654581	B	charlie	eagle	blue	four	charlie	green	two	46658030	26.79536	1	46663108	green	46663812	two	1	1	1	1	POSITIVE
46663819	E	charlie	charlie	white	one	ringo	red	four	46667631	314.0759	1	46672346	white	46673094	one	1	1	1	0	POSITIVE
46673101	D	charlie	charlie	blue	four	laker	white	seven	46676705	306.4817	1	46681595	blue	46682432	four	1	1	1	0	POSITIVE
46682439	B	charlie	hopper	blue	two	arrow	red	one												NEGATIVE
46687896	B	charlie	charlie	white	three	baron	blue	one	46691239	313.2265	1	46696618	white	46697388	three	1	1	1	0	POSITIVE
46697395	B	charlie	tiger	green	two	charlie	red	seven	46700934	32.78374	1	46705844	red	46706793	seven	1	1	1	1	POSITIVE
46706799	B	charlie	charlie	blue	three	baron	red	six	46710185	313.9803	1	46715294	blue	46716187	three	1	1	1	0	POSITIVE
46716194	B	charlie	charlie	red	five	ringo	green	three	46719716	316.0169	1	46725391	red	46726228	five	1	1	1	0	POSITIVE
46726236	B	charlie	eagle	red	five	tiger	white	three												NEGATIVE
46731703	B	charlie	charlie	green	two	ringo	white	four	46735239	313.4259	1	46740203	green	46740805	two	1	1	1	0	POSITIVE
46740812	D	charlie	charlie	green	seven	tiger	blue	six	46744183	319.9966	1	46749038	green	46750200	seven	1	1	1	0	POSITIVE
46750206	B	charlie	ringo	red	one	tiger	blue	eight												NEGATIVE
46755663	B	charlie	charlie	green	two	baron	white	five	46759240	316.8183	1	46763994	green	46764877	two	1	1	1	0	POSITIVE
46764883	A	charlie	charlie	green	eight	eagle	blue	three	46768433	312.5994	1	46774103	green	46775466	eight	1	1	1	0	POSITIVE
46775472	D	charlie	charlie	red	one	laker	white	six	46778954	310.4414	1	46783787	white	46784793	one	2	1	0	0	POSITIVE
46784799	B	charlie	hopper	blue	two	ringo	red	one												NEGATIVE
46790267	B	charlie	charlie	white	one	hopper	blue	seven	46793871	311.444	1	46799090	white	46800520	one	1	1	1	0	POSITIVE
46800526	B	charlie	eagle	white	seven	charlie	red	three	46804099	30.95792	1	46810181	blue	46810930	three	0	1	0	1	POSITIVE
46810936	B	charlie	tiger	blue	five	ringo	red	one												NEGATIVE
46816392	B	charlie	ringo	green	three	charlie	white	two	46819825	28.13203	1	46825004	white	46825853	two	1	1	1	1	POSITIVE
46825860	A	charlie	arrow	green	seven	laker	red	five												NEGATIVE
46831304	A	charlie	arrow	blue	seven	charlie	green	three	46834916	25.88767	1	46840564	green	46841323	three	1	1	1	1	POSITIVE
46841330	B	charlie	hopper	red	three	charlie	white	two	46844975	23.24306	1	46849555	white	46850594	two	1	1	1	1	POSITIVE
46850601	D	charlie	ringo	green	eight	baron	blue	two												NEGATIVE
46856023	D	charlie	charlie	red	seven	tiger	white	five	46859861	312.6055	1	46864512	red	46865662	seven	1	1	1	0	POSITIVE
46865668	C	charlie	laker	white	two	charlie	red	seven	46869393	30.67133	1	46874721	red	46876050	seven	1	1	1	1	POSITIVE
46876056	C	charlie	charlie	white	seven	ringo	red	six	46879642	306.3425	1	46884606	white	46885589	seven	1	1	1	0	POSITIVE
46885596	A	charlie	charlie	white	seven	baron	red	three	46889034	306.4432	1	46893922	white	46894961	seven	1	1	1	0	POSITIVE
46894967	C	charlie	tiger	white	five	charlie	green	one	46898616	31.20839	1	46903461	green	46904991	one	1	1	1	1	POSITIVE
46904997	D	charlie	laker	blue	four	charlie	green	eight	46908323	33.66069	1	46913525	green	46915279	eight	1	1	1	1	POSITIVE
46915285	C	charlie	tiger	blue	two	charlie	white	one	46918834	20.99797	1	46923723	white	46924761	one	1	1	1	1	POSITIVE
46924768	E	charlie	eagle	red	four	charlie	white	eight	46928581	30.19637	1	46933072	white	46934200	eight	1	1	1	1	POSITIVE
46934206	E	charlie	baron	blue	three	laker	white	one												NEGATIVE
46939662	E	charlie	hopper	green	six	charlie	white	eight	46943173	24.12041	1	46948207	white	46949770	six	1	2	0	1	POSITIVE
46949783	C	charlie	charlie	red	five	baron	blue	two	46953744	311.4496	1	46959153	red	46962002	five	1	1	1	0	POSITIVE
46962008	C	charlie	arrow	white	seven	baron	blue	eight												NEGATIVE
46967453	C	charlie	laker	red	two	charlie	white	six	46970944	36.03797	1	46976042	white	46977416	six	1	1	1	1	POSITIVE
46977422	C	charlie	laker	green	four	charlie	white	one	46981086	31.57183	1	46986229	white	46987368	one	1	1	1	1	POSITIVE
46987375	A	charlie	eagle	red	six	ringo	green	one												NEGATIVE
46992831	A	charlie	ringo	green	seven	charlie	blue	two	46996639	20.07299	1	47001900	blue	47002783	two	1	1	1	1	POSITIVE
47002789	C	charlie	ringo	green	three	charlie	red	five	47006065	26.41521	1	47011294	red	47012098	five	1	1	1	1	POSITIVE
47012105	D	charlie	baron	green	three	charlie	red	one	47015442	33.51481	1	47020610	red	47021570	one	1	1	1	1	POSITIVE
47021577	C	charlie	charlie	green	three	baron	blue	four	47025293	309.6345	1	47029914	green	47030617	three	1	1	1	0	POSITIVE
47030625	A	charlie	charlie	red	eight	baron	green	five	47034278	300.0235	1	47039084	red	47040257	eight	1	1	1	0	POSITIVE
47040264	C	charlie	arrow	green	one	laker	white	six												NEGATIVE
47045732	C	charlie	charlie	red	two	tiger	blue	eight	47049401	309.0566	1	47054130	red	47054890	two	1	1	1	0	POSITIVE
47054896	D	charlie	laker	red	three	charlie	blue	five	47058513	18.10013	1	47063356	blue	47064664	five	1	1	1	1	POSITIVE
47064670	C	charlie	hopper	green	five	arrow	white	eight												NEGATIVE
47070137	C	charlie	charlie	blue	five	arrow	green	one	47073846	301.2296	1	47080033	blue	47080793	one	1	2	0	0	POSITIVE
47080799	D	charlie	tiger	green	five	charlie	red	four	47084271	28.81665	1	47089293	red	47089997	four	1	1	1	1	POSITIVE
47090003	D	charlie	tiger	green	eight	charlie	white	six	47093351	28.87115	1	47098195	white	47099223	six	1	1	1	1	POSITIVE
47099229	D	charlie	ringo	green	five	charlie	blue	four	47102489	36.59094	1	47107891	blue	47109186	four	1	1	1	1	POSITIVE
47109193	E	charlie	charlie	green	four	ringo	red	eight	47113850	312.5573	1	47117608	red	47118391	four	2	1	0	0	POSITIVE
47118397	A	charlie	charlie	white	six	baron	blue	eight	47122042	304.2884	1	47127449	white	47128321	six	1	1	1	0	POSITIVE
47128327	E	charlie	baron	blue	two	arrow	red	three												NEGATIVE
47133796	E	charlie	arrow	green	four	charlie	red	eight	47137327	25.85094	1	47142361	red	47143611	eight	1	1	1	1	POSITIVE
47143618	D	charlie	hopper	blue	two	charlie	red	seven	47146944	23.55618	1	47152280	red	47153184	seven	1	1	1	1	POSITIVE
47153192	E	charlie	tiger	blue	two	charlie	red	seven	47156598	32.83239	1	47161729	red	47162667	seven	1	1	1	1	POSITIVE
47162674	E	charlie	baron	red	six	charlie	white	eight	47166181	25.09615	1	47171582	white	47172766	six	1	2	0	1	POSITIVE
47172772	E	charlie	baron	green	five	laker	red	seven												NEGATIVE
47178216	E	charlie	eagle	blue	two	charlie	white	three	47182323	31.75243	1	47186873	blue	47187588	three	2	1	0	1	POSITIVE
47187594	A	charlie	charlie	green	three	arrow	white	six	47191495	303.1071	1	47195808	green	47196546	three	1	1	1	0	POSITIVE
47196552	E	charlie	charlie	blue	one	baron	white	six											0	FALSENEGATIVE
47201997	C	charlie	baron	red	five	tiger	white	one	47202174	302.943	0	47213401	white	47215412	one					FALSEPOSITIVE
47215418	C	charlie	charlie	red	one	baron	white	three	47218979	303.4229	1	47224079	red	47225420	one	1	1	1	0	POSITIVE
47225427	E	charlie	baron	red	five	laker	blue	one												NEGATIVE
47230871	E	charlie	tiger	white	one	charlie	blue	four	47234628	33.00549	1	47239605	blue	47240387	four	1	1	1	1	POSITIVE
47240393	A	charlie	baron	blue	one	charlie	white	two	47243989	28.07122	1	47248463	white	47249792	two	1	1	1	1	POSITIVE
47249799	E	charlie	charlie	blue	five	eagle	red	seven	47253509	311.5407	1	47258393	blue	47259465	five	1	1	1	0	POSITIVE
47259472	A	charlie	baron	red	one	tiger	white	eight												NEGATIVE
47264942	A	charlie	arrow	white	one	charlie	green	two	47268361	31.65657	1	47273148	green	47274332	two	1	1	1	1	POSITIVE
47274339	E	charlie	ringo	red	seven	arrow	white	eight												NEGATIVE
47279795	E	charlie	charlie	red	five	hopper	white	eight	47283317	303.6862	1	47288552	red	47289602	five	1	1	1	0	POSITIVE
47289608	B	charlie	ringo	green	six	charlie	red	two	47293717	29.79079	1	47298146	red	47298828	two	1	1	1	1	POSITIVE
