# Supplementary material for: Concurrent talking in immersive virtual reality: on the dominance of visual speech cues
Source: Sci Rep. 2017 Jun 19;7:3817. doi: 10.1038/s41598-017-04201-x (PMC5476615; doi:10.1038/s41598-017-04201-x)
Supplement: Supplementary file 2 — Dataset 1 [file 41598_2017_4201_MOESM2_ESM.zip › ResultsGonzalez-Franco/Results/Main Experiment/_20_Responses.txt]

54206991	E	charlie	baron	white	eight	ringo	green	six												NEGATIVE
54212456	E	charlie	charlie	red	one	arrow	green	seven	54216002	320.1934	1	54221001	blue	54222598	one	0	1	0	0	POSITIVE
54222605	E	charlie	charlie	green	eight	eagle	white	three	54226154	323.3831	1	54231902	green	54233343	two	1	0	0	0	POSITIVE
54233350	E	charlie	baron	white	six	charlie	red	three	54236759	31.44659	1	54242380	white	54243653	three	2	1	0	1	POSITIVE
54243661	E	charlie	eagle	blue	six	charlie	green	two	54246997	19.89203	1	54253337	white	54257638	three	0	0	0	1	POSITIVE
54287970	A	charlie	arrow	red	four	charlie	blue	seven	54291353	25.13964	1	54296822	blue	54298330	seven	1	1	1	1	POSITIVE
54298336	A	charlie	tiger	blue	seven	eagle	white	six												NEGATIVE
54303791	A	charlie	charlie	white	five	tiger	blue	four	54307205	326.1336	1	54312348	white	54313196	five	1	1	1	0	POSITIVE
54313203	A	charlie	tiger	white	one	charlie	blue	eight	54316720	24.14508	1	54322055	blue	54323249	eight	1	1	1	1	POSITIVE
54323256	A	charlie	tiger	blue	seven	laker	white	four												NEGATIVE
54328713	A	charlie	charlie	green	seven	laker	red	five	54332191	321.6732	1	54337725	green	54338709	seven	1	1	1	0	POSITIVE
54352208	B	charlie	charlie	white	three	tiger	green	eight	54355691	322.8526	1	54360668	white	54361718	three	1	1	1	0	POSITIVE
54361725	B	charlie	laker	white	seven	arrow	red	three												NEGATIVE
54367192	B	charlie	charlie	white	three	laker	red	two	54370741	327.1678	1	54375960	white	54377099	three	1	1	1	0	POSITIVE
54377105	B	charlie	laker	red	three	charlie	white	five	54380567	28.34485	1	54386102	white	54387208	five	1	1	1	1	POSITIVE
54387215	B	charlie	arrow	blue	eight	charlie	green	six	54390697	25.6513	1	54396010	green	54398232	six	1	1	1	1	POSITIVE
54413072	D	charlie	charlie	red	four	baron	blue	seven	54416621	323.3854	1	54426180	white	54426861	one	0	0	0	0	POSITIVE
54426875	D	charlie	eagle	red	five	charlie	white	two	54431454	20.97494	1	54435752	white	54436847	two	1	1	1	1	POSITIVE
54436853	D	charlie	ringo	red	five	charlie	white	six	54441117	23.26976	1	54445135	white	54445961	six	1	1	1	1	POSITIVE
54445968	D	charlie	charlie	green	seven	hopper	white	three	54449540	321.7687	1	54454618	green	54455645	seven	1	1	1	0	POSITIVE
54477098	C	charlie	eagle	white	two	charlie	red	four	54480762	18.8662	1	54485502	red	54486206	four	1	1	1	1	POSITIVE
54486213	C	charlie	arrow	blue	five	baron	red	eight												NEGATIVE
54491657	C	charlie	charlie	white	seven	arrow	blue	eight	54495135	326.3512	1	54500392	white	54502682	seven	1	1	1	0	POSITIVE
54502688	C	charlie	charlie	green	three	laker	white	eight	54506160	322.7973	1	54511550	green	54512746	three	1	1	1	0	POSITIVE
54512752	C	charlie	arrow	green	eight	baron	white	three												NEGATIVE
54518219	C	charlie	tiger	blue	four	charlie	green	five	54521674	25.28676	1	54527546	green	54528987	five	1	1	1	1	POSITIVE
54547123	D	charlie	hopper	blue	one	charlie	white	three	54550928	28.76867	1	54556621	blue	54558207	three	2	1	0	1	POSITIVE
54558214	D	charlie	ringo	red	three	arrow	white	four												NEGATIVE
54563635	D	charlie	charlie	white	eight	tiger	green	one	54567224	312.8904	1	54572270	white	54573196	one	1	2	0	0	POSITIVE
54573203	A	charlie	charlie	white	seven	eagle	green	eight	54576754	325.1075	1	54581339	white	54582355	seven	1	1	1	0	POSITIVE
54582362	D	charlie	hopper	green	four	tiger	red	two												NEGATIVE
54587785	D	charlie	tiger	green	one	charlie	red	two	54591119	18.22801	1	54596865	red	54597826	two	1	1	1	1	POSITIVE
54597833	D	charlie	laker	white	one	charlie	green	four	54601493	26.71236	1	54606907	green	54607890	four	1	1	1	1	POSITIVE
54607897	A	charlie	charlie	white	three	eagle	blue	eight	54611342	329.5032	1	54616245	white	54617652	three	1	1	1	0	POSITIVE
54617659	E	charlie	eagle	white	three	ringo	red	six												NEGATIVE
54623114	E	charlie	charlie	blue	one	ringo	green	five	54626639	327.9125	1	54631715	blue	54632855	five	1	2	0	0	POSITIVE
54632861	E	charlie	laker	white	eight	charlie	blue	one	54636646	24.07775	1	54641612	blue	54642226	one	1	1	1	1	POSITIVE
54642233	C	charlie	arrow	red	five	tiger	white	four												NEGATIVE
54647689	C	charlie	tiger	white	two	charlie	blue	seven	54651106	23.60403	1	54656836	blue	54658378	seven	1	1	1	1	POSITIVE
54658384	A	charlie	charlie	red	one	ringo	white	two	54661837	325.3999	1	54667057	red	54668062	one	1	1	1	0	POSITIVE
54668069	E	charlie	charlie	green	eight	tiger	red	five	54671631	311.913	1	54676517	green	54677791	five	1	2	0	0	POSITIVE
54677797	D	charlie	charlie	green	four	hopper	red	three	54681358	318.1678	1	54686403	green	54689553	four	1	1	1	0	POSITIVE
54689559	B	charlie	hopper	red	eight	tiger	white	five												NEGATIVE
54695026	B	charlie	hopper	red	two	charlie	green	five	54698605	43.00614	1	54703615	green	54705224	five	1	1	1	1	POSITIVE
54705232	A	charlie	baron	blue	five	charlie	white	seven	54708729	39.77687	1	54714082	white	54715667	seven	1	1	1	1	POSITIVE
54715675	C	charlie	hopper	green	one	laker	white	five												NEGATIVE
54721120	C	charlie	arrow	red	eight	charlie	green	six	54724518	44.97552	1	54730144	green	54731652	six	1	1	1	1	POSITIVE
54731658	C	charlie	charlie	blue	eight	baron	green	three	54735302	305.6925	1	54740454	blue	54741738	three	1	2	0	0	POSITIVE
54741744	A	charlie	arrow	green	four	ringo	white	three												NEGATIVE
54747211	A	charlie	charlie	green	three	eagle	blue	five	54750643	303.2309	1	54756013	green	54756773	three	1	1	1	0	POSITIVE
54756779	E	charlie	charlie	blue	eight	baron	white	five	54760153	322.1517	1	54767908	blue	54769439	five	1	2	0	0	POSITIVE
54769452	E	charlie	charlie	red	seven	eagle	white	one	54772832	318.2543	1	54777850	white	54778822	seven	2	1	0	0	POSITIVE
54778828	D	charlie	arrow	green	five	charlie	blue	seven	54782848	43.95975	1	54787679	blue	54788707	seven	1	1	1	1	POSITIVE
54788714	A	charlie	baron	white	six	charlie	blue	five	54792085	34.31063	1	54797274	blue	54798291	five	1	1	1	1	POSITIVE
54798297	A	charlie	hopper	white	seven	baron	red	three												NEGATIVE
54803753	A	charlie	tiger	white	six	charlie	blue	four	54806943	10.92981	1	54812510	blue	54813649	four	1	1	1	1	POSITIVE
54813655	E	charlie	tiger	red	four	charlie	green	two	54817182	305.878	0	54821970	green	54822730	four	1	2	0	1	POSITIVE
54822743	B	charlie	ringo	white	two	arrow	green	three												NEGATIVE
54828204	B	charlie	charlie	white	six	eagle	red	two	54831672	306.7707	1	54837295	white	54838435	six	1	1	1	0	POSITIVE
54838442	B	charlie	tiger	green	six	charlie	blue	one	54842047	29.1071	1	54847103	blue	54848220	one	1	1	1	1	POSITIVE
54848227	B	charlie	arrow	red	two	laker	green	seven												NEGATIVE
54853671	B	charlie	eagle	green	six	charlie	blue	three	54857500	23.77353	1	54863422	blue	54864259	three	1	1	1	1	POSITIVE
54864266	B	charlie	arrow	white	six	charlie	blue	seven	54867570	39.5474	1	54872972	blue	54874189	seven	1	1	1	1	POSITIVE
54874196	D	charlie	ringo	blue	three	tiger	red	four												NEGATIVE
54879618	D	charlie	baron	white	six	charlie	red	three	54883118	34.86407	1	54889381	blue	54890229	three	0	1	0	1	POSITIVE
54890236	B	charlie	ringo	green	two	charlie	red	one	54893752	41.71162	1	54898607	red	54899311	one	1	1	1	1	POSITIVE
54899318	B	charlie	charlie	blue	one	arrow	red	three	54902961	312.7021	1	54907900	blue	54908626	one	1	1	1	0	POSITIVE
54908633	B	charlie	charlie	red	seven	hopper	white	two	54912090	308.7044	1	54917607	red	54918757	seven	1	1	1	0	POSITIVE
54918763	D	charlie	ringo	green	three	charlie	blue	five	54922618	41.7179	1	54927503	blue	54928598	five	1	1	1	1	POSITIVE
54928604	B	charlie	hopper	green	five	ringo	blue	six												NEGATIVE
54934062	B	charlie	hopper	green	eight	charlie	white	three	54937616	27.70113	1	54943599	red	54944470	three	0	1	0	1	POSITIVE
54944477	A	charlie	arrow	blue	five	charlie	green	four	54947660	39.03546	1	54952814	green	54953652	four	1	1	1	1	POSITIVE
54953658	B	charlie	hopper	white	eight	eagle	blue	one												NEGATIVE
54959129	B	charlie	charlie	blue	four	ringo	white	two	54962426	304.345	1	54967514	blue	54968564	four	1	1	1	0	POSITIVE
54968570	B	charlie	charlie	red	seven	hopper	blue	five	54972034	298.8633	0	54977008	red	54978091	seven	1	1	1	0	POSITIVE
54978098	A	charlie	arrow	green	four	charlie	blue	six	54981570	35.36466	1	54986502	blue	54987831	six	1	1	1	1	POSITIVE
54987838	B	charlie	baron	white	seven	charlie	blue	eight	54991246	47.8831	1	54996433	blue	54997817	eight	1	1	1	1	POSITIVE
54997824	E	charlie	tiger	green	four	charlie	blue	six	55002135	322.9435	0	55007043	blue	55008953	six	1	1	1	1	POSITIVE
55008960	B	charlie	tiger	blue	one	baron	white	seven												NEGATIVE
55014405	B	charlie	charlie	white	six	eagle	blue	eight	55017762	313.5097	1	55023519	white	55025116	six	1	1	1	0	POSITIVE
55025123	A	charlie	ringo	blue	six	charlie	white	five	55028594	51.76823	1	55033963	white	55035147	five	1	1	1	1	POSITIVE
55035153	B	charlie	baron	green	six	charlie	blue	four	55038683	32.05042	1	55043848	blue	55044696	four	1	1	1	1	POSITIVE
55044704	C	charlie	ringo	green	eight	baron	blue	two												NEGATIVE
55050161	C	charlie	baron	white	eight	charlie	blue	three	55053900	39.71275	1	55058994	blue	55059854	three	1	1	1	1	POSITIVE
55059860	C	charlie	hopper	white	four	charlie	red	seven	55063322	25.89314	1	55068265	red	55069315	seven	1	1	1	1	POSITIVE
55069322	D	charlie	charlie	green	seven	tiger	white	three	55072893	301.591	1	55077726	green	55078820	seven	1	1	1	0	POSITIVE
55078827	C	charlie	charlie	blue	two	arrow	red	three	55082379	300.419	1	55087254	blue	55088717	two	1	1	1	0	POSITIVE
55088724	C	charlie	baron	green	three	laker	blue	one												NEGATIVE
55094168	C	charlie	charlie	red	one	tiger	green	seven	55097586	289.7931	0	55103182	red	55104299	one	1	1	1	0	POSITIVE
55104308	A	charlie	charlie	blue	three	laker	red	eight	55107755	309.6595	1	55113056	blue	55113804	three	1	1	1	0	POSITIVE
55113811	C	charlie	charlie	white	eight	baron	red	one	55117227	315.1965	1	55122316	white	55123053	one	1	2	0	0	POSITIVE
55123060	C	charlie	tiger	green	five	baron	red	seven												NEGATIVE
55128518	C	charlie	laker	blue	four	charlie	green	five	55131940	21.51829	1	55137273	green	55138188	five	1	1	1	1	POSITIVE
55138196	C	charlie	charlie	blue	two	laker	green	eight	55141621	307.1906	1	55147437	blue	55148341	two	1	1	1	0	POSITIVE
55148348	A	charlie	charlie	red	four	arrow	white	three	55151831	291.9171	0	55156887	red	55157602	four	1	1	1	0	POSITIVE
55157608	C	charlie	eagle	blue	eight	charlie	white	two	55161069	25.75489	1	55166225	white	55167096	two	1	1	1	1	POSITIVE
55167103	C	charlie	charlie	white	six	arrow	blue	seven	55170574	301.3995	1	55176400	blue	55177584	six	2	1	0	0	POSITIVE
55177590	E	charlie	hopper	white	five	tiger	red	four												NEGATIVE
55183038	E	charlie	charlie	blue	one	arrow	white	three	55186437	303.3621	1	55192507	blue	55193289	one	1	1	1	0	POSITIVE
55193296	E	charlie	charlie	green	three	eagle	red	seven	55196789	298.805	0	55201655	green	55202772	seven	1	2	0	0	POSITIVE
55202779	D	charlie	charlie	red	seven	laker	white	three	55206238	299.1631	0	55211217	red	55212367	seven	1	1	1	0	POSITIVE
55212374	A	charlie	charlie	green	six	baron	white	two	55215811	291.7649	0	55220957	green	55222096	six	1	1	1	0	POSITIVE
55222103	E	charlie	eagle	green	six	charlie	blue	one	55225821	49.94769	1	55231032	blue	55231635	one	1	1	1	1	POSITIVE
55231642	C	charlie	charlie	white	two	ringo	green	five	55235093	287.0638	0	55240806	white	55241576	two	1	1	1	0	POSITIVE
55241583	D	charlie	charlie	blue	two	eagle	green	one	55245143	300.293	1	55251294	blue	55252064	two	1	1	1	0	POSITIVE
55252071	E	charlie	ringo	red	three	charlie	white	five	55255956	35.80501	1	55260777	white	55261861	five	1	1	1	1	POSITIVE
55261868	D	charlie	ringo	white	eight	baron	green	five												NEGATIVE
55267289	D	charlie	charlie	blue	eight	hopper	white	two	55270833	311.2159	1	55275990	blue	55277230	eight	1	1	1	0	POSITIVE
55277237	A	charlie	baron	green	eight	charlie	red	four	55281015	45.19825	1	55285931	red	55286881	four	1	1	1	1	POSITIVE
55286888	D	charlie	charlie	blue	six	arrow	green	one	55290271	302.6435	1	55295996	blue	55296923	six	1	1	1	0	POSITIVE
55296930	B	charlie	charlie	green	six	hopper	blue	one	55300400	300.3936	1	55305702	green	55306975	six	1	1	1	0	POSITIVE
55306982	D	charlie	charlie	white	six	arrow	green	five	55310341	307.8926	1	55316325	white	55317297	six	1	1	1	0	POSITIVE
55317303	A	charlie	charlie	blue	three	baron	red	two	55320668	298.1306	0	55326545	blue	55327494	three	1	1	1	0	POSITIVE
55327501	D	charlie	ringo	white	one	charlie	red	four	55330938	51.07696	1	55335604	red	55336296	four	1	1	1	1	POSITIVE
55336303	B	charlie	charlie	red	six	eagle	white	one	55339667	297.9428	0	55344763	red	55346661	six	1	1	1	0	POSITIVE
55346668	E	charlie	hopper	green	two	arrow	blue	five												NEGATIVE
55352137	E	charlie	arrow	green	one	charlie	red	seven	55355786	55.15107	1	55360367	red	55361294	seven	1	1	1	1	POSITIVE
55361301	D	charlie	arrow	white	eight	eagle	green	five												NEGATIVE
55366722	D	charlie	laker	red	seven	charlie	blue	six	55370267	40.43841	1	55375212	blue	55376664	six	1	1	1	1	POSITIVE
55376670	E	charlie	charlie	white	two	tiger	green	eight	55380078	302.7093	1	55385632	white	55386661	two	1	1	1	0	POSITIVE
55386669	C	charlie	ringo	red	five	laker	green	six												NEGATIVE
55392123	C	charlie	baron	green	seven	charlie	white	six	55395846	50.20351	1	55400690	white	55401662	six	1	1	1	1	POSITIVE
55401668	E	charlie	baron	white	seven	charlie	red	eight	55404917	49.65071	1	55410240	white	55411078	seven	2	2	0	1	POSITIVE
55411085	A	charlie	eagle	white	seven	ringo	green	six												NEGATIVE
55416544	A	charlie	baron	blue	five	charlie	white	two	55419872	56.28837	1	55425197	white	55425901	two	1	1	1	1	POSITIVE
55425907	E	charlie	tiger	red	five	charlie	blue	four	55429266	40.86653	1	55434591	blue	55435473	four	1	1	1	1	POSITIVE
55435479	C	charlie	charlie	white	eight	baron	blue	six	55439063	309.1423	1	55443806	white	55444654	eight	1	1	1	0	POSITIVE
55444661	E	charlie	baron	blue	two	laker	white	seven												NEGATIVE
55450106	E	charlie	charlie	blue	seven	hopper	red	two	55453573	302.8604	1	55458829	blue	55459846	seven	1	1	1	0	POSITIVE
55459852	C	charlie	baron	white	three	charlie	green	one	55463268	36.75622	1	55468111	green	55468569	one	1	1	1	1	POSITIVE
