# Supplementary material for: Concurrent talking in immersive virtual reality: on the dominance of visual speech cues
Source: Sci Rep. 2017 Jun 19;7:3817. doi: 10.1038/s41598-017-04201-x (PMC5476615; doi:10.1038/s41598-017-04201-x)
Supplement: Supplementary file 2 — Dataset 1 [file 41598_2017_4201_MOESM2_ESM.zip › ResultsGonzalez-Franco/Results/Main Experiment/_21_Responses.txt]

56356220	B	charlie	eagle	white	three	ringo	blue	seven												NEGATIVE
56361663	B	charlie	charlie	red	five	ringo	blue	eight	56365088	324.9588	1	56370499	red	56371793	five	1	1	1	0	POSITIVE
56371800	B	charlie	charlie	white	one	hopper	green	eight	56375419	320.2325	1	56380573	white	56381880	one	1	1	1	0	POSITIVE
56381886	B	charlie	tiger	blue	four	charlie	red	seven	56385474	19.57893	1	56390581	red	56392011	seven	1	1	1	1	POSITIVE
56392017	B	charlie	ringo	green	one	charlie	blue	three	56395488	17.56627	1	56400947	blue	56402097	three	1	1	1	1	POSITIVE
56423874	C	charlie	eagle	red	two	charlie	green	six	56427356	23.29448	1	56433228	blue	56434367	six	0	1	0	1	POSITIVE
56434373	C	charlie	hopper	white	two	eagle	green	five												NEGATIVE
56439829	C	charlie	tiger	green	three	charlie	blue	eight	56443429	18.52591	1	56448352	green	56449368	eight	2	1	0	1	POSITIVE
56449374	C	charlie	charlie	white	seven	arrow	blue	five	56453118	322.1104	1	56457656	white	56458773	seven	1	1	1	0	POSITIVE
56458779	C	charlie	charlie	green	one	laker	blue	two	56462373	319.636	1	56467385	green	56470099	one	1	1	1	0	POSITIVE
56485709	D	charlie	tiger	blue	seven	charlie	white	two	56489248	24.50703	1	56495265	white	56496303	two	1	1	1	1	POSITIVE
56496310	D	charlie	charlie	green	seven	laker	blue	two	56500430	321.3209	1	56504838	green	56506312	seven	1	1	1	0	POSITIVE
56506318	D	charlie	baron	white	six	arrow	red	seven												NEGATIVE
56511740	D	charlie	hopper	white	three	charlie	green	six	56515206	20.69105	1	56520229	blue	56521559	six	0	1	0	1	POSITIVE
56521565	D	charlie	charlie	green	six	ringo	white	one	56524991	316.8513	1	56530271	green	56531332	six	1	1	1	0	POSITIVE
56553119	A	charlie	arrow	white	three	charlie	green	six	56556490	21.74861	1	56561591	green	56562730	six	1	1	1	1	POSITIVE
56562738	A	charlie	charlie	white	four	baron	red	seven	56566158	319.8659	1	56571454	white	56572549	four	1	1	1	0	POSITIVE
56572558	A	charlie	charlie	white	eight	baron	green	seven	56576211	314.7841	1	56581060	white	56582646	eight	1	1	1	0	POSITIVE
56582652	A	charlie	hopper	green	two	charlie	white	four	56586069	28.05839	1	56591068	white	56592408	four	1	1	1	1	POSITIVE
56601461	E	charlie	ringo	white	three	charlie	red	one	56605508	16.16925	1	56610838	green	56611765	one	0	1	0	1	POSITIVE
56611772	E	charlie	ringo	blue	eight	baron	green	five												NEGATIVE
56617216	E	charlie	charlie	green	one	arrow	blue	two	56620761	307.4797	1	56625705	green	56626565	one	1	1	1	0	POSITIVE
56626572	E	charlie	tiger	green	three	charlie	red	eight	56630043	23.26112	1	56635131	red	56635992	three	1	2	0	1	POSITIVE
56635999	E	charlie	charlie	white	one	laker	blue	three	56639910	14.91251	0	56644681	blue	56645665	three	2	2	0	0	POSITIVE
56656663	B	charlie	charlie	red	three	arrow	blue	six	56660201	314.9262	1	56665346	red	56666195	three	1	1	1	0	POSITIVE
56666201	B	charlie	arrow	green	four	charlie	white	two	56669528	22.54925	1	56674740	white	56675767	two	1	1	1	1	POSITIVE
56675774	E	charlie	charlie	red	four	arrow	blue	two	56679556	320.3312	1	56684458	blue	56685440	four	2	1	0	0	POSITIVE
56685447	A	charlie	hopper	red	six	charlie	white	three	56688862	23.74911	1	56693996	white	56694823	three	1	1	1	1	POSITIVE
56694830	E	charlie	hopper	green	two	laker	white	three												NEGATIVE
56700276	E	charlie	arrow	white	one	charlie	red	four	56703865	12.40979	1	56708685	red	56709489	four	1	1	1	1	POSITIVE
56709501	D	charlie	charlie	white	seven	laker	blue	one	56713167	318.254	1	56717911	white	56719039	seven	1	1	1	0	POSITIVE
56719045	A	charlie	eagle	blue	two	hopper	green	seven												NEGATIVE
56724512	A	charlie	ringo	blue	four	charlie	white	five	56727924	22.28193	1	56732811	white	56733649	five	1	1	1	1	POSITIVE
56733655	A	charlie	eagle	blue	seven	charlie	red	eight	56737161	20.45702	1	56742116	red	56743523	eight	1	1	1	1	POSITIVE
56743530	A	charlie	charlie	red	eight	tiger	white	seven	56747263	311.9349	1	56752268	red	56753564	eight	1	1	1	0	POSITIVE
56753571	E	charlie	baron	blue	one	charlie	red	five	56757133	17.06545	1	56762154	red	56763572	five	1	1	1	1	POSITIVE
56763579	D	charlie	charlie	green	seven	hopper	white	four	56767230	310.4086	1	56772206	green	56773290	seven	1	1	1	0	POSITIVE
56773296	D	charlie	baron	green	four	charlie	blue	one	56776734	32.81596	1	56783934	blue	56784918	one	1	1	1	1	POSITIVE
56784924	A	charlie	laker	red	three	charlie	blue	eight	56788320	27.63983	1	56793708	blue	56794948	eight	1	1	1	1	POSITIVE
56794954	D	charlie	arrow	red	six	charlie	green	four	56798236	29.02657	1	56803303	green	56804442	four	1	1	1	1	POSITIVE
56804448	A	charlie	charlie	red	two	hopper	blue	five	56807786	309.7657	1	56813199	red	56814037	two	1	1	1	0	POSITIVE
56814043	B	charlie	tiger	red	one	baron	blue	eight												NEGATIVE
56819511	B	charlie	laker	blue	eight	charlie	green	one	56822754	11.49111	1	56828010	green	56828815	one	1	1	1	1	POSITIVE
56828821	C	charlie	eagle	red	two	ringo	green	one												NEGATIVE
56834276	C	charlie	eagle	blue	eight	charlie	white	six	56837727	20.42485	1	56842810	white	56843848	six	1	1	1	1	POSITIVE
56843855	A	charlie	arrow	green	seven	charlie	white	five	56847352	27.43171	1	56852393	white	56853290	five	1	1	1	1	POSITIVE
56853298	B	charlie	laker	red	six	arrow	green	two												NEGATIVE
56858743	B	charlie	charlie	white	three	baron	red	one	56862272	320.4125	1	56867328	white	56868322	three	1	1	1	0	POSITIVE
56868329	C	charlie	charlie	white	three	arrow	red	one	56872126	308.4196	1	56876666	white	56877536	three	1	1	1	0	POSITIVE
56877543	E	charlie	eagle	blue	two	laker	white	five												NEGATIVE
56882988	E	charlie	charlie	white	two	eagle	red	seven	56886928	321.019	1	56891409	white	56892448	two	1	1	1	0	POSITIVE
56892454	D	charlie	charlie	green	seven	ringo	blue	three	56896014	314.1242	1	56901161	green	56902266	seven	1	1	1	0	POSITIVE
56902273	D	charlie	arrow	white	two	laker	red	four												NEGATIVE
56907695	D	charlie	charlie	red	two	arrow	green	seven	56911138	309.1807	1	56916072	red	56916910	two	1	1	1	0	POSITIVE
56916916	C	charlie	charlie	red	three	laker	white	two	56920592	310.5311	1	56925488	red	56926482	three	1	1	1	0	POSITIVE
56926489	A	charlie	ringo	red	one	eagle	blue	four												NEGATIVE
56931955	A	charlie	charlie	green	three	eagle	blue	eight	56935592	315.3	1	56940523	green	56941237	three	1	1	1	0	POSITIVE
56941244	E	charlie	baron	blue	six	charlie	white	five	56944919	18.86667	1	56949481	white	56950285	five	1	1	1	1	POSITIVE
56950292	D	charlie	tiger	red	three	charlie	green	two	56953695	28.5868	1	56958975	green	56961421	two	1	1	1	1	POSITIVE
56961428	B	charlie	eagle	white	seven	laker	green	one												NEGATIVE
56966896	B	charlie	charlie	blue	five	hopper	white	seven	56970474	309.5009	1	56975763	blue	56977115	five	1	1	1	0	POSITIVE
56977121	E	charlie	ringo	red	five	hopper	green	two												NEGATIVE
56982589	E	charlie	arrow	red	three	charlie	green	seven	56986200	30.11699	1	56991077	green	56992038	seven	1	1	1	1	POSITIVE
56992044	A	charlie	charlie	blue	five	laker	red	one	56995868	313.1981	1	57000571	blue	57001666	five	1	1	1	0	POSITIVE
57001674	B	charlie	arrow	green	one	charlie	blue	seven	57005178	27.89808	1	57010232	blue	57011316	seven	1	1	1	1	POSITIVE
57011323	A	charlie	tiger	blue	one	ringo	green	seven												NEGATIVE
57016781	A	charlie	charlie	red	six	arrow	blue	three	57020348	311.3577	1	57025156	red	57026027	six	1	1	1	0	POSITIVE
57026034	A	charlie	charlie	red	two	tiger	green	eight	57029523	311.3289	1	57034438	red	57035175	two	1	1	1	0	POSITIVE
57035182	B	charlie	ringo	white	six	tiger	red	two												NEGATIVE
57040637	B	charlie	charlie	white	eight	laker	blue	seven	57044195	307.4236	1	57049093	white	57050355	eight	1	1	1	0	POSITIVE
57050362	A	charlie	baron	red	six	laker	white	four												NEGATIVE
57055820	A	charlie	charlie	blue	two	ringo	white	seven	57059465	308.9541	1	57064429	blue	57065177	two	1	1	1	0	POSITIVE
57065183	C	charlie	charlie	white	six	ringo	blue	one	57068701	311.0495	1	57073566	white	57074884	six	1	1	1	0	POSITIVE
57074891	E	charlie	tiger	white	four	ringo	red	three												NEGATIVE
57080338	E	charlie	charlie	white	two	laker	red	four	57084062	25.16383	0	57089047	red	57089996	four	2	2	0	0	POSITIVE
57090003	C	charlie	baron	white	five	charlie	green	two	57093497	24.92193	1	57098575	green	57099781	two	1	1	1	1	POSITIVE
57099788	D	charlie	eagle	blue	seven	ringo	red	one												NEGATIVE
57105210	D	charlie	ringo	red	five	charlie	green	seven	57108798	42.90982	1	57113966	green	57115296	seven	1	1	1	1	POSITIVE
57115303	B	charlie	baron	white	four	charlie	red	three	57118807	51.44228	1	57124008	red	57125047	three	1	1	1	1	POSITIVE
57125054	C	charlie	laker	green	five	charlie	blue	eight	57128728	47.34953	1	57133693	blue	57135200	eight	1	1	1	1	POSITIVE
57135208	B	charlie	charlie	blue	eight	ringo	red	four	57139619	319.0994	1	57144225	blue	57145745	eight	1	1	1	0	POSITIVE
57145752	D	charlie	baron	green	four	charlie	blue	three	57149412	50.53179	1	57154311	blue	57156378	three	1	1	1	1	POSITIVE
57156384	B	charlie	ringo	blue	six	eagle	green	one												NEGATIVE
57161851	B	charlie	ringo	white	seven	charlie	red	four	57165397	53.61117	1	57171469	red	57172586	four	1	1	1	1	POSITIVE
57172592	A	charlie	tiger	red	three	charlie	green	five	57176186	47.49107	1	57181443	green	57182728	five	1	1	1	1	POSITIVE
57182741	C	charlie	baron	red	two	charlie	white	four	57186540	44.33363	1	57191474	red	57192579	four	2	1	0	1	POSITIVE
57192585	A	charlie	hopper	white	one	eagle	red	seven												NEGATIVE
57198045	A	charlie	charlie	blue	one	laker	green	eight	57202026	317.3438	1	57206844	blue	57207703	one	1	1	1	0	POSITIVE
57207710	C	charlie	tiger	blue	seven	charlie	green	eight	57211192	55.63435	1	57216304	green	57217779	eight	1	1	1	1	POSITIVE
57217793	D	charlie	eagle	red	six	laker	blue	two												NEGATIVE
57223218	D	charlie	charlie	white	four	tiger	green	five	57226874	316.5274	1	57231853	white	57232936	four	1	1	1	0	POSITIVE
57232943	C	charlie	charlie	red	three	hopper	blue	one	57236588	315.6784	1	57241727	red	57242643	three	1	1	1	0	POSITIVE
57242650	C	charlie	ringo	green	five	charlie	white	one	57246361	44.05698	1	57251221	white	57252416	one	1	1	1	1	POSITIVE
57252422	D	charlie	charlie	white	four	arrow	green	two	57256366	317.4797	1	57261497	white	57262547	four	1	1	1	0	POSITIVE
57262554	C	charlie	charlie	white	seven	ringo	green	four	57266229	315.1347	1	57271148	white	57272064	seven	1	1	1	0	POSITIVE
57272070	E	charlie	charlie	red	eight	hopper	blue	seven	57276123	329.1502	1	57280486	red	57281469	eight	1	1	1	0	POSITIVE
57281477	C	charlie	laker	green	six	charlie	white	eight	57284958	41.69695	1	57290248	white	57291399	eight	1	1	1	1	POSITIVE
57291406	C	charlie	hopper	blue	eight	charlie	green	four	57295080	41.97143	1	57300011	green	57300938	four	1	1	1	1	POSITIVE
57300944	C	charlie	charlie	white	one	tiger	green	three	57304723	318.7938	1	57309818	white	57311013	one	1	1	1	0	POSITIVE
57311019	D	charlie	eagle	green	one	charlie	blue	six	57314538	43.80921	1	57319771	blue	57320876	six	1	1	1	1	POSITIVE
57320883	C	charlie	charlie	blue	four	ringo	red	one	57324614	318.3729	1	57329320	blue	57330348	four	1	1	1	0	POSITIVE
57330362	A	charlie	arrow	green	five	charlie	red	two	57333948	49.39779	1	57338949	red	57340043	two	1	1	1	1	POSITIVE
57340050	C	charlie	charlie	red	six	tiger	blue	four	57343511	318.0134	1	57349236	red	57350498	six	1	1	1	0	POSITIVE
57350505	B	charlie	tiger	white	five	charlie	blue	one	57354067	45.13584	1	57359434	blue	57360216	one	1	1	1	1	POSITIVE
57360223	D	charlie	charlie	green	three	arrow	white	eight	57363726	317.9697	1	57369006	green	57369733	three	1	1	1	0	POSITIVE
57369739	B	charlie	charlie	white	seven	ringo	green	six	57373199	316.6832	1	57378389	white	57379450	seven	1	1	1	0	POSITIVE
57379457	D	charlie	eagle	red	seven	charlie	blue	six	57383016	47.85181	1	57388219	blue	57389437	six	1	1	1	1	POSITIVE
57389443	B	charlie	arrow	blue	five	charlie	red	two	57393084	50.43946	1	57397903	red	57399187	two	1	1	1	1	POSITIVE
57399194	D	charlie	charlie	white	two	ringo	green	eight	57402687	318.2636	1	57408157	white	57409173	two	1	1	1	0	POSITIVE
57409180	E	charlie	baron	green	six	laker	blue	seven												NEGATIVE
57414646	E	charlie	hopper	green	five	charlie	white	four	57418259	46.91259	1	57423716	white	57424565	four	1	1	1	1	POSITIVE
57424572	A	charlie	eagle	white	two	charlie	blue	five	57428167	44.85692	1	57433735	blue	57435255	five	1	1	1	1	POSITIVE
57435261	E	charlie	charlie	green	four	hopper	white	six	57439074	319.0913	1	57443901	green	57445040	six	1	2	0	0	POSITIVE
57445049	B	charlie	arrow	white	two	eagle	red	eight												NEGATIVE
57450502	B	charlie	charlie	red	four	laker	white	six	57453983	326.559	1	57459270	red	57460342	four	1	1	1	0	POSITIVE
57460348	E	charlie	charlie	blue	two	ringo	white	five	57464024	328.7215	1	57469446	blue	57470887	two	1	1	1	0	POSITIVE
57470893	E	charlie	laker	red	eight	charlie	blue	two	57474488	42.00336	1	57479744	blue	57480839	two	1	1	1	1	POSITIVE
57480845	D	charlie	tiger	green	six	charlie	white	three	57485042	41.35868	1	57489328	white	57490299	three	1	1	1	1	POSITIVE
57490306	E	charlie	hopper	red	six	charlie	blue	one	57493878	43.18539	1	57499045	blue	57499782	one	1	1	1	1	POSITIVE
57499789	E	charlie	hopper	blue	five	eagle	green	four												NEGATIVE
57505258	E	charlie	charlie	red	three	arrow	white	six	57508984	330.5497	1	57514024	red	57515007	three	1	1	1	0	POSITIVE
57515014	E	charlie	laker	blue	five	hopper	white	one												NEGATIVE
57520459	E	charlie	charlie	green	five	arrow	white	four	57524484	328.6708	1	57529126	green	57530422	five	1	1	1	0	POSITIVE
57530428	B	charlie	charlie	red	seven	baron	white	four	57534017	323.8824	1	57538821	red	57539949	seven	1	1	1	0	POSITIVE
57539956	E	charlie	baron	white	three	tiger	red	eight												NEGATIVE
57545412	E	charlie	laker	blue	one	charlie	green	three	57548990	32.98555	1	57554101	green	57555743	three	1	1	1	1	POSITIVE
57555749	B	charlie	arrow	white	five	charlie	blue	three	57559394	44.69454	1	57564378	blue	57565506	three	1	1	1	1	POSITIVE
