# Supplementary material for: Concurrent talking in immersive virtual reality: on the dominance of visual speech cues
Source: Sci Rep. 2017 Jun 19;7:3817. doi: 10.1038/s41598-017-04201-x (PMC5476615; doi:10.1038/s41598-017-04201-x)
Supplement: Supplementary file 2 — Dataset 1 [file 41598_2017_4201_MOESM2_ESM.zip › ResultsGonzalez-Franco/Results/Main Experiment/_22_Responses.txt]

62217803	D	charlie	hopper	white	three	eagle	red	one												NEGATIVE
62223222	D	charlie	charlie	green	six	hopper	blue	four											0	FALSENEGATIVE
62228639	D	charlie	tiger	green	six	charlie	red	one	62229849	320.2995	0	62237576	green	62239016	six	2	2	0	1	POSITIVE
62239023	D	charlie	charlie	blue	six	laker	white	one											0	FALSENEGATIVE
62244445	D	charlie	tiger	red	seven	charlie	green	six	62246917	320.1789	0	62253168	green	62254441	six	1	1	1	1	POSITIVE
62276251	E	charlie	ringo	blue	five	charlie	red	four											1	FALSENEGATIVE
62281719	E	charlie	ringo	white	six	baron	red	seven												NEGATIVE
62287169	E	charlie	charlie	blue	four	laker	white	two											0	FALSENEGATIVE
62292620	E	charlie	ringo	green	four	charlie	red	one	62293908	336.0723	0	62302885	red	62304571	four	1	2	0	1	POSITIVE
62304578	E	charlie	arrow	blue	four	ringo	red	two												NEGATIVE
62310022	E	charlie	charlie	green	three	ringo	blue	six											0	FALSENEGATIVE
62333899	C	charlie	charlie	white	one	ringo	green	eight											0	FALSENEGATIVE
62339346	C	charlie	tiger	blue	three	eagle	white	one	62341160	339.9656	0	62348871	white	62350389	two					FALSEPOSITIVE
62350397	C	charlie	eagle	blue	seven	baron	white	two												NEGATIVE
62355863	C	charlie	charlie	white	one	laker	green	three											0	FALSENEGATIVE
62361326	C	charlie	tiger	blue	six	charlie	green	five	62361632	316.803	0	62370820	green	62372037	five	1	1	1	1	POSITIVE
62372045	C	charlie	ringo	red	six	charlie	blue	seven	62375687	29.37573	1	62381196	blue	62382693	seven	1	1	1	1	POSITIVE
62400672	B	charlie	tiger	blue	four	charlie	green	seven	62404780	22.48257	1	62409445	green	62410841	seven	1	1	1	1	POSITIVE
62410847	B	charlie	tiger	white	one	laker	green	four												NEGATIVE
62416292	B	charlie	charlie	red	one	eagle	white	seven	62420016	328.3619	1	62425306	red	62426378	one	1	1	1	0	POSITIVE
62426385	B	charlie	laker	red	one	charlie	white	six	62430261	24.06509	1	62435202	red	62436476	six	2	1	0	1	POSITIVE
62436483	B	charlie	ringo	red	six	hopper	green	five												NEGATIVE
62441940	B	charlie	charlie	white	one	baron	green	four	62445337	313.9232	1	62450639	white	62451778	one	1	1	1	0	POSITIVE
62466808	A	charlie	hopper	blue	eight	charlie	white	five	62470368	21.85317	1	62475603	white	62476821	five	1	1	1	1	POSITIVE
62476828	A	charlie	tiger	blue	six	eagle	red	four												NEGATIVE
62482294	A	charlie	charlie	blue	one	laker	white	three	62486168	323.3139	1	62491018	white	62492202	one	2	1	0	0	POSITIVE
62492208	A	charlie	charlie	red	seven	hopper	green	four	62495884	318.4259	1	62500913	red	62502143	seven	1	1	1	0	POSITIVE
62502150	A	charlie	arrow	white	eight	hopper	green	six												NEGATIVE
62507594	A	charlie	laker	white	four	charlie	green	six	62511173	23.86195	1	62516184	green	62517546	six	1	1	1	1	POSITIVE
62533224	A	charlie	charlie	white	seven	eagle	red	six	62536676	317.8967	1	62541841	white	62543348	seven	1	1	1	0	POSITIVE
62543355	B	charlie	charlie	red	one	laker	blue	two	62546783	316.1451	1	62552251	red	62555479	one	1	1	1	0	POSITIVE
62555486	C	charlie	charlie	white	eight	hopper	blue	six	62559284	25.55611	0	62564593	white	62565956	six	1	2	0	0	POSITIVE
62565963	A	charlie	baron	blue	one	charlie	red	four	62569457	28.832	1	62574568	red	62575752	four	1	1	1	1	POSITIVE
62575759	D	charlie	charlie	white	six	laker	red	four	62579479	320.0541	1	62584443	white	62585828	six	1	1	1	0	POSITIVE
62585834	A	charlie	ringo	white	six	hopper	blue	four												NEGATIVE
62591302	A	charlie	arrow	blue	eight	charlie	green	four	62594847	31.12073	1	62599912	green	62600896	four	1	1	1	1	POSITIVE
62600902	D	charlie	laker	green	five	arrow	white	eight												NEGATIVE
62606324	D	charlie	charlie	blue	five	ringo	white	six	62609789	314.5842	1	62615539	blue	62617092	five	1	1	1	0	POSITIVE
62617098	D	charlie	laker	red	one	charlie	white	seven	62620458	27.44964	1	62625770	green	62627524	seven	0	1	0	1	POSITIVE
62627531	B	charlie	eagle	red	three	charlie	green	five	62631195	23.79266	1	62636270	green	62637555	five	1	1	1	1	POSITIVE
62637562	A	charlie	ringo	white	two	laker	green	four												NEGATIVE
62643028	A	charlie	hopper	blue	five	charlie	green	two	62646617	22.7293	1	62651562	green	62653002	two	1	1	1	1	POSITIVE
62653009	D	charlie	tiger	red	seven	charlie	green	three	62656603	22.44833	1	62661827	green	62665825	three	1	1	1	1	POSITIVE
62665833	D	charlie	baron	green	eight	arrow	blue	six												NEGATIVE
62671254	D	charlie	ringo	blue	six	charlie	red	two	62674923	17.66588	1	62680436	red	62681999	two	1	1	1	1	POSITIVE
62682006	C	charlie	tiger	green	eight	eagle	blue	two												NEGATIVE
62687462	C	charlie	arrow	blue	five	charlie	green	three	62691196	23.59368	1	62696252	green	62697313	three	1	1	1	1	POSITIVE
62697320	C	charlie	charlie	green	two	baron	white	seven	62700972	316.5812	1	62706171	green	62707277	two	1	1	1	0	POSITIVE
62707283	B	charlie	tiger	red	three	ringo	blue	one												NEGATIVE
62712740	B	charlie	charlie	blue	four	tiger	white	six	62716272	304.0802	1	62722222	blue	62723462	four	1	1	1	0	POSITIVE
62723469	E	charlie	charlie	white	four	eagle	green	five											0	FALSENEGATIVE
62728935	E	charlie	laker	red	six	hopper	green	seven												NEGATIVE
62734386	E	charlie	charlie	green	six	baron	blue	five	62737911	307.1383	1	62747555	blue	62749175	four	2	0	0	0	POSITIVE
62749183	E	charlie	laker	green	five	charlie	red	six	62752857	26.21182	1	62758725	red	62760132	six	1	1	1	1	POSITIVE
62760138	A	charlie	eagle	blue	six	charlie	white	eight	62763632	28.1053	1	62770487	white	62772062	eight	1	1	1	1	POSITIVE
62772068	D	charlie	baron	red	six	ringo	blue	one												NEGATIVE
62777490	D	charlie	arrow	white	seven	charlie	red	two	62780990	21.24942	1	62786660	red	62787733	two	1	1	1	1	POSITIVE
62787739	C	charlie	eagle	blue	three	hopper	green	eight												NEGATIVE
62793184	C	charlie	charlie	white	five	baron	green	eight	62796829	307.4027	1	62802611	green	62803639	one	2	0	0	0	POSITIVE
62803645	A	charlie	charlie	green	five	hopper	white	one	62807375	316.1472	1	62812195	green	62813267	five	1	1	1	0	POSITIVE
62813274	D	charlie	hopper	blue	three	charlie	green	eight	62816834	20.16135	1	62821812	green	62822795	three	1	2	0	1	POSITIVE
62822802	E	charlie	laker	red	six	charlie	blue	two	62827188	22.19511	1	62831809	blue	62833094	two	1	1	1	1	POSITIVE
62833100	B	charlie	eagle	green	four	charlie	white	three	62836587	29.29714	1	62841940	green	62843001	three	2	1	0	1	POSITIVE
62843008	D	charlie	charlie	blue	five	ringo	white	three	62846970	318.3674	1	62852015	green	62853266	five	0	1	0	0	POSITIVE
62853273	D	charlie	hopper	blue	five	laker	white	four												NEGATIVE
62858695	D	charlie	charlie	white	four	tiger	green	eight	62862253	313.0736	1	62867910	white	62869060	four	1	1	1	0	POSITIVE
62869067	A	charlie	hopper	green	two	arrow	blue	three												NEGATIVE
62874534	A	charlie	charlie	white	seven	eagle	green	six	62878092	306.396	1	62884787	white	62885972	seven	1	1	1	0	POSITIVE
62885978	A	charlie	tiger	white	six	charlie	green	five	62889530	21.7512	1	62894684	green	62895868	five	1	1	1	1	POSITIVE
62895874	A	charlie	tiger	blue	seven	eagle	green	four												NEGATIVE
62901320	A	charlie	charlie	blue	one	eagle	green	two	62905256	304.5425	1	62911092	blue	62912109	one	1	1	1	0	POSITIVE
62912118	E	charlie	arrow	white	one	charlie	blue	seven	62916124	24.59311	1	62920799	blue	62922251	seven	1	1	1	1	POSITIVE
62922258	A	charlie	charlie	green	seven	ringo	white	five	62926265	306.5746	1	62931020	green	62932549	seven	1	1	1	0	POSITIVE
62932556	B	charlie	baron	white	six	arrow	green	four												NEGATIVE
62938002	B	charlie	eagle	white	eight	charlie	blue	one	62941741	28.25507	1	62946489	blue	62948221	two	1	0	0	1	POSITIVE
62948227	A	charlie	arrow	white	three	eagle	green	six												NEGATIVE
62953684	A	charlie	charlie	red	five	hopper	green	three	62957449	307.2839	1	62962161	red	62963300	five	1	1	1	0	POSITIVE
62963307	B	charlie	charlie	blue	five	eagle	red	three	62967136	304.9137	1	62972203	blue	62973587	five	1	1	1	0	POSITIVE
62973594	E	charlie	charlie	blue	four	laker	white	three	62977679	313.3343	1	62983160	blue	62984199	four	1	1	1	0	POSITIVE
62984206	C	charlie	ringo	white	one	arrow	green	four												NEGATIVE
62989661	C	charlie	charlie	red	six	laker	green	eight	62993401	302.2047	1	62998239	red	62999356	six	1	1	1	0	POSITIVE
62999362	A	charlie	tiger	blue	six	charlie	red	one	63003185	28.32775	1	63008538	red	63010325	one	1	1	1	1	POSITIVE
63010331	D	charlie	eagle	white	two	baron	green	three												NEGATIVE
63015753	D	charlie	charlie	white	eight	hopper	red	one	63019515	311.0898	1	63024466	white	63025962	eight	1	1	1	0	POSITIVE
63025969	B	charlie	baron	green	eight	charlie	blue	three	63030001	24.89753	1	63034575	blue	63035893	three	1	1	1	1	POSITIVE
63035899	A	charlie	tiger	white	eight	arrow	blue	two												NEGATIVE
63041355	A	charlie	charlie	red	seven	laker	green	three	63045070	310.0536	1	63050023	red	63051430	seven	1	1	1	0	POSITIVE
63051436	B	charlie	charlie	blue	two	tiger	white	six	63054852	306.5234	1	63060645	blue	63061661	two	1	1	1	0	POSITIVE
63061668	A	charlie	tiger	blue	six	arrow	red	eight												NEGATIVE
63067113	A	charlie	charlie	red	two	ringo	white	eight	63070668	304.2365	1	63076227	red	63077501	two	1	1	1	0	POSITIVE
63077507	C	charlie	charlie	red	seven	eagle	white	five	63081336	312.2144	1	63086436	red	63087966	seven	1	1	1	0	POSITIVE
63087973	C	charlie	arrow	red	seven	charlie	green	two	63091980	28.47801	1	63096433	green	63097327	two	1	1	1	1	POSITIVE
63097334	E	charlie	charlie	green	one	eagle	white	two	63100997	301.8126	1	63105805	green	63106799	one	1	1	1	0	POSITIVE
63106811	C	charlie	ringo	white	six	hopper	blue	four												NEGATIVE
63112252	C	charlie	laker	red	five	charlie	blue	eight	63116057	22.47809	1	63121700	blue	63123285	eight	1	1	1	1	POSITIVE
63123292	B	charlie	eagle	red	four	charlie	white	three	63126931	17.52443	1	63132098	red	63133182	three	2	1	0	1	POSITIVE
63133188	C	charlie	ringo	green	four	arrow	red	three												NEGATIVE
63138657	C	charlie	arrow	white	one	charlie	blue	three	63142268	17.66656	1	63147401	blue	63148529	three	1	1	1	1	POSITIVE
63148536	C	charlie	charlie	blue	five	eagle	white	two	63152262	307.6872	1	63157912	blue	63159956	two	1	2	0	0	POSITIVE
63159962	C	charlie	charlie	green	five	ringo	blue	two	63163687	314.9109	1	63168523	blue	63170209	five	2	1	0	0	POSITIVE
63170216	B	charlie	arrow	red	seven	charlie	green	six	63173598	24.80987	1	63178676	green	63180128	six	1	1	1	1	POSITIVE
63180135	C	charlie	baron	green	seven	charlie	white	three	63183782	21.69799	1	63189287	white	63191019	three	1	1	1	1	POSITIVE
63191026	C	charlie	ringo	white	seven	baron	green	one												NEGATIVE
63196494	C	charlie	laker	white	one	charlie	blue	five	63200213	21.66106	1	63205506	blue	63207260	five	1	1	1	1	POSITIVE
63207266	C	charlie	eagle	white	three	charlie	red	two	63210539	22.41959	1	63216364	red	63217379	two	1	1	1	1	POSITIVE
63217386	B	charlie	charlie	green	four	ringo	blue	two	63221040	312.6046	1	63225612	green	63226584	four	1	1	1	0	POSITIVE
63226591	C	charlie	tiger	green	five	eagle	white	seven												NEGATIVE
63232057	C	charlie	charlie	green	six	laker	blue	two	63235603	303.2965	1	63240658	blue	63242087	six	2	1	0	0	POSITIVE
63242094	B	charlie	charlie	green	two	eagle	red	five	63245543	313.283	1	63250588	blue	63251559	two	0	1	0	0	POSITIVE
63251566	D	charlie	baron	blue	four	hopper	white	seven												NEGATIVE
63256988	D	charlie	charlie	blue	two	hopper	green	one	63260521	308.8042	1	63265745	blue	63266661	two	1	1	1	0	POSITIVE
63266667	E	charlie	arrow	red	five	charlie	white	seven	63270185	25.38782	1	63275318	white	63277038	seven	1	1	1	1	POSITIVE
63277045	D	charlie	arrow	red	five	laker	blue	two												NEGATIVE
63282466	D	charlie	charlie	red	three	baron	green	four	63286329	308.8889	1	63291726	blue	63293011	three	0	1	0	0	POSITIVE
63293017	A	charlie	tiger	blue	eight	baron	red	one												NEGATIVE
63298486	A	charlie	ringo	white	three	charlie	blue	eight	63302255	24.68703	1	63307096	blue	63309542	eight	1	1	1	1	POSITIVE
63309549	D	charlie	eagle	blue	three	charlie	red	four	63313177	18.0499	1	63318600	red	63319929	four	1	1	1	1	POSITIVE
63319936	B	charlie	ringo	green	two	baron	red	five												NEGATIVE
63325380	B	charlie	laker	white	seven	charlie	green	eight	63329133	33.59351	1	63334104	green	63336472	eight	1	1	1	1	POSITIVE
63336479	D	charlie	charlie	red	six	baron	white	seven	63340399	305.864	1	63345140	red	63346212	six	1	1	1	0	POSITIVE
63346219	B	charlie	eagle	blue	three	laker	red	one												NEGATIVE
63351675	B	charlie	charlie	red	four	hopper	green	eight	63355325	302.9775	1	63360644	red	63361772	four	1	1	1	0	POSITIVE
63361778	E	charlie	charlie	white	eight	eagle	blue	three	63365545	306.8983	1	63370127	white	63371077	three	1	2	0	0	POSITIVE
63371083	E	charlie	baron	red	three	charlie	white	two	63374878	27.35818	1	63379521	white	63381051	two	1	1	1	1	POSITIVE
63381058	E	charlie	hopper	blue	four	charlie	green	six	63384830	28.12297	1	63389495	green	63390780	six	1	1	1	1	POSITIVE
63390788	D	charlie	baron	white	five	charlie	blue	three	63394447	23.16573	1	63399682	blue	63400765	three	1	1	1	1	POSITIVE
63400772	E	charlie	ringo	blue	two	baron	white	one												NEGATIVE
63406239	E	charlie	charlie	red	seven	ringo	white	four	63410048	310.4246	1	63415019	white	63416247	seven	2	1	0	0	POSITIVE
63416253	A	charlie	tiger	red	two	charlie	green	one	63419896	17.28129	1	63424881	green	63425954	one	1	1	1	1	POSITIVE
63425960	E	charlie	hopper	green	seven	eagle	red	four												NEGATIVE
63431429	E	charlie	charlie	white	three	ringo	blue	seven	63434904	311.0238	1	63440318	white	63444674	six	1	0	0	0	POSITIVE
63444682	B	charlie	charlie	blue	two	hopper	red	eight	63448280	313.187	1	63453565	blue	63454336	two	1	1	1	0	POSITIVE
63454343	E	charlie	eagle	green	one	hopper	white	six												NEGATIVE
63459787	E	charlie	laker	red	eight	charlie	green	six	63463373	22.76461	1	63468421	green	63469795	six	1	1	1	1	POSITIVE
63469802	B	charlie	arrow	blue	five	charlie	green	seven	63473373	23.28023	1	63478117	green	63479345	seven	1	1	1	1	POSITIVE
63479351	E	charlie	laker	blue	three	arrow	green	eight												NEGATIVE
63484809	E	charlie	charlie	blue	eight	eagle	red	four	63488402	316.2975	1	63493408	red	63494547	three	2	0	0	0	POSITIVE
63494554	C	charlie	hopper	red	five	charlie	blue	four	63498038	24.9476	1	63503226	blue	63504432	four	1	1	1	1	POSITIVE
63504439	E	charlie	tiger	white	two	ringo	red	eight												NEGATIVE
63509895	E	charlie	tiger	green	two	charlie	blue	one	63513429	22.45329	1	63518428	blue	63519232	one	1	1	1	1	POSITIVE
63519239	D	charlie	baron	green	five	charlie	blue	four	63522869	23.97681	1	63527956	blue	63529252	four	1	1	1	1	POSITIVE
