# Supplementary material for: Concurrent talking in immersive virtual reality: on the dominance of visual speech cues
Source: Sci Rep. 2017 Jun 19;7:3817. doi: 10.1038/s41598-017-04201-x (PMC5476615; doi:10.1038/s41598-017-04201-x)
Supplement: Supplementary file 2 — Dataset 1 [file 41598_2017_4201_MOESM2_ESM.zip › ResultsGonzalez-Franco/Results/Main Experiment/_23_Responses.txt]

47465244	C	charlie	eagle	blue	five	arrow	red	three												NEGATIVE
47470687	C	charlie	charlie	white	four	laker	blue	seven	47474338	329.068	1	47479512	white	47480550	four	1	1	1	0	POSITIVE
47480556	C	charlie	arrow	blue	three	laker	green	eight												NEGATIVE
47486023	C	charlie	charlie	green	seven	hopper	red	three	47489892	329.893	1	47495160	green	47496612	seven	1	1	1	0	POSITIVE
47496618	C	charlie	baron	green	five	arrow	red	six												NEGATIVE
47502055	C	charlie	tiger	green	seven	charlie	blue	one	47505641	19.81215	1	47510976	blue	47511904	one	1	1	1	1	POSITIVE
47511910	C	charlie	eagle	green	seven	charlie	white	three	47515583	16.01255	1	47521219	red	47522269	three	0	1	0	1	POSITIVE
47534484	D	charlie	tiger	red	seven	charlie	green	six	47538033	24.03194	1	47543682	green	47545067	six	1	1	1	1	POSITIVE
47545073	D	charlie	tiger	blue	five	arrow	green	four												NEGATIVE
47550495	D	charlie	charlie	red	five	arrow	white	one	47554119	330.4216	1	47558783	red	47559677	five	1	1	1	0	POSITIVE
47559684	D	charlie	ringo	white	six	charlie	red	five	47563255	18.07523	1	47567998	red	47568880	five	1	1	1	1	POSITIVE
47568887	D	charlie	laker	red	eight	baron	blue	four												NEGATIVE
47574309	D	charlie	charlie	green	one	tiger	white	two	47577732	333.3178	1	47582776	green	47583680	one	1	1	1	0	POSITIVE
47590021	A	charlie	ringo	green	one	charlie	white	six	47593675	18.19036	1	47598525	white	47599765	six	1	1	1	1	POSITIVE
47599771	A	charlie	ringo	red	eight	charlie	white	one	47603366	20.26305	1	47607774	white	47608947	one	1	1	1	1	POSITIVE
47608953	A	charlie	eagle	blue	two	arrow	white	three												NEGATIVE
47614409	A	charlie	charlie	green	eight	tiger	blue	four	47617955	328.6457	1	47623636	green	47624942	eight	1	1	1	0	POSITIVE
47624949	A	charlie	baron	white	two	laker	blue	three												NEGATIVE
47630419	A	charlie	charlie	blue	five	arrow	red	three	47633973	328.3452	1	47639307	blue	47640434	five	1	1	1	0	POSITIVE
47644888	E	charlie	charlie	blue	one	tiger	white	six	47648425	331.4081	1	47653492	blue	47654207	one	1	1	1	0	POSITIVE
47654214	E	charlie	baron	white	one	charlie	green	five	47657810	16.89431	1	47662707	green	47663623	five	1	1	1	1	POSITIVE
47663630	E	charlie	laker	red	one	eagle	blue	three												NEGATIVE
47669077	E	charlie	tiger	blue	five	charlie	white	six	47672564	14.84957	1	47679160	green	47680489	six	0	1	0	1	POSITIVE
47680496	E	charlie	charlie	green	two	laker	red	five	47684334	326.506	1	47689593	green	47690633	five	1	2	0	0	POSITIVE
47700367	B	charlie	eagle	green	two	charlie	red	six	47703894	17.23198	1	47710782	red	47711877	six	1	1	1	1	POSITIVE
47711883	B	charlie	charlie	white	four	eagle	red	two	47715621	331.868	1	47720377	white	47721282	four	1	1	1	0	POSITIVE
47721288	B	charlie	arrow	red	six	ringo	white	seven												NEGATIVE
47726744	B	charlie	tiger	blue	four	charlie	red	seven	47730129	19.46795	1	47735266	red	47736506	seven	1	1	1	1	POSITIVE
47736513	B	charlie	charlie	green	eight	baron	blue	three	47740041	334.03	1	47745074	green	47746235	eight	1	1	1	0	POSITIVE
47750843	E	charlie	ringo	blue	four	charlie	red	two	47754746	332.7249	0	47759605	blue	47760611	four	2	2	0	1	POSITIVE
47760618	E	charlie	arrow	white	two	charlie	red	three	47764079	16.72106	1	47769770	white	47770742	three	2	1	0	1	POSITIVE
47770748	E	charlie	ringo	white	two	laker	red	seven												NEGATIVE
47776205	E	charlie	charlie	green	eight	ringo	blue	seven	47779692	327.3208	1	47784827	green	47786167	eight	1	1	1	0	POSITIVE
47786174	A	charlie	laker	green	six	charlie	white	three	47789657	22.13054	1	47794880	white	47795819	three	1	1	1	1	POSITIVE
47795826	C	charlie	charlie	red	six	baron	blue	five	47799430	325.101	1	47804162	red	47805078	six	1	1	1	0	POSITIVE
47805090	A	charlie	charlie	blue	seven	tiger	red	two	47808593	324.6482	1	47813880	blue	47815019	seven	1	1	1	0	POSITIVE
47815026	E	charlie	charlie	white	one	tiger	blue	two	47818631	320.0942	1	47823977	white	47825072	one	1	1	1	0	POSITIVE
47825079	C	charlie	tiger	green	six	baron	red	three												NEGATIVE
47830535	C	charlie	baron	red	four	charlie	white	seven	47833911	19.44031	1	47839905	red	47841101	seven	2	1	0	1	POSITIVE
47841107	A	charlie	eagle	blue	five	arrow	white	three												NEGATIVE
47846574	A	charlie	charlie	red	seven	tiger	white	three	47850174	322.8127	1	47855018	red	47855979	seven	1	1	1	0	POSITIVE
47855986	D	charlie	arrow	blue	two	charlie	white	three	47859277	14.30409	1	47865574	red	47866255	three	0	1	0	1	POSITIVE
47866262	A	charlie	hopper	green	eight	baron	red	six												NEGATIVE
47871698	A	charlie	charlie	green	five	hopper	blue	six	47875378	323.8848	1	47880553	green	47881480	five	1	1	1	0	POSITIVE
47881486	A	charlie	arrow	green	one	charlie	white	eight	47885002	12.93055	1	47889891	white	47890850	eight	1	1	1	1	POSITIVE
47890858	E	charlie	eagle	green	four	arrow	red	five												NEGATIVE
47896303	E	charlie	tiger	green	eight	charlie	red	two	47899747	19.36905	1	47904724	red	47905606	two	1	1	1	1	POSITIVE
47905613	B	charlie	tiger	white	seven	charlie	blue	four	47909007	15.78809	1	47915693	blue	47916732	four	1	1	1	1	POSITIVE
47916738	A	charlie	laker	red	six	charlie	white	three	47920267	18.86144	1	47925142	red	47925868	three	2	1	0	1	POSITIVE
47925875	A	charlie	arrow	green	four	eagle	white	eight												NEGATIVE
47931331	A	charlie	laker	blue	two	charlie	red	eight	47934809	18.27796	1	47939540	red	47940758	eight	1	1	1	1	POSITIVE
47940765	A	charlie	charlie	green	eight	hopper	white	seven	47944478	325.2473	1	47949369	green	47950576	eight	1	1	1	0	POSITIVE
47950582	A	charlie	charlie	white	five	baron	blue	six	47954223	318.5003	1	47959166	white	47960104	five	1	1	1	0	POSITIVE
47960111	A	charlie	hopper	red	six	charlie	white	two	47963637	17.25733	1	47968749	white	47969900	two	1	1	1	1	POSITIVE
47969907	B	charlie	ringo	white	seven	tiger	red	eight												NEGATIVE
47975343	B	charlie	charlie	white	five	arrow	green	seven	47978873	318.0616	1	47983806	white	47984667	five	1	1	1	0	POSITIVE
47984673	D	charlie	tiger	green	six	charlie	blue	five	47988177	16.23429	1	47993345	blue	47994105	five	1	1	1	1	POSITIVE
47994111	C	charlie	charlie	white	seven	baron	red	one	47997724	321.5745	1	48003153	white	48004169	seven	1	1	1	0	POSITIVE
48004175	B	charlie	charlie	blue	five	hopper	red	seven	48007661	324.5833	1	48012904	blue	48013920	five	1	1	1	0	POSITIVE
48013926	B	charlie	tiger	white	two	charlie	red	three	48017344	24.78675	1	48022756	red	48023604	three	1	1	1	1	POSITIVE
48023611	C	charlie	charlie	red	eight	tiger	blue	five	48027165	321.9577	1	48032082	red	48033188	eight	1	1	1	0	POSITIVE
48033194	B	charlie	eagle	green	five	laker	red	three												NEGATIVE
48038639	B	charlie	charlie	blue	eight	tiger	white	seven	48042610	314.4593	1	48047329	blue	48048580	eight	1	1	1	0	POSITIVE
48048586	C	charlie	eagle	green	three	tiger	red	five												NEGATIVE
48054031	C	charlie	eagle	blue	one	charlie	white	four	48057760	23.15304	1	48063313	white	48064095	four	1	1	1	1	POSITIVE
48064101	E	charlie	hopper	blue	seven	charlie	white	two	48067617	18.17613	1	48072305	white	48073154	two	1	1	1	1	POSITIVE
48073161	A	charlie	eagle	red	three	ringo	white	eight												NEGATIVE
48078605	A	charlie	charlie	blue	eight	baron	red	five	48082126	315.1923	1	48088077	blue	48089160	eight	1	1	1	0	POSITIVE
48089167	B	charlie	charlie	red	five	arrow	blue	six	48092890	318.3926	1	48098230	red	48099068	five	1	1	1	0	POSITIVE
48099074	A	charlie	tiger	blue	three	arrow	white	two												NEGATIVE
48104530	A	charlie	arrow	blue	two	charlie	green	eight	48108053	13.19588	1	48113454	green	48114504	eight	1	1	1	1	POSITIVE
48114511	B	charlie	baron	green	five	charlie	white	two	48117793	17.29613	1	48122714	white	48123507	two	1	1	1	1	POSITIVE
48123514	A	charlie	laker	green	two	tiger	red	seven												NEGATIVE
48128982	A	charlie	tiger	blue	one	charlie	red	seven	48133130	17.20659	1	48138140	red	48139156	seven	1	1	1	1	POSITIVE
48139162	B	charlie	charlie	red	two	arrow	green	seven	48142894	326.8321	1	48147567	red	48148472	two	1	1	1	0	POSITIVE
48148478	A	charlie	tiger	white	eight	laker	green	three												NEGATIVE
48153923	A	charlie	charlie	green	seven	tiger	red	two	48157774	321.5536	1	48162367	green	48163394	seven	1	1	1	0	POSITIVE
48163401	B	charlie	ringo	white	six	charlie	red	eight	48166857	15.70658	1	48171582	red	48172654	eight	1	1	1	1	POSITIVE
48172661	E	charlie	charlie	red	two	laker	blue	one	48176434	318.6013	1	48180786	red	48181467	two	1	1	1	0	POSITIVE
48181475	B	charlie	charlie	blue	six	arrow	white	seven	48185035	313.4075	1	48190101	blue	48191006	six	1	1	1	0	POSITIVE
48191013	B	charlie	ringo	red	four	charlie	blue	one	48194484	17.41187	1	48199886	blue	48200456	one	1	1	1	1	POSITIVE
48200464	E	charlie	eagle	white	three	baron	red	six												NEGATIVE
48205907	E	charlie	hopper	blue	seven	charlie	red	one	48209285	12.3641	1	48214675	red	48215457	one	1	1	1	1	POSITIVE
48215465	C	charlie	charlie	green	one	arrow	blue	four	48219128	319.559	1	48223991	green	48224605	one	1	1	1	0	POSITIVE
48224611	C	charlie	tiger	green	five	charlie	red	two	48228117	13.25959	1	48232893	red	48233563	two	1	1	1	1	POSITIVE
48233571	D	charlie	tiger	red	one	ringo	green	three												NEGATIVE
48238992	D	charlie	charlie	blue	six	ringo	red	seven	48242581	319.9454	1	48247704	blue	48248754	six	1	1	1	0	POSITIVE
48248761	C	charlie	laker	red	five	arrow	green	two												NEGATIVE
48254218	C	charlie	arrow	white	four	charlie	blue	three	48257649	16.72435	1	48262984	blue	48263889	three	1	1	1	1	POSITIVE
48263896	B	charlie	eagle	blue	six	charlie	red	eight	48267445	17.1636	1	48272144	red	48273171	eight	1	1	1	1	POSITIVE
48273178	C	charlie	baron	red	one	laker	green	four												NEGATIVE
48278644	C	charlie	charlie	blue	one	hopper	white	seven	48282250	316.2683	1	48287178	blue	48287782	one	1	1	1	0	POSITIVE
48287788	C	charlie	baron	red	seven	charlie	green	two	48291174	15.75538	1	48297108	green	48297890	two	1	1	1	1	POSITIVE
48297897	C	charlie	eagle	blue	eight	charlie	green	two	48301357	13.76978	1	48306491	green	48307228	two	1	1	1	1	POSITIVE
48307234	C	charlie	eagle	red	four	arrow	blue	seven												NEGATIVE
48312679	C	charlie	charlie	blue	five	hopper	white	seven	48316497	320.7522	1	48321168	blue	48322039	five	1	1	1	0	POSITIVE
48322046	D	charlie	laker	green	five	charlie	red	seven	48325677	18.5354	1	48330450	red	48331355	seven	1	1	1	1	POSITIVE
48331362	D	charlie	baron	white	two	eagle	blue	five												NEGATIVE
48336784	D	charlie	baron	white	three	charlie	green	six	48340283	17.10911	1	48345530	green	48346390	six	1	1	1	1	POSITIVE
48346396	E	charlie	ringo	white	four	arrow	red	two												NEGATIVE
48351841	E	charlie	charlie	green	one	ringo	red	five	48355484	320.7058	1	48360061	green	48360720	one	1	1	1	0	POSITIVE
48360727	D	charlie	charlie	green	one	ringo	white	seven	48364275	318.1823	1	48368952	green	48369667	one	1	1	1	0	POSITIVE
48369674	A	charlie	charlie	white	one	eagle	blue	seven	48373180	317.9269	1	48378123	white	48379084	one	1	1	1	0	POSITIVE
48379090	D	charlie	tiger	red	three	arrow	green	six												NEGATIVE
48384512	D	charlie	tiger	blue	seven	charlie	red	three	48388079	17.47711	1	48392722	red	48393269	three	1	1	1	1	POSITIVE
48393275	B	charlie	charlie	white	five	arrow	blue	one	48396794	313.4924	1	48401468	white	48402183	five	1	1	1	0	POSITIVE
48402189	D	charlie	hopper	blue	two	eagle	red	five												NEGATIVE
48407611	D	charlie	charlie	white	five	tiger	blue	three	48411055	315.5096	1	48415854	white	48416435	five	1	1	1	0	POSITIVE
48416442	B	charlie	charlie	blue	eight	eagle	green	six	48419981	313.0187	1	48425348	blue	48426253	eight	1	1	1	0	POSITIVE
48426260	D	charlie	baron	red	two	ringo	blue	six												NEGATIVE
48431682	D	charlie	charlie	green	four	baron	white	five	48435160	316.6595	1	48440294	green	48441132	four	1	1	1	0	POSITIVE
48441138	A	charlie	laker	blue	one	eagle	red	three												NEGATIVE
48446605	A	charlie	tiger	blue	four	charlie	white	seven	48450172	21.14506	1	48454703	white	48455518	seven	1	1	1	1	POSITIVE
48455525	D	charlie	charlie	white	eight	ringo	green	four	48459040	321.125	1	48464433	white	48465348	eight	1	1	1	0	POSITIVE
48465354	C	charlie	baron	green	four	charlie	white	seven	48468881	19.66738	1	48475223	red	48476909	seven	0	1	0	1	POSITIVE
48476915	D	charlie	baron	green	one	charlie	white	seven	48480533	17.16089	1	48485085	white	48485934	seven	1	1	1	1	POSITIVE
48485941	E	charlie	charlie	green	seven	eagle	red	four	48489687	316.0774	1	48494367	green	48495250	seven	1	1	1	0	POSITIVE
48495257	D	charlie	laker	green	seven	charlie	blue	one	48498627	15.75007	1	48503884	blue	48504465	one	1	1	1	1	POSITIVE
48504472	D	charlie	tiger	green	three	arrow	red	four												NEGATIVE
48509893	D	charlie	charlie	green	two	hopper	blue	six	48513505	315.7893	1	48518338	green	48519131	two	1	1	1	0	POSITIVE
48519137	D	charlie	charlie	blue	seven	hopper	green	five											0	FALSENEGATIVE
48524559	B	charlie	tiger	green	three	eagle	red	seven												NEGATIVE
48530012	B	charlie	arrow	blue	eight	charlie	red	six	48533664	13.01135	1	48538410	red	48539471	six	1	1	1	1	POSITIVE
48539477	E	charlie	eagle	red	three	charlie	green	seven	48543049	16.84878	1	48548239	green	48549177	seven	1	1	1	1	POSITIVE
48549185	D	charlie	laker	green	two	charlie	blue	five	48552510	18.11503	1	48557678	blue	48558381	five	1	1	1	1	POSITIVE
48558388	B	charlie	hopper	blue	six	charlie	white	one	48561759	15.72234	1	48567340	white	48568334	one	1	1	1	1	POSITIVE
48568340	E	charlie	ringo	red	eight	laker	green	seven												NEGATIVE
48573797	E	charlie	charlie	blue	two	laker	red	eight	48577253	311.5253	1	48582486	blue	48583368	eight	1	2	0	0	POSITIVE
48583375	C	charlie	charlie	green	four	ringo	red	one	48586824	316.9131	1	48592494	green	48593231	four	1	1	1	0	POSITIVE
48593238	E	charlie	arrow	green	one	laker	blue	five												NEGATIVE
48598694	E	charlie	arrow	red	four	charlie	blue	one	48601893	17.52595	1	48607585	red	48608344	four	2	2	0	1	POSITIVE
48608354	D	charlie	charlie	white	four	hopper	green	six	48611911	325.0431	1	48616654	white	48617325	four	1	1	1	0	POSITIVE
48617331	C	charlie	arrow	red	two	baron	blue	four												NEGATIVE
48622770	C	charlie	baron	blue	eight	charlie	white	five	48626210	5.37006	0	48631075	white	48631868	five	1	1	1	1	POSITIVE
48631875	E	charlie	tiger	green	two	charlie	red	four	48635294	11.33126	1	48640581	red	48641206	four	1	1	1	1	POSITIVE
48641213	E	charlie	charlie	red	seven	hopper	green	four	48645096	318.5537	1	48649549	red	48650399	seven	1	1	1	0	POSITIVE
48650406	E	charlie	hopper	red	four	baron	white	six												NEGATIVE
48655860	E	charlie	charlie	blue	five	baron	red	seven	48659238	319.5136	1	48664260	blue	48664942	five	1	1	1	0	POSITIVE
48664948	C	charlie	arrow	white	five	baron	green	six												NEGATIVE
48670404	C	charlie	charlie	white	six	tiger	blue	four	48674056	318.5948	1	48678893	white	48679831	six	1	1	1	0	POSITIVE
