# Supplementary material for: Concurrent talking in immersive virtual reality: on the dominance of visual speech cues
Source: Sci Rep. 2017 Jun 19;7:3817. doi: 10.1038/s41598-017-04201-x (PMC5476615; doi:10.1038/s41598-017-04201-x)
Supplement: Supplementary file 2 — Dataset 1 [file 41598_2017_4201_MOESM2_ESM.zip › ResultsGonzalez-Franco/Results/Main Experiment/_24_Responses.txt]

49291063	E	charlie	baron	blue	five	hopper	white	six												NEGATIVE
49296529	E	charlie	arrow	blue	three	charlie	green	one	49300700	30.09937	1	49305767	green	49306782	one	1	1	1	1	POSITIVE
49306789	E	charlie	laker	blue	two	ringo	white	five												NEGATIVE
49312237	E	charlie	charlie	green	five	arrow	white	six	49316239	330.9256	1	49321056	red	49322051	five	0	1	0	0	POSITIVE
49322058	E	charlie	ringo	red	one	laker	green	two												NEGATIVE
49327524	E	charlie	tiger	red	six	charlie	white	five											1	FALSENEGATIVE
49332966	E	charlie	charlie	green	two	baron	blue	one	49333035	27.62789	0	49341776	green	49342793	one	1	2	0	0	POSITIVE
49363296	B	charlie	tiger	white	five	charlie	blue	three	49367115	32.39159	1	49372639	blue	49373924	three	1	1	1	1	POSITIVE
49373929	B	charlie	hopper	green	four	laker	white	six												NEGATIVE
49379375	B	charlie	charlie	red	five	ringo	blue	one	49383045	330.5418	1	49388009	red	49389058	five	1	1	1	0	POSITIVE
49389065	B	charlie	charlie	red	two	hopper	blue	four	49393173	326.1431	1	49397950	red	49398943	two	1	1	1	0	POSITIVE
49398950	B	charlie	baron	blue	eight	tiger	white	three												NEGATIVE
49404406	B	charlie	arrow	green	two	charlie	white	three	49408052	30.8057	1	49412917	red	49413867	three	0	1	0	1	POSITIVE
49424808	D	charlie	charlie	red	two	eagle	green	seven	49428629	337.0151	1	49433637	red	49434586	two	1	1	1	0	POSITIVE
49434593	D	charlie	charlie	green	six	hopper	blue	seven	49438459	330.0276	1	49443233	green	49444650	six	1	1	1	0	POSITIVE
49444657	D	charlie	arrow	red	five	hopper	blue	three												NEGATIVE
49450079	D	charlie	laker	blue	six	charlie	green	seven	49454183	27.05178	1	49458725	green	49459887	seven	1	1	1	1	POSITIVE
49459894	D	charlie	hopper	blue	three	charlie	red	five	49464101	26.44481	1	49468129	red	49469124	five	1	1	1	1	POSITIVE
49478044	A	charlie	charlie	red	two	tiger	white	one	49482056	327.7047	1	49486682	red	49487521	two	1	1	1	0	POSITIVE
49487528	A	charlie	eagle	blue	one	ringo	white	four												NEGATIVE
49492996	A	charlie	ringo	green	one	charlie	white	seven	49496884	27.39861	1	49501650	white	49503135	seven	1	1	1	1	POSITIVE
49503143	A	charlie	charlie	red	eight	ringo	blue	three	49506988	328.674	1	49511647	red	49513010	eight	1	1	1	0	POSITIVE
49513022	A	charlie	laker	blue	seven	eagle	red	three												NEGATIVE
49518484	A	charlie	baron	green	five	charlie	white	two	49522246	27.35437	1	49526928	white	49528167	two	1	1	1	1	POSITIVE
49536037	C	charlie	tiger	white	four	charlie	red	six	49539966	29.64034	1	49544397	red	49545335	six	1	1	1	1	POSITIVE
49545342	C	charlie	eagle	blue	two	ringo	red	seven												NEGATIVE
49550798	C	charlie	charlie	blue	six	arrow	red	four	49554627	321.1888	1	49559510	blue	49560716	six	1	1	1	0	POSITIVE
49560723	C	charlie	charlie	green	five	arrow	blue	seven	49564800	321.7296	1	49569081	green	49570132	five	1	1	1	0	POSITIVE
49570139	C	charlie	ringo	red	five	charlie	white	three	49573905	28.60099	1	49578398	red	49579336	three	2	1	0	1	POSITIVE
49588870	E	charlie	arrow	red	two	charlie	blue	six	49592970	25.46195	1	49598068	green	49599218	six	0	1	0	1	POSITIVE
49599225	A	charlie	hopper	green	four	ringo	white	three												NEGATIVE
49604694	A	charlie	charlie	red	eight	laker	blue	six	49608336	327.145	1	49613304	red	49614879	eight	1	1	1	0	POSITIVE
49614886	E	charlie	charlie	green	two	laker	red	four	49619038	325.4018	1	49623803	green	49624853	two	1	1	1	0	POSITIVE
49624860	C	charlie	charlie	green	five	laker	blue	three	49628748	328.3727	1	49633354	green	49634180	one	1	0	0	0	POSITIVE
49634187	C	charlie	charlie	green	six	hopper	blue	three	49637791	330.2882	1	49642859	green	49643976	six	1	1	1	0	POSITIVE
49643983	D	charlie	charlie	green	seven	hopper	blue	five	49648157	326.1023	1	49652845	green	49654342	seven	1	1	1	0	POSITIVE
49654348	A	charlie	tiger	green	three	hopper	white	two												NEGATIVE
49659793	A	charlie	laker	red	two	charlie	white	eight	49663435	27.65646	1	49668293	white	49669331	eight	1	1	1	1	POSITIVE
49669338	E	charlie	charlie	white	eight	laker	green	two	49673240	327.7208	1	49677787	white	49678770	two	1	2	0	0	POSITIVE
49678776	D	charlie	hopper	blue	five	charlie	red	four	49682795	27.38713	1	49687281	red	49688164	four	1	1	1	1	POSITIVE
49688171	C	charlie	arrow	blue	two	charlie	white	seven	49691743	26.29584	1	49696418	white	49697356	seven	1	1	1	1	POSITIVE
49697363	D	charlie	arrow	blue	three	charlie	white	five	49701091	22.5279	1	49706772	white	49707655	five	1	1	1	1	POSITIVE
49707662	A	charlie	baron	red	one	ringo	blue	four												NEGATIVE
49713107	A	charlie	charlie	white	five	ringo	red	eight	49717302	328.8584	1	49721818	white	49722768	five	1	1	1	0	POSITIVE
49722774	A	charlie	charlie	red	three	tiger	white	seven	49726587	329.7643	1	49731391	red	49732585	three	1	1	1	0	POSITIVE
49732593	D	charlie	charlie	red	one	ringo	white	six	49736270	329.1194	1	49741421	red	49742583	one	1	1	1	0	POSITIVE
49742590	A	charlie	arrow	green	four	baron	white	six												NEGATIVE
49748026	A	charlie	ringo	white	three	charlie	green	seven	49751896	25.52399	1	49756925	green	49758433	seven	1	1	1	1	POSITIVE
49758439	A	charlie	eagle	blue	five	tiger	red	seven												NEGATIVE
49763895	A	charlie	arrow	green	eight	charlie	red	three	49767396	24.79532	1	49772216	red	49773077	three	1	1	1	1	POSITIVE
49773083	D	charlie	tiger	red	four	charlie	green	eight	49777168	26.03644	1	49781700	green	49783096	eight	1	1	1	1	POSITIVE
49783102	C	charlie	charlie	blue	three	ringo	red	seven	49786899	322.8685	1	49791641	blue	49792847	three	1	1	1	0	POSITIVE
49792854	A	charlie	charlie	blue	two	ringo	white	one	49796827	324.0802	1	49801828	blue	49802721	two	1	1	1	0	POSITIVE
49802728	B	charlie	charlie	white	six	laker	green	two	49806371	326.4864	1	49812752	white	49813925	six	1	1	1	0	POSITIVE
49813931	B	charlie	arrow	red	two	charlie	blue	one	49817414	28.17876	1	49822972	blue	49824346	one	1	1	1	1	POSITIVE
49824353	E	charlie	arrow	red	five	tiger	green	six												NEGATIVE
49829821	E	charlie	charlie	white	seven	baron	green	eight	49833736	323.7644	1	49838532	white	49839805	seven	1	1	1	0	POSITIVE
49839811	A	charlie	eagle	green	three	charlie	white	five	49843617	28.84852	1	49848283	white	49849255	five	1	1	1	1	POSITIVE
49849262	C	charlie	eagle	white	four	ringo	green	six												NEGATIVE
49854732	C	charlie	ringo	red	three	charlie	green	six	49858399	26.10932	1	49863518	green	49864881	six	1	1	1	1	POSITIVE
49864887	A	charlie	ringo	red	five	laker	blue	eight												NEGATIVE
49870346	A	charlie	charlie	blue	one	laker	white	two	49874515	326.3969	1	49879290	blue	49880284	one	1	1	1	0	POSITIVE
49880292	C	charlie	charlie	red	eight	hopper	white	three	49884156	330.2862	1	49889332	red	49890974	eight	1	1	1	0	POSITIVE
49890980	C	charlie	tiger	blue	five	arrow	red	one												NEGATIVE
49896436	C	charlie	baron	green	four	charlie	red	one	49900351	28.01264	1	49905092	red	49906288	one	1	1	1	1	POSITIVE
49906294	A	charlie	charlie	blue	four	hopper	green	seven	49910203	324.3141	1	49914866	blue	49915871	four	1	1	1	0	POSITIVE
49915878	D	charlie	eagle	red	four	charlie	white	seven	49919740	25.56846	1	49924204	red	49925387	seven	2	1	0	1	POSITIVE
49925394	B	charlie	ringo	blue	eight	arrow	green	seven												NEGATIVE
49930833	B	charlie	charlie	red	two	arrow	white	eight	49934717	326.3863	1	49939473	red	49940523	three	1	0	0	0	POSITIVE
49940530	D	charlie	tiger	green	five	baron	white	seven												NEGATIVE
49945952	D	charlie	charlie	green	three	arrow	white	seven	49949666	329.3481	1	49954563	green	49955502	three	1	1	1	0	POSITIVE
49955508	D	charlie	charlie	blue	seven	arrow	white	two	49959158	330.9846	1	49964538	blue	49965745	seven	1	1	1	0	POSITIVE
49965751	B	charlie	baron	green	four	eagle	red	two												NEGATIVE
49971208	B	charlie	tiger	red	eight	charlie	blue	one	49974987	30.87687	1	49980355	blue	49981382	one	1	1	1	1	POSITIVE
49981389	B	charlie	charlie	white	two	hopper	blue	six	49985300	325.6665	1	49990441	white	49991434	two	1	1	1	0	POSITIVE
49991446	B	charlie	charlie	green	two	eagle	white	eight	49995606	330.6393	1	50000349	red	50001476	two	0	1	0	0	POSITIVE
50001483	B	charlie	ringo	red	seven	eagle	green	eight												NEGATIVE
50006950	B	charlie	tiger	red	two	charlie	blue	five	50010801	26.79868	1	50015773	blue	50017025	five	1	1	1	1	POSITIVE
50017038	B	charlie	arrow	green	three	laker	red	five												NEGATIVE
50022499	B	charlie	hopper	green	three	charlie	blue	six	50026266	23.3585	1	50031144	green	50032517	six	2	1	0	1	POSITIVE
50032524	B	charlie	ringo	red	three	charlie	green	two	50036936	24.37651	1	50040872	green	50041767	two	1	1	1	1	POSITIVE
50041773	B	charlie	hopper	green	two	tiger	red	six												NEGATIVE
50047220	B	charlie	charlie	blue	one	tiger	red	two	50050958	326.335	1	50056019	blue	50056834	one	1	1	1	0	POSITIVE
50056841	B	charlie	charlie	green	six	arrow	white	four	50060875	326.445	1	50065346	green	50066496	six	1	1	1	0	POSITIVE
50066503	B	charlie	laker	blue	six	hopper	red	two												NEGATIVE
50071947	B	charlie	tiger	green	five	charlie	white	seven	50075688	26.28472	1	50081765	white	50083362	seven	1	1	1	1	POSITIVE
50083369	C	charlie	charlie	blue	five	hopper	white	two	50087103	321.7018	1	50092589	blue	50093884	five	1	1	1	0	POSITIVE
50093891	C	charlie	baron	green	six	eagle	blue	five												NEGATIVE
50099358	C	charlie	ringo	red	eight	charlie	white	six	50103009	25.31033	1	50107802	white	50108885	six	1	1	1	1	POSITIVE
50108892	A	charlie	hopper	white	eight	charlie	red	six	50113280	26.54822	1	50117398	red	50118559	six	1	1	1	1	POSITIVE
50118565	C	charlie	hopper	red	two	tiger	green	eight												NEGATIVE
50124022	C	charlie	eagle	white	three	charlie	red	one	50127691	22.0382	1	50132823	red	50134330	one	1	1	1	1	POSITIVE
50134337	C	charlie	charlie	blue	eight	hopper	green	two	50138536	323.408	1	50142965	blue	50144339	eight	1	1	1	0	POSITIVE
50144345	C	charlie	eagle	blue	four	charlie	green	three	50148271	24.00044	1	50153185	blue	50154469	three	2	1	0	1	POSITIVE
50154476	C	charlie	charlie	blue	one	baron	white	six	50158214	320.4653	1	50163003	blue	50163875	one	1	1	1	0	POSITIVE
50163883	D	charlie	ringo	red	two	charlie	blue	seven	50167570	23.54479	1	50172498	blue	50173805	seven	1	1	1	1	POSITIVE
50173811	C	charlie	eagle	blue	one	arrow	red	five												NEGATIVE
50179256	C	charlie	charlie	green	three	laker	blue	five	50183202	322.9583	1	50187745	green	50188716	three	1	1	1	0	POSITIVE
50188723	D	charlie	charlie	green	three	tiger	white	six	50193033	322.225	1	50197597	green	50198668	three	1	1	1	0	POSITIVE
50198676	E	charlie	eagle	blue	two	laker	red	five												NEGATIVE
50204142	E	charlie	charlie	red	five	ringo	blue	two	50207966	324.6536	1	50212664	red	50213748	five	1	1	1	0	POSITIVE
50213756	D	charlie	arrow	red	one	charlie	blue	four	50217467	23.85077	1	50222617	blue	50223902	four	1	1	1	1	POSITIVE
50223908	D	charlie	charlie	red	eight	eagle	blue	six	50227915	325.5347	1	50232669	red	50234245	eight	1	1	1	0	POSITIVE
50234252	D	charlie	hopper	red	four	ringo	blue	seven												NEGATIVE
50239673	D	charlie	charlie	blue	two	hopper	red	seven	50243523	325.7266	1	50248631	blue	50249614	two	1	1	1	0	POSITIVE
50249621	A	charlie	hopper	red	three	charlie	white	seven	50253639	27.19089	1	50258082	white	50259265	seven	1	1	1	1	POSITIVE
50259272	D	charlie	charlie	green	two	eagle	white	five	50263137	325.0966	1	50267698	green	50268670	two	1	1	1	0	POSITIVE
50268677	C	charlie	ringo	white	one	charlie	red	four	50273384	25.84903	1	50277226	blue	50278198	four	0	1	0	1	POSITIVE
50278205	D	charlie	laker	green	four	charlie	red	two	50281914	25.18344	1	50286575	red	50287558	two	1	1	1	1	POSITIVE
50287564	B	charlie	hopper	white	four	baron	green	three												NEGATIVE
50293032	B	charlie	laker	blue	four	charlie	red	three	50296598	22.3671	1	50301431	red	50302269	three	1	1	1	1	POSITIVE
50302275	E	charlie	charlie	white	two	eagle	blue	five	50306314	323.6679	1	50310657	white	50311752	five	1	2	0	0	POSITIVE
50311759	E	charlie	laker	red	eight	eagle	blue	two												NEGATIVE
50317226	E	charlie	arrow	green	five	charlie	white	six	50320878	24.52058	1	50325826	white	50326887	six	1	1	1	1	POSITIVE
50326893	D	charlie	ringo	white	two	laker	blue	eight												NEGATIVE
50332316	D	charlie	hopper	blue	six	charlie	red	seven	50335838	21.17264	1	50340861	red	50342357	seven	1	1	1	1	POSITIVE
50342364	E	charlie	laker	white	one	charlie	red	four	50346639	321.8309	0	50351025	white	50352153	one	2	2	0	1	POSITIVE
50352159	B	charlie	charlie	white	one	ringo	red	four	50355908	320.4094	1	50360687	white	50361781	one	1	1	1	0	POSITIVE
50361788	A	charlie	charlie	white	five	tiger	blue	one	50365512	320.2579	1	50370203	white	50371153	five	1	1	1	0	POSITIVE
50371159	E	charlie	charlie	blue	two	eagle	white	six	50375027	330.0913	1	50380044	blue	50381306	six	1	2	0	0	POSITIVE
50381313	B	charlie	charlie	white	eight	hopper	red	seven	50384959	323.6509	1	50389862	white	50391046	eight	1	1	1	0	POSITIVE
50391053	E	charlie	ringo	white	five	baron	red	six												NEGATIVE
50396497	E	charlie	eagle	blue	one	charlie	red	eight	50400237	26.34976	1	50404774	red	50405835	eight	1	1	1	1	POSITIVE
50405842	E	charlie	laker	white	one	charlie	red	four	50409585	28.29103	1	50414514	red	50415363	four	1	1	1	1	POSITIVE
50415370	E	charlie	charlie	white	seven	laker	red	one	50419255	325.4693	1	50423908	white	50425047	seven	1	1	1	0	POSITIVE
50425055	C	charlie	laker	green	three	charlie	white	four	50429034	22.04222	1	50433346	red	50434396	four	0	1	0	1	POSITIVE
50434403	E	charlie	eagle	red	seven	baron	blue	eight												NEGATIVE
50439861	E	charlie	laker	green	five	charlie	white	four	50443863	26.0746	1	50448493	red	50449398	four	0	1	0	1	POSITIVE
50449405	A	charlie	laker	white	eight	charlie	blue	one	50453314	23.53135	1	50458088	blue	50459405	one	1	1	1	1	POSITIVE
50459412	E	charlie	charlie	white	three	hopper	blue	four	50463620	318.6901	1	50467839	white	50469179	three	1	1	1	0	POSITIVE
50469185	B	charlie	eagle	green	two	charlie	red	three	50472997	30.7399	1	50477668	red	50478941	three	1	1	1	1	POSITIVE
50478948	E	charlie	laker	red	seven	charlie	white	eight	50482956	29.30377	1	50487363	red	50488659	eight	2	1	0	1	POSITIVE
50488666	A	charlie	baron	white	five	charlie	green	three	50492309	30.25438	1	50497361	green	50498500	three	1	1	1	1	POSITIVE
50498506	E	charlie	eagle	blue	one	charlie	red	four	50502738	317.3491	0	50507324	blue	50508341	one	2	2	0	1	POSITIVE
50508347	A	charlie	charlie	blue	six	tiger	red	seven	50512273	313.8796	1	50516774	blue	50518249	six	1	1	1	0	POSITIVE
