# Supplementary material for: Concurrent talking in immersive virtual reality: on the dominance of visual speech cues
Source: Sci Rep. 2017 Jun 19;7:3817. doi: 10.1038/s41598-017-04201-x (PMC5476615; doi:10.1038/s41598-017-04201-x)
Supplement: Supplementary file 2 — Dataset 1 [file 41598_2017_4201_MOESM2_ESM.zip › ResultsGonzalez-Franco/Results/Main Experiment/_25_Responses.txt]

58251201	A	charlie	eagle	blue	two	ringo	green	six												NEGATIVE
58256670	A	charlie	charlie	white	five	tiger	green	seven	58260127	313.201	1	58265423	white	58266696	five	1	1	1	0	POSITIVE
58266704	A	charlie	eagle	white	six	arrow	green	three												NEGATIVE
58272147	A	charlie	baron	blue	two	charlie	green	eight	58275760	36.3996	1	58280681	green	58282233	eight	1	1	1	1	POSITIVE
58282240	A	charlie	charlie	blue	seven	hopper	green	eight	58285799	314.6044	1	58291281	blue	58292610	seven	1	1	1	0	POSITIVE
58292616	A	charlie	arrow	white	six	charlie	blue	two	58296124	38.56337	1	58301546	blue	58302964	two	1	1	1	1	POSITIVE
58324014	C	charlie	laker	white	five	charlie	blue	one	58327426	42.89064	1	58332821	blue	58333871	one	1	1	1	1	POSITIVE
58333879	C	charlie	charlie	red	six	arrow	blue	four	58337461	299.2457	0	58342930	blue	58344080	six	2	1	0	0	POSITIVE
58344087	C	charlie	arrow	red	six	laker	white	two												NEGATIVE
58349543	C	charlie	charlie	green	two	arrow	white	four	58352912	292.038	0	58358590	white	58359718	two	2	1	0	0	POSITIVE
58359725	C	charlie	laker	white	five	charlie	red	seven	58363230	43.62534	1	58368274	red	58369123	seven	1	1	1	1	POSITIVE
58386131	E	charlie	charlie	red	one	eagle	blue	six	58390306	43.49481	0	58395696	red	58397137	six	1	2	0	0	POSITIVE
58397143	E	charlie	charlie	green	seven	arrow	blue	two	58401053	303.5273	1	58405649	green	58406319	two	1	2	0	0	POSITIVE
58406325	E	charlie	arrow	blue	four	charlie	green	five	58409796	46.35307	1	58414830	green	58415557	five	1	1	1	1	POSITIVE
58415564	E	charlie	arrow	white	four	charlie	red	seven	58419000	36.73987	1	58424056	red	58425028	seven	1	1	1	1	POSITIVE
58443253	B	charlie	charlie	green	five	tiger	white	eight	58446658	313.3681	1	58451467	green	58452953	five	1	1	1	0	POSITIVE
58452961	B	charlie	charlie	red	seven	arrow	green	one	58456308	307.094	1	58461341	red	58462347	seven	1	1	1	0	POSITIVE
58462353	B	charlie	baron	green	eight	charlie	blue	four	58465869	47.41552	1	58471316	blue	58472444	four	1	1	1	1	POSITIVE
58472451	B	charlie	tiger	red	seven	charlie	white	four	58475823	45.72527	1	58481346	white	58482207	four	1	1	1	1	POSITIVE
58499795	D	charlie	charlie	red	five	ringo	green	one	58503254	303.2722	1	58508579	green	58509840	five	2	1	0	0	POSITIVE
58509847	D	charlie	charlie	green	four	tiger	white	five	58513362	311.458	1	58518140	green	58519156	four	1	1	1	0	POSITIVE
58519163	D	charlie	tiger	red	five	arrow	blue	one												NEGATIVE
58524585	D	charlie	hopper	red	five	charlie	green	seven	58527939	47.52089	1	58533990	green	58535185	seven	1	1	1	1	POSITIVE
58535192	D	charlie	baron	white	one	charlie	red	eight	58538451	45.43023	1	58543775	red	58544858	eight	1	1	1	1	POSITIVE
58558437	A	charlie	baron	white	three	charlie	red	five	58561765	49.79369	1	58567064	red	58568125	five	1	1	1	1	POSITIVE
58568134	A	charlie	hopper	green	four	baron	white	five												NEGATIVE
58573588	A	charlie	charlie	white	six	arrow	red	seven	58577131	301.4753	1	58582243	white	58583416	six	1	1	1	0	POSITIVE
58583423	D	charlie	tiger	white	five	charlie	green	eight	58586983	46.98316	1	58592028	green	58593224	eight	1	1	1	1	POSITIVE
58593230	E	charlie	hopper	red	three	charlie	green	one	58596918	36.41136	1	58602048	green	58602941	one	1	1	1	1	POSITIVE
58602947	D	charlie	baron	green	two	hopper	white	six												NEGATIVE
58608370	D	charlie	arrow	blue	four	charlie	white	two	58611803	43.3664	1	58617216	white	58618054	two	1	1	1	1	POSITIVE
58618061	E	charlie	ringo	white	one	hopper	green	six												NEGATIVE
58623527	E	charlie	eagle	green	seven	charlie	white	four	58626995	45.77378	1	58632351	white	58633479	four	1	1	1	1	POSITIVE
58633486	A	charlie	charlie	white	five	baron	green	six	58637257	302.651	1	58642326	white	58643376	five	1	1	1	0	POSITIVE
58643382	C	charlie	baron	blue	four	laker	green	seven												NEGATIVE
58648847	C	charlie	charlie	blue	seven	eagle	green	six	58652501	303.0312	1	58657584	blue	58658701	seven	1	1	1	0	POSITIVE
58658708	B	charlie	charlie	blue	four	laker	white	three	58662125	299.6461	0	58667156	blue	58668206	four	1	1	1	0	POSITIVE
58668213	B	charlie	arrow	white	four	charlie	red	two	58671629	45.10276	1	58677064	red	58678281	two	1	1	1	1	POSITIVE
58678288	B	charlie	charlie	green	seven	hopper	white	two	58681826	307.9499	1	58686726	green	58687642	seven	1	1	1	0	POSITIVE
58687648	C	charlie	charlie	green	two	eagle	red	eight	58691101	311.9808	1	58696187	green	58697070	two	1	1	1	0	POSITIVE
58697077	E	charlie	eagle	blue	six	baron	green	three												NEGATIVE
58702543	E	charlie	eagle	blue	six	charlie	green	one	58706057	45.9425	1	58711065	green	58712148	one	1	1	1	1	POSITIVE
58712155	D	charlie	charlie	blue	one	arrow	red	four	58715683	309.7972	1	58720660	blue	58721933	one	1	1	1	0	POSITIVE
58721940	A	charlie	tiger	blue	three	laker	white	six												NEGATIVE
58727398	A	charlie	charlie	white	five	ringo	blue	eight	58730796	313.3087	1	58736498	white	58737571	five	1	1	1	0	POSITIVE
58737577	A	charlie	eagle	white	six	charlie	blue	four	58741162	40.32002	1	58746026	blue	58746719	four	1	1	1	1	POSITIVE
58746725	C	charlie	charlie	red	three	baron	green	two	58750152	302.8757	1	58755699	red	58756894	three	1	1	1	0	POSITIVE
58756901	B	charlie	hopper	red	eight	charlie	green	four	58760389	47.37896	1	58765294	green	58766121	four	1	1	1	1	POSITIVE
58766130	E	charlie	charlie	white	four	laker	blue	eight	58769788	42.27225	0	58774822	blue	58775872	four	2	1	0	0	POSITIVE
58775879	B	charlie	ringo	blue	four	baron	green	three												NEGATIVE
58781336	B	charlie	charlie	white	four	arrow	green	one	58784802	310.1173	1	58790058	white	58791119	four	1	1	1	0	POSITIVE
58791125	A	charlie	charlie	white	one	ringo	red	four	58794509	320.5573	1	58799775	white	58800524	one	1	1	1	0	POSITIVE
58800530	A	charlie	hopper	green	four	charlie	blue	six	58804042	37.01165	1	58809113	blue	58810197	six	1	1	1	1	POSITIVE
58810204	A	charlie	tiger	blue	one	charlie	red	seven	58813782	35.01125	1	58819222	red	58820317	seven	1	1	1	1	POSITIVE
58820326	C	charlie	arrow	red	eight	charlie	white	five	58823651	39.97252	1	58829085	white	58830090	five	1	1	1	1	POSITIVE
58830097	B	charlie	arrow	green	eight	ringo	white	one												NEGATIVE
58835564	B	charlie	baron	white	four	charlie	green	six	58838966	41.93407	1	58844310	green	58845550	six	1	1	1	1	POSITIVE
58845556	D	charlie	charlie	blue	seven	ringo	red	one	58849073	310.6776	1	58854117	blue	58855345	seven	1	1	1	0	POSITIVE
58855353	A	charlie	tiger	white	eight	arrow	red	six												NEGATIVE
58860797	A	charlie	arrow	green	six	charlie	red	one	58864291	44.76609	1	58869810	red	58870838	one	1	1	1	1	POSITIVE
58870844	A	charlie	charlie	red	five	baron	green	three	58874490	312.5756	1	58879617	red	58880813	five	1	1	1	0	POSITIVE
58880819	D	charlie	charlie	white	two	arrow	red	one	58884449	313.1043	1	58889636	white	58890899	two	1	1	1	0	POSITIVE
58890906	D	charlie	tiger	white	eight	baron	red	four												NEGATIVE
58896327	D	charlie	charlie	green	four	arrow	blue	seven	58899860	319.1902	1	58904816	green	58905844	four	1	1	1	0	POSITIVE
58905852	B	charlie	tiger	blue	six	arrow	white	one												NEGATIVE
58911297	B	charlie	charlie	green	two	hopper	blue	five	58914632	311.3644	1	58919583	green	58920555	two	1	1	1	0	POSITIVE
58920562	B	charlie	eagle	red	four	charlie	white	three	58924056	45.22589	1	58929278	white	58930228	three	1	1	1	1	POSITIVE
58930235	B	charlie	charlie	red	eight	arrow	white	four	58933893	310.9007	1	58939432	red	58940761	eight	1	1	1	0	POSITIVE
58940767	B	charlie	charlie	blue	seven	arrow	white	five	58944362	311.849	1	58949350	blue	58950177	seven	1	1	1	0	POSITIVE
58950186	A	charlie	charlie	green	two	arrow	red	one	58953723	305.662	1	58958390	green	58959147	two	1	1	1	0	POSITIVE
58959154	B	charlie	charlie	green	six	eagle	white	eight	58962649	307.4191	1	58968663	green	58969568	six	1	1	1	0	POSITIVE
58969575	B	charlie	hopper	blue	five	tiger	white	three												NEGATIVE
58975033	B	charlie	charlie	white	eight	laker	green	six	58978442	310.0344	1	58983485	white	58984424	eight	1	1	1	0	POSITIVE
58984430	C	charlie	charlie	green	six	laker	white	one	58988002	310.8363	1	58992947	green	58993639	six	1	1	1	0	POSITIVE
58993645	B	charlie	laker	red	six	tiger	blue	four												NEGATIVE
58999102	B	charlie	hopper	red	eight	charlie	white	two	59002567	43.66776	1	59007568	red	59008260	two	2	1	0	1	POSITIVE
59008268	A	charlie	laker	white	six	arrow	red	five												NEGATIVE
59013735	A	charlie	arrow	blue	six	charlie	green	four	59017324	50.3621	1	59022021	green	59023462	four	1	1	1	1	POSITIVE
59023469	C	charlie	charlie	green	three	hopper	blue	four	59026974	309.4593	1	59032197	green	59033303	three	1	1	1	0	POSITIVE
59033309	D	charlie	charlie	red	eight	hopper	white	six	59036939	309.3108	1	59042462	red	59044159	eight	1	1	1	0	POSITIVE
59044166	C	charlie	eagle	red	seven	charlie	blue	one	59047904	40.23456	1	59052760	blue	59053598	one	1	1	1	1	POSITIVE
59053605	C	charlie	charlie	red	one	laker	white	five	59057180	303.1146	1	59062601	white	59064120	five	2	2	0	0	POSITIVE
59064127	E	charlie	charlie	white	eight	tiger	blue	seven	59068063	43.11089	0	59072844	white	59074106	seven	1	2	0	0	POSITIVE
59074112	A	charlie	hopper	blue	one	arrow	red	eight												NEGATIVE
59079579	A	charlie	charlie	green	eight	arrow	red	six	59083334	308.3331	1	59088694	red	59089632	six	2	2	0	0	POSITIVE
59089639	C	charlie	tiger	blue	five	charlie	green	seven	59093224	42.05413	1	59098188	green	59099272	seven	1	1	1	1	POSITIVE
59099281	A	charlie	arrow	green	five	charlie	white	four	59102863	42.51868	1	59108263	white	59109380	four	1	1	1	1	POSITIVE
59109387	C	charlie	tiger	red	three	charlie	green	two	59112997	39.05629	1	59117691	green	59118417	two	1	1	1	1	POSITIVE
59118423	B	charlie	laker	blue	four	charlie	red	three	59121939	42.4237	1	59126816	red	59127486	three	1	1	1	1	POSITIVE
59127494	C	charlie	eagle	green	two	baron	white	four												NEGATIVE
59132937	C	charlie	laker	red	six	charlie	white	five	59136436	43.85376	1	59141382	red	59142085	five	2	1	0	1	POSITIVE
59142092	D	charlie	hopper	green	eight	charlie	red	two	59145709	45.63208	1	59150485	red	59151111	two	1	1	1	1	POSITIVE
59151118	C	charlie	hopper	red	one	arrow	white	seven												NEGATIVE
59156574	C	charlie	baron	white	four	charlie	red	six	59160061	53.67861	1	59165129	red	59166022	six	1	1	1	1	POSITIVE
59166029	A	charlie	arrow	white	four	hopper	red	five												NEGATIVE
59171485	A	charlie	charlie	red	seven	hopper	blue	four	59175192	311.4273	1	59179795	red	59180845	seven	1	1	1	0	POSITIVE
59180852	E	charlie	charlie	red	five	laker	white	six	59184937	306.7147	1	59188966	red	59189602	five	1	1	1	0	POSITIVE
59189610	D	charlie	laker	white	five	baron	green	two												NEGATIVE
59195030	D	charlie	charlie	red	six	tiger	green	four	59198657	306.8837	1	59203442	red	59204111	six	1	1	1	0	POSITIVE
59204118	A	charlie	arrow	green	seven	charlie	blue	six	59208019	51.79316	1	59213346	blue	59214217	six	1	1	1	1	POSITIVE
59214227	D	charlie	ringo	green	six	tiger	white	five												NEGATIVE
59219643	D	charlie	charlie	white	two	ringo	green	five	59223108	300.4709	1	59228119	white	59229057	two	1	1	1	0	POSITIVE
59229064	B	charlie	eagle	green	one	charlie	blue	four	59232491	44.95188	1	59237444	blue	59238281	four	1	1	1	1	POSITIVE
59238289	D	charlie	baron	blue	four	charlie	red	five	59241837	48.70109	1	59247102	red	59248017	five	1	1	1	1	POSITIVE
59248025	D	charlie	arrow	blue	eight	hopper	white	five												NEGATIVE
59253445	D	charlie	hopper	green	two	charlie	white	eight	59256988	53.79041	1	59261898	white	59263036	eight	1	1	1	1	POSITIVE
59263042	E	charlie	charlie	red	eight	ringo	white	one	59267000	296.7098	0	59272472	white	59274985	eight	2	1	0	0	POSITIVE
59274994	D	charlie	ringo	green	eight	charlie	white	one	59278516	45.91679	1	59283337	white	59284309	one	1	1	1	1	POSITIVE
59284315	D	charlie	charlie	green	five	tiger	red	eight											0	FALSENEGATIVE
59289747	E	charlie	hopper	red	four	charlie	white	six	59293091	45.72753	1	59297976	red	59299193	six	2	1	0	1	POSITIVE
59299200	C	charlie	laker	red	eight	charlie	white	four	59302483	37.20359	1	59307579	white	59308250	four	1	1	1	1	POSITIVE
59308256	E	charlie	charlie	white	one	baron	green	three	59311983	302.7069	1	59317104	white	59318188	one	1	1	1	0	POSITIVE
59318193	E	charlie	tiger	green	five	laker	white	one												NEGATIVE
59323638	E	charlie	charlie	green	seven	tiger	white	two	59327414	299.0742	0	59332034	white	59333139	seven	2	1	0	0	POSITIVE
59333146	D	charlie	tiger	blue	eight	charlie	green	seven	59336751	46.91425	1	59341537	green	59342408	seven	1	1	1	1	POSITIVE
59342419	E	charlie	tiger	white	six	charlie	red	seven	59345909	47.23895	1	59351552	white	59352558	six	2	2	0	1	POSITIVE
59352565	D	charlie	hopper	green	six	arrow	red	three												NEGATIVE
59357985	D	charlie	tiger	green	four	charlie	white	eight	59361395	44.4374	1	59366683	white	59367767	eight	1	1	1	1	POSITIVE
59367774	E	charlie	eagle	green	six	hopper	blue	seven												NEGATIVE
59373208	E	charlie	ringo	blue	four	charlie	green	two	59376830	51.93378	1	59382473	blue	59383556	four	2	2	0	1	POSITIVE
59383563	C	charlie	charlie	red	six	baron	white	eight	59387207	308.0333	1	59392802	red	59394108	six	1	1	1	0	POSITIVE
59394115	E	charlie	charlie	green	five	arrow	blue	six	59397990	301.447	1	59402740	green	59403700	five	1	1	1	0	POSITIVE
59403707	C	charlie	charlie	red	four	eagle	white	two	59407471	296.5934	0	59412745	red	59413605	four	1	1	1	0	POSITIVE
59413612	E	charlie	charlie	blue	four	laker	red	five	59417490	304.5006	1	59425922	blue	59426837	five	1	2	0	0	POSITIVE
59426844	E	charlie	laker	red	five	charlie	white	two	59430755	308.345	0	59435513	red	59436362	five	2	2	0	1	POSITIVE
59436368	C	charlie	arrow	white	eight	baron	red	six												NEGATIVE
59441826	C	charlie	tiger	red	seven	charlie	white	one	59445199	48.39198	1	59450053	white	59450890	one	1	1	1	1	POSITIVE
59450897	E	charlie	tiger	blue	five	charlie	green	four	59454802	54.15762	1	59459131	green	59460035	four	1	1	1	1	POSITIVE
59460042	B	charlie	eagle	red	seven	hopper	green	five												NEGATIVE
59465484	B	charlie	tiger	white	one	charlie	green	six	59468940	31.44394	1	59473669	green	59474630	six	1	1	1	1	POSITIVE
