# Supplementary material for: Concurrent talking in immersive virtual reality: on the dominance of visual speech cues
Source: Sci Rep. 2017 Jun 19;7:3817. doi: 10.1038/s41598-017-04201-x (PMC5476615; doi:10.1038/s41598-017-04201-x)
Supplement: Supplementary file 2 — Dataset 1 [file 41598_2017_4201_MOESM2_ESM.zip › ResultsGonzalez-Franco/Results/Main Experiment/_26_Responses.txt]

32887188	B	charlie	baron	red	three	laker	white	six												NEGATIVE
32892641	B	charlie	charlie	white	seven	tiger	green	one	32896074	307.8685	1	32901242	white	32902280	seven	1	1	1	0	POSITIVE
32902286	B	charlie	arrow	white	two	baron	red	one												NEGATIVE
32907742	B	charlie	baron	green	two	charlie	red	seven	32911100	52.81762	1	32916030	red	32916901	seven	1	1	1	1	POSITIVE
32916908	B	charlie	ringo	white	seven	charlie	blue	two	32920345	43.50473	1	32925401	blue	32926373	two	1	1	1	1	POSITIVE
32926380	B	charlie	charlie	white	four	arrow	green	six	32929941	314.0468	1	32934895	white	32935934	four	1	1	1	0	POSITIVE
32956661	D	charlie	charlie	white	eight	baron	blue	three	32960278	305.5617	1	32965177	blue	32965847	two	2	0	0	0	POSITIVE
32965854	D	charlie	ringo	blue	three	laker	red	seven												NEGATIVE
32971276	D	charlie	eagle	blue	one	charlie	white	six	32974620	45.73	1	32979563	white	32980245	six	1	1	1	1	POSITIVE
32980252	D	charlie	charlie	red	six	baron	white	one	32983711	311.5968	1	32988400	red	32989136	six	1	1	1	0	POSITIVE
32989142	D	charlie	arrow	green	two	tiger	white	six												NEGATIVE
32994565	D	charlie	baron	red	five	charlie	blue	eight	32997998	44.71421	1	33002875	blue	33003903	eight	1	1	1	1	POSITIVE
33016308	C	charlie	baron	red	six	charlie	blue	seven	33019594	40.27691	1	33024880	blue	33025773	seven	1	1	1	1	POSITIVE
33025780	C	charlie	eagle	white	three	ringo	green	five												NEGATIVE
33031248	C	charlie	charlie	green	three	baron	blue	one	33034725	311.2917	1	33039557	blue	33040730	three	2	1	0	0	POSITIVE
33040736	C	charlie	tiger	white	four	charlie	blue	six	33044186	45.51213	1	33049297	blue	33050224	six	1	1	1	1	POSITIVE
33050231	C	charlie	charlie	white	six	eagle	green	four	33054030	311.3005	1	33058535	white	33059406	six	1	1	1	0	POSITIVE
33067622	E	charlie	charlie	white	two	arrow	green	seven											0	FALSENEGATIVE
33073078	E	charlie	charlie	red	five	ringo	white	three											0	FALSENEGATIVE
33078529	E	charlie	hopper	red	eight	laker	blue	seven												NEGATIVE
33083969	E	charlie	eagle	green	six	charlie	blue	five	33088320	31.44361	1	33092334	blue	33093284	five	1	1	1	1	POSITIVE
33093290	E	charlie	laker	green	seven	charlie	white	six	33097111	36.08246	1	33101683	white	33102365	seven	1	2	0	1	POSITIVE
33117763	A	charlie	charlie	blue	eight	ringo	red	six	33121303	308.1094	1	33126224	blue	33127363	eight	1	1	1	0	POSITIVE
33127369	A	charlie	arrow	blue	three	charlie	white	one	33130700	44.76934	1	33135651	white	33136768	one	1	1	1	1	POSITIVE
33136775	A	charlie	ringo	green	four	tiger	blue	five												NEGATIVE
33142220	A	charlie	ringo	blue	six	charlie	red	one	33145985	51.67726	1	33151367	red	33152249	one	1	1	1	1	POSITIVE
33152256	A	charlie	charlie	green	five	arrow	blue	three	33155672	296.7113	0	33160672	green	33161330	five	1	1	1	0	POSITIVE
33172708	A	charlie	eagle	red	seven	charlie	green	three	33176056	48.44093	1	33181224	green	33182162	three	1	1	1	1	POSITIVE
33182169	A	charlie	arrow	blue	four	charlie	red	six	33186445	36.25837	1	33190260	red	33191009	six	1	1	1	1	POSITIVE
33191016	C	charlie	arrow	green	six	eagle	white	seven												NEGATIVE
33196459	C	charlie	eagle	white	five	charlie	red	one	33199871	47.94585	1	33204591	red	33205451	one	1	1	1	1	POSITIVE
33205458	A	charlie	hopper	blue	two	charlie	white	four	33209078	43.41136	1	33215895	red	33216599	four	0	1	0	1	POSITIVE
33216605	A	charlie	hopper	red	four	laker	white	six												NEGATIVE
33222062	A	charlie	ringo	white	seven	charlie	green	one	33225429	49.92421	1	33230416	green	33231287	one	1	1	1	1	POSITIVE
33231293	D	charlie	eagle	blue	eight	tiger	red	five												NEGATIVE
33236715	D	charlie	baron	white	seven	charlie	green	two	33240149	54.56603	1	33245037	green	33245886	two	1	1	1	1	POSITIVE
33245892	C	charlie	charlie	red	six	arrow	blue	seven	33249475	312.1838	1	33254554	red	33255481	six	1	1	1	0	POSITIVE
33255487	A	charlie	baron	red	five	eagle	blue	four												NEGATIVE
33260954	A	charlie	hopper	red	five	charlie	green	three	33264299	42.62675	1	33269477	green	33270348	three	1	1	1	1	POSITIVE
33270355	B	charlie	hopper	green	two	charlie	red	six	33273804	39.32776	1	33278714	red	33279462	six	1	1	1	1	POSITIVE
33279469	A	charlie	hopper	green	seven	arrow	blue	one												NEGATIVE
33284938	A	charlie	charlie	red	five	baron	white	four	33288687	307.4719	1	33293045	red	33293670	five	1	1	1	0	POSITIVE
33293677	B	charlie	hopper	white	four	charlie	red	six	33297004	39.77419	1	33302115	red	33302930	six	1	1	1	1	POSITIVE
33302939	E	charlie	ringo	green	three	arrow	white	seven												NEGATIVE
33308394	E	charlie	charlie	green	six	hopper	white	five	33311982	324.0087	1	33316747	red	33317619	six	0	1	0	0	POSITIVE
33317625	D	charlie	charlie	white	one	baron	blue	six	33321276	305.5677	1	33326007	white	33327035	one	1	1	1	0	POSITIVE
33327041	B	charlie	arrow	green	one	baron	blue	five												NEGATIVE
33332497	B	charlie	charlie	white	two	tiger	blue	one	33336044	309.828	1	33340673	white	33341466	two	1	1	1	0	POSITIVE
33341472	B	charlie	charlie	red	four	eagle	white	two	33345771	312.944	1	33349888	red	33350514	four	1	1	1	0	POSITIVE
33350520	A	charlie	charlie	green	one	arrow	blue	three	33353914	317.8785	1	33358746	green	33359449	one	1	1	1	0	POSITIVE
33359456	A	charlie	eagle	blue	eight	laker	green	one												NEGATIVE
33364901	A	charlie	charlie	blue	six	baron	green	seven	33368379	313.4374	1	33373278	blue	33374260	six	1	1	1	0	POSITIVE
33374267	A	charlie	laker	green	six	charlie	blue	four	33377794	47.53572	1	33382716	blue	33383476	four	1	1	1	1	POSITIVE
33383482	B	charlie	charlie	white	two	hopper	green	one	33386933	309.1442	1	33391819	white	33392680	two	1	1	1	0	POSITIVE
33392686	D	charlie	ringo	blue	eight	charlie	green	four	33396124	48.18076	1	33401024	green	33401939	four	1	1	1	1	POSITIVE
33401946	D	charlie	charlie	blue	four	ringo	red	two	33405350	314.6961	1	33410205	blue	33410830	four	1	1	1	0	POSITIVE
33410837	B	charlie	charlie	red	seven	ringo	green	five	33414232	300.2062	1	33419052	red	33420426	seven	1	1	1	0	POSITIVE
33420432	D	charlie	tiger	blue	two	charlie	white	three	33423892	49.8635	1	33428591	red	33429395	three	0	1	0	1	POSITIVE
33429401	B	charlie	ringo	green	six	charlie	white	two	33432996	49.52174	1	33437638	white	33438643	two	1	1	1	1	POSITIVE
33438650	C	charlie	eagle	green	one	charlie	white	six	33442245	46.88299	1	33446898	white	33447825	six	1	1	1	1	POSITIVE
33447832	E	charlie	arrow	red	eight	charlie	blue	one	33451832	45.31177	1	33456147	blue	33456951	one	1	1	1	1	POSITIVE
33456957	B	charlie	tiger	blue	three	charlie	green	two	33460429	50.97109	1	33465797	green	33466501	two	1	1	1	1	POSITIVE
33466513	B	charlie	arrow	white	six	charlie	red	eight	33470013	46.26878	1	33474711	red	33476051	eight	1	1	1	1	POSITIVE
33476058	C	charlie	tiger	green	six	charlie	red	seven	33479475	33.84391	1	33484451	red	33485490	seven	1	1	1	1	POSITIVE
33485496	D	charlie	ringo	white	one	arrow	green	six												NEGATIVE
33490918	D	charlie	eagle	green	one	charlie	red	eight	33494362	36.46963	1	33499082	red	33500100	eight	1	1	1	1	POSITIVE
33500107	B	charlie	arrow	white	seven	charlie	blue	five	33503666	46.01651	1	33508621	blue	33509505	five	1	1	1	1	POSITIVE
33509511	D	charlie	ringo	green	five	charlie	red	one	33512971	42.96914	1	33517559	red	33518273	one	1	1	1	1	POSITIVE
33518279	B	charlie	laker	red	six	ringo	green	five												NEGATIVE
33523736	B	charlie	arrow	white	eight	charlie	red	three	33527034	41.10661	1	33532001	red	33532770	three	1	1	1	1	POSITIVE
33532778	C	charlie	arrow	green	eight	charlie	white	one	33536186	40.11568	1	33541059	white	33542110	one	1	1	1	1	POSITIVE
33542117	A	charlie	laker	green	two	charlie	white	seven	33545597	42.55373	1	33550487	white	33551313	seven	1	1	1	1	POSITIVE
33551320	E	charlie	baron	red	seven	charlie	green	six	33555046	40.12577	1	33559758	green	33560618	six	1	1	1	1	POSITIVE
33560624	B	charlie	tiger	red	seven	ringo	blue	one												NEGATIVE
33566069	B	charlie	ringo	green	eight	charlie	red	one	33569501	42.88785	1	33574390	red	33575351	one	1	1	1	1	POSITIVE
33575357	C	charlie	eagle	blue	three	charlie	green	six	33578828	37.85126	1	33583471	green	33584186	six	1	1	1	1	POSITIVE
33584193	A	charlie	charlie	red	one	tiger	blue	eight	33587879	311.696	1	33592195	red	33593088	one	1	1	1	0	POSITIVE
33593095	C	charlie	arrow	red	five	tiger	green	one												NEGATIVE
33598551	C	charlie	charlie	red	seven	hopper	green	one	33602054	308.2687	1	33606649	red	33607498	seven	1	1	1	0	POSITIVE
33607504	C	charlie	tiger	green	seven	charlie	red	three	33610864	43.91581	1	33615919	red	33616668	three	1	1	1	1	POSITIVE
33616674	C	charlie	tiger	green	seven	eagle	blue	six												NEGATIVE
33622120	C	charlie	charlie	white	eight	arrow	green	two	33625634	305.2734	1	33630183	white	33631088	eight	1	1	1	0	POSITIVE
33631094	A	charlie	ringo	red	two	baron	green	five												NEGATIVE
33636540	A	charlie	charlie	green	four	ringo	blue	seven	33639952	308.3552	1	33645084	green	33645922	four	1	1	1	0	POSITIVE
33645928	C	charlie	charlie	white	six	laker	blue	seven	33649334	320.1193	1	33654232	white	33655695	six	1	1	1	0	POSITIVE
33655702	B	charlie	eagle	blue	four	arrow	green	three												NEGATIVE
33661158	B	charlie	charlie	red	seven	baron	green	four	33664613	308.8098	1	33669457	red	33670384	seven	1	1	1	0	POSITIVE
33670390	C	charlie	charlie	blue	six	tiger	green	one	33673962	314.8715	1	33678761	blue	33679722	six	1	1	1	0	POSITIVE
33679728	B	charlie	charlie	white	seven	tiger	green	five	33683155	308.0803	1	33687775	white	33688490	seven	1	1	1	0	POSITIVE
33688496	C	charlie	charlie	white	four	ringo	red	five	33691889	310.6164	1	33696644	white	33697325	four	1	1	1	0	POSITIVE
33697332	E	charlie	ringo	green	four	charlie	white	three	33701089	40.99343	1	33707278	white	33707825	four	1	2	0	1	POSITIVE
33707831	D	charlie	baron	red	seven	eagle	green	eight												NEGATIVE
33713254	D	charlie	laker	blue	eight	charlie	green	two	33716686	41.2707	1	33721552	green	33722457	two	1	1	1	1	POSITIVE
33722464	D	charlie	charlie	white	eight	ringo	blue	two	33726002	313.3944	1	33730421	white	33731259	eight	1	1	1	0	POSITIVE
33731266	A	charlie	charlie	blue	two	hopper	red	three	33734792	304.631	1	33739737	blue	33740530	two	1	1	1	0	POSITIVE
33740537	D	charlie	ringo	blue	seven	hopper	green	six												NEGATIVE
33745958	D	charlie	charlie	green	five	baron	red	three	33749402	301.9513	1	33754012	green	33754738	five	1	1	1	0	POSITIVE
33754745	C	charlie	laker	red	three	hopper	white	two												NEGATIVE
33760202	C	charlie	charlie	white	eight	tiger	blue	four	33763667	302.415	1	33768276	white	33769080	eight	1	1	1	0	POSITIVE
33769087	C	charlie	charlie	white	five	arrow	blue	four	33772547	314.344	1	33777122	white	33778038	five	1	1	1	0	POSITIVE
33778045	D	charlie	charlie	red	four	laker	green	eight	33781484	314.5915	1	33786125	red	33786829	four	1	1	1	0	POSITIVE
33786838	D	charlie	hopper	red	one	tiger	blue	two												NEGATIVE
33792258	D	charlie	charlie	red	seven	laker	white	eight	33795713	314.4051	1	33800356	red	33801272	seven	1	1	1	0	POSITIVE
33801278	E	charlie	tiger	white	five	eagle	blue	four												NEGATIVE
33806746	E	charlie	hopper	white	three	charlie	blue	eight	33810753	36.67933	1	33815267	blue	33816027	eight	1	1	1	1	POSITIVE
33816034	D	charlie	charlie	white	two	hopper	green	three	33819505	313.905	1	33823980	white	33824650	two	1	1	1	0	POSITIVE
33824657	A	charlie	charlie	blue	six	laker	red	four	33828065	319.5811	1	33832704	blue	33833474	six	1	1	1	0	POSITIVE
33833481	E	charlie	charlie	green	seven	arrow	blue	two	33837327	318.1314	1	33841651	green	33842455	seven	1	1	1	0	POSITIVE
33842461	E	charlie	arrow	green	seven	charlie	white	six	33846022	39.8175	1	33850553	white	33851335	six	1	1	1	1	POSITIVE
33851341	E	charlie	tiger	red	six	eagle	green	five												NEGATIVE
33856797	E	charlie	ringo	green	eight	charlie	white	four	33860275	39.85131	1	33864984	white	33865576	four	1	1	1	1	POSITIVE
33865583	B	charlie	charlie	blue	four	eagle	green	eight	33869065	319.0193	1	33874054	blue	33874758	four	1	1	1	0	POSITIVE
33874764	E	charlie	arrow	white	one	eagle	green	two												NEGATIVE
33880211	E	charlie	charlie	blue	two	eagle	green	four	33884044	320.4734	1	33888575	blue	33889468	two	1	1	1	0	POSITIVE
33889475	A	charlie	charlie	blue	eight	eagle	red	six	33892926	323.9153	1	33897734	blue	33898606	eight	1	1	1	0	POSITIVE
33898612	E	charlie	ringo	red	one	baron	green	three												NEGATIVE
33904079	E	charlie	charlie	blue	four	tiger	green	one	33907821	321.6787	1	33912143	blue	33913004	four	1	1	1	0	POSITIVE
33913010	D	charlie	eagle	green	five	charlie	blue	three	33916503	41.32456	1	33921292	blue	33922107	three	1	1	1	1	POSITIVE
33922114	E	charlie	hopper	blue	six	charlie	white	seven	33925847	34.76225	1	33930026	white	33930819	seven	1	1	1	1	POSITIVE
33930826	A	charlie	tiger	blue	eight	charlie	red	five	33934253	37.56756	1	33938839	red	33939565	five	1	1	1	1	POSITIVE
33939573	E	charlie	charlie	green	one	ringo	blue	six	33943207	324.6924	1	33948344	green	33949048	one	1	1	1	0	POSITIVE
33949055	C	charlie	eagle	red	seven	baron	green	six												NEGATIVE
33954524	C	charlie	laker	white	eight	charlie	red	six	33958068	37.33951	1	33962653	red	33963647	six	1	1	1	1	POSITIVE
33963654	E	charlie	charlie	white	two	hopper	blue	seven	33967080	325.3454	1	33971823	white	33972650	two	1	1	1	0	POSITIVE
33972657	B	charlie	laker	white	six	arrow	blue	four												NEGATIVE
33978123	B	charlie	charlie	green	five	laker	blue	six	33981679	328.2252	1	33986300	green	33987070	five	1	1	1	0	POSITIVE
33987077	E	charlie	baron	white	three	charlie	red	four	33990800	38.20948	1	33995202	red	33995850	four	1	1	1	1	POSITIVE
33995856	C	charlie	hopper	green	four	charlie	blue	two	33999339	33.09249	1	34003992	blue	34004797	two	1	1	1	1	POSITIVE
34004804	E	charlie	charlie	red	three	hopper	green	one	34008319	319.8062	1	34012750	red	34013387	three	1	1	1	0	POSITIVE
34013393	D	charlie	hopper	white	two	charlie	red	eight	34016830	38.35691	1	34021429	red	34022434	eight	1	1	1	1	POSITIVE
34022440	E	charlie	tiger	blue	three	baron	green	four												NEGATIVE
34027896	E	charlie	charlie	white	six	baron	red	two	34031617	316.8135	1	34036329	white	34037134	six	1	1	1	0	POSITIVE
34037140	D	charlie	charlie	red	five	arrow	green	one	34040600	314.7768	1	34045935	red	34046650	four	1	0	0	0	POSITIVE
