# Supplementary material for: Concurrent talking in immersive virtual reality: on the dominance of visual speech cues
Source: Sci Rep. 2017 Jun 19;7:3817. doi: 10.1038/s41598-017-04201-x (PMC5476615; doi:10.1038/s41598-017-04201-x)
Supplement: Supplementary file 2 — Dataset 1 [file 41598_2017_4201_MOESM2_ESM.zip › ResultsGonzalez-Franco/Results/Main Experiment/_27_Responses.txt]

38484402	C	charlie	hopper	red	eight	arrow	green	six												NEGATIVE
38489877	C	charlie	tiger	blue	two	charlie	white	three											1	FALSENEGATIVE
38495327	C	charlie	charlie	red	one	ringo	green	four	38495757	25.24396	0	38505881	green	38507365	one	2	1	0	0	POSITIVE
38507372	C	charlie	arrow	blue	four	charlie	red	five	38511113	27.52979	1	38516299	red	38517450	five	1	1	1	1	POSITIVE
38517457	C	charlie	tiger	green	eight	arrow	white	two												NEGATIVE
38522913	C	charlie	charlie	white	two	eagle	blue	six	38526814	305.4047	1	38532292	white	38533498	six	1	2	0	0	POSITIVE
38552109	E	charlie	hopper	green	one	charlie	white	eight	38556139	21.2038	1	38560580	white	38561774	one	1	2	0	1	POSITIVE
38561781	E	charlie	hopper	white	six	baron	green	seven												NEGATIVE
38567247	E	charlie	tiger	blue	two	charlie	red	seven	38571183	309.5527	0	38576092	blue	38577588	seven	2	1	0	1	POSITIVE
38577594	E	charlie	charlie	green	seven	eagle	red	eight	38581618	26.17928	0	38586332	red	38588722	three	2	0	0	0	POSITIVE
38588729	E	charlie	laker	blue	five	eagle	white	seven												NEGATIVE
38594183	E	charlie	charlie	blue	five	ringo	red	eight											0	FALSENEGATIVE
38616192	A	charlie	arrow	blue	one	charlie	red	four	38619865	28.2331	1	38624895	red	38626001	four	1	1	1	1	POSITIVE
38626007	A	charlie	baron	white	eight	charlie	green	seven	38629650	30.66215	1	38634991	green	38636264	seven	1	1	1	1	POSITIVE
38636271	A	charlie	eagle	green	five	arrow	red	one												NEGATIVE
38641713	A	charlie	charlie	green	five	hopper	white	two	38645448	306.702	1	38650491	green	38651586	five	1	1	1	0	POSITIVE
38651597	A	charlie	charlie	white	eight	baron	green	one	38655446	305.1672	1	38660632	white	38661817	eight	1	1	1	0	POSITIVE
38673081	D	charlie	arrow	green	four	charlie	red	seven	38676654	25.97481	1	38681876	red	38682904	seven	1	1	1	1	POSITIVE
38682911	D	charlie	charlie	white	eight	tiger	red	six	38686667	307.8149	1	38691560	white	38692735	eight	1	1	1	0	POSITIVE
38692742	D	charlie	arrow	green	two	laker	blue	seven												NEGATIVE
38698161	D	charlie	charlie	blue	eight	eagle	red	six	38701980	308.1898	1	38708626	blue	38710324	eight	1	1	1	0	POSITIVE
38710331	D	charlie	arrow	blue	seven	baron	green	eight												NEGATIVE
38715752	D	charlie	laker	white	two	charlie	red	eight	38719378	26.08673	1	38724866	red	38726352	eight	1	1	1	1	POSITIVE
38739907	B	charlie	eagle	blue	six	charlie	white	seven	38743512	30.50275	1	38748276	red	38749237	seven	0	1	0	1	POSITIVE
38749245	B	charlie	charlie	blue	eight	ringo	white	two	38752849	307.9461	1	38757737	blue	38758977	eight	1	1	1	0	POSITIVE
38758983	B	charlie	charlie	red	six	arrow	green	five	38762602	305.3646	1	38767834	red	38768895	six	1	1	1	0	POSITIVE
38768901	B	charlie	laker	white	seven	charlie	green	four	38772543	30.63987	1	38777529	green	38778388	four	1	1	1	1	POSITIVE
38789497	B	charlie	charlie	red	four	arrow	green	six	38793050	309.6188	1	38799331	red	38800414	four	1	1	1	0	POSITIVE
38800421	B	charlie	arrow	white	seven	charlie	red	eight	38803860	29.24142	1	38809305	red	38810388	eight	1	1	1	1	POSITIVE
38810394	E	charlie	tiger	blue	six	charlie	red	four	38813944	30.57683	1	38818765	red	38819625	four	1	1	1	1	POSITIVE
38819631	C	charlie	ringo	white	seven	charlie	red	one	38823158	31.07943	1	38828247	red	38829431	one	1	1	1	1	POSITIVE
38829438	D	charlie	eagle	green	two	hopper	red	five												NEGATIVE
38834859	D	charlie	baron	white	six	charlie	blue	one	38838403	31.28422	1	38843884	blue	38844967	one	1	1	1	1	POSITIVE
38844974	A	charlie	charlie	green	one	ringo	white	seven	38848592	308.6714	1	38853836	green	38855802	one	1	1	1	0	POSITIVE
38855808	D	charlie	ringo	red	six	baron	green	three												NEGATIVE
38861229	D	charlie	charlie	green	five	tiger	blue	four	38864818	305.983	1	38871114	green	38872321	five	1	1	1	0	POSITIVE
38872327	D	charlie	charlie	white	one	tiger	green	four	38876194	307.92	1	38881926	white	38883266	one	1	1	1	0	POSITIVE
38883273	A	charlie	laker	white	three	charlie	green	four	38886779	28.62906	1	38891833	green	38892894	four	1	1	1	1	POSITIVE
38892900	A	charlie	eagle	blue	three	charlie	green	five	38896376	29.17209	1	38901528	green	38902533	five	1	1	1	1	POSITIVE
38902540	A	charlie	charlie	red	one	tiger	green	seven	38906158	306.1201	1	38911189	red	38912306	one	1	1	1	0	POSITIVE
38912312	E	charlie	eagle	white	four	laker	green	two												NEGATIVE
38917770	E	charlie	charlie	blue	two	arrow	white	five	38921466	308.6813	1	38926390	blue	38927485	two	1	1	1	0	POSITIVE
38927491	A	charlie	arrow	white	four	charlie	blue	one	38931033	23.76998	1	38936197	blue	38937202	one	1	1	1	1	POSITIVE
38937208	C	charlie	arrow	blue	four	charlie	red	three	38940629	26.48244	1	38945925	red	38946696	three	1	1	1	1	POSITIVE
38946702	B	charlie	ringo	white	seven	charlie	blue	two	38950346	23.9983	1	38955285	blue	38956312	two	1	1	1	1	POSITIVE
38956319	E	charlie	arrow	blue	one	charlie	green	eight	38960052	30.23138	1	38964924	green	38966019	eight	1	1	1	1	POSITIVE
38966026	A	charlie	baron	red	eight	tiger	white	seven												NEGATIVE
38971496	A	charlie	baron	white	two	charlie	red	seven	38974907	29.56889	1	38980215	red	38981165	seven	1	1	1	1	POSITIVE
38981171	B	charlie	charlie	blue	one	ringo	green	six	38984814	309.9103	1	38990078	blue	38991005	one	1	1	1	0	POSITIVE
38991011	A	charlie	hopper	red	one	tiger	blue	five												NEGATIVE
38996478	A	charlie	charlie	green	two	arrow	red	seven	39000056	306.5565	1	39005045	green	39005972	two	1	1	1	0	POSITIVE
39005979	D	charlie	baron	blue	five	charlie	red	two	39009438	23.94468	1	39014673	red	39015712	two	1	1	1	1	POSITIVE
39015718	A	charlie	laker	green	one	baron	red	seven												NEGATIVE
39021166	A	charlie	hopper	white	four	charlie	blue	seven	39024641	30.72303	1	39030087	blue	39031561	seven	1	1	1	1	POSITIVE
39031568	E	charlie	charlie	red	three	baron	blue	seven	39035349	307.996	1	39041055	blue	39042083	three	2	1	0	0	POSITIVE
39042091	C	charlie	tiger	blue	four	ringo	white	three												NEGATIVE
39047547	C	charlie	charlie	red	three	laker	green	eight	39051215	308.6394	1	39057039	red	39058011	three	1	1	1	0	POSITIVE
39058017	C	charlie	eagle	blue	one	charlie	green	four	39061436	26.28521	1	39066745	green	39067617	four	1	1	1	1	POSITIVE
39067623	A	charlie	tiger	green	one	laker	blue	seven												NEGATIVE
39073067	A	charlie	charlie	red	eight	ringo	green	two	39076623	307.009	1	39081724	red	39082852	eight	1	1	1	0	POSITIVE
39082859	E	charlie	hopper	white	eight	charlie	red	two	39086440	30.38106	1	39091519	red	39092558	two	1	1	1	1	POSITIVE
39092565	A	charlie	hopper	red	seven	charlie	white	five	39096125	30.9334	1	39101114	white	39101918	five	1	1	1	1	POSITIVE
39101925	E	charlie	tiger	white	seven	charlie	green	five	39105474	33.28333	1	39110675	green	39111625	five	1	1	1	1	POSITIVE
39111631	B	charlie	charlie	blue	one	eagle	red	three	39115360	315.2143	1	39120326	blue	39121141	one	1	1	1	0	POSITIVE
39121147	E	charlie	eagle	green	four	hopper	blue	one												NEGATIVE
39126603	E	charlie	charlie	green	one	eagle	blue	two	39130346	27.97094	0	39135393	blue	39136298	two	2	2	0	0	POSITIVE
39136305	C	charlie	arrow	green	one	charlie	red	six	39139831	27.97835	1	39145323	red	39146396	six	1	1	1	1	POSITIVE
39146402	D	charlie	charlie	green	four	ringo	red	one	39149928	310.079	1	39154973	green	39155889	four	1	1	1	0	POSITIVE
39155896	B	charlie	ringo	blue	three	arrow	white	eight												NEGATIVE
39161352	B	charlie	charlie	white	six	arrow	blue	seven	39164852	307.6894	1	39170097	white	39171058	six	1	1	1	0	POSITIVE
39171064	B	charlie	arrow	blue	two	hopper	white	six												NEGATIVE
39176531	B	charlie	baron	blue	six	charlie	red	four	39180033	35.79348	1	39185031	red	39185980	four	1	1	1	1	POSITIVE
39185988	E	charlie	eagle	green	three	charlie	red	five	39189572	32.03965	1	39194760	red	39195642	five	1	1	1	1	POSITIVE
39195648	C	charlie	charlie	red	four	eagle	green	two	39199486	309.3738	1	39204243	red	39205225	four	1	1	1	0	POSITIVE
39205232	B	charlie	charlie	white	eight	baron	blue	two	39208907	315.9435	1	39213748	white	39214842	eight	1	1	1	0	POSITIVE
39214850	A	charlie	charlie	green	eight	eagle	white	six	39218599	308.6966	1	39224750	green	39226458	eight	1	1	1	0	POSITIVE
39226465	B	charlie	eagle	blue	two	charlie	white	six	39230120	32.27801	1	39234769	white	39236042	six	1	1	1	1	POSITIVE
39236049	D	charlie	charlie	white	five	eagle	green	three	39239653	312.9978	1	39244498	white	39245491	five	1	1	1	0	POSITIVE
39245498	B	charlie	baron	blue	eight	charlie	green	one	39248938	27.16892	1	39254025	green	39254840	one	1	1	1	1	POSITIVE
39254847	B	charlie	charlie	blue	two	laker	white	three	39258458	308.0812	1	39264123	blue	39265139	two	1	1	1	0	POSITIVE
39265145	B	charlie	charlie	red	four	hopper	white	two	39268740	310.682	1	39273751	red	39274734	four	1	1	1	0	POSITIVE
39274740	C	charlie	ringo	red	eight	charlie	white	seven	39278387	30.98263	1	39283167	red	39284217	seven	2	1	0	1	POSITIVE
39284224	A	charlie	charlie	blue	three	tiger	red	one	39287880	306.2751	1	39292985	blue	39293868	three	1	1	1	0	POSITIVE
39293874	C	charlie	charlie	red	one	eagle	white	six	39297492	309.5456	1	39303373	red	39304613	one	1	1	1	0	POSITIVE
39304620	A	charlie	eagle	green	one	charlie	red	three	39308422	28.80624	1	39313113	red	39313906	three	1	1	1	1	POSITIVE
39313913	C	charlie	eagle	white	four	ringo	green	three												NEGATIVE
39319379	C	charlie	hopper	green	eight	charlie	blue	three	39322959	30.50708	1	39328628	blue	39329610	three	1	1	1	1	POSITIVE
39329617	A	charlie	baron	white	eight	charlie	green	four	39333194	21.09366	1	39338155	green	39339071	four	1	1	1	1	POSITIVE
39339078	C	charlie	baron	blue	seven	hopper	red	eight												NEGATIVE
39344533	C	charlie	charlie	white	three	eagle	blue	four	39348204	326.7976	1	39353961	blue	39355167	four	2	2	0	0	POSITIVE
39355173	B	charlie	ringo	white	five	charlie	red	eight	39358860	56.39947	1	39364315	red	39365734	eight	1	1	1	1	POSITIVE
39365740	C	charlie	laker	blue	eight	hopper	red	four												NEGATIVE
39371185	C	charlie	charlie	green	eight	ringo	white	one	39375042	325.2605	1	39379819	green	39380969	one	1	2	0	0	POSITIVE
39380976	C	charlie	charlie	white	four	ringo	red	one	39384641	327.1446	1	39389369	white	39390520	one	1	2	0	0	POSITIVE
39390526	D	charlie	charlie	green	five	hopper	white	six	39394371	328.7759	1	39399422	green	39400683	five	1	1	1	0	POSITIVE
39400690	D	charlie	baron	green	one	eagle	red	two												NEGATIVE
39406112	D	charlie	hopper	green	four	charlie	red	one	39409712	49.93988	1	39415115	red	39416746	one	1	1	1	1	POSITIVE
39416752	C	charlie	ringo	white	eight	baron	green	four												NEGATIVE
39422197	C	charlie	charlie	green	two	ringo	blue	four	39425776	304.818	1	39430529	green	39431323	two	1	1	1	0	POSITIVE
39431329	D	charlie	hopper	green	eight	charlie	blue	seven	39435026	27.17001	1	39440012	blue	39441398	seven	1	1	1	1	POSITIVE
39441404	D	charlie	laker	white	one	baron	blue	four												NEGATIVE
39446826	D	charlie	arrow	red	two	charlie	white	one	39450259	29.88879	1	39455081	white	39456499	one	1	1	1	1	POSITIVE
39456506	B	charlie	hopper	red	five	charlie	white	two	39460043	33.84743	1	39464888	white	39466049	two	1	1	1	1	POSITIVE
39466056	D	charlie	ringo	white	seven	baron	blue	five												NEGATIVE
39471478	D	charlie	charlie	red	three	baron	white	six	39475113	308.15	1	39480023	red	39480928	three	1	1	1	0	POSITIVE
39480934	B	charlie	laker	red	four	charlie	blue	seven	39484406	30.53479	1	39489874	blue	39491147	seven	1	1	1	1	POSITIVE
39491155	D	charlie	laker	red	one	charlie	white	two	39494669	28.25299	1	39499514	white	39500586	two	1	1	1	1	POSITIVE
39500594	A	charlie	charlie	red	six	hopper	white	eight	39504407	306.6569	1	39509845	red	39510829	six	1	1	1	0	POSITIVE
39510835	D	charlie	charlie	red	eight	laker	blue	seven	39514509	316.2628	1	39519027	red	39520144	eight	1	1	1	0	POSITIVE
39520151	D	charlie	hopper	green	seven	eagle	white	five												NEGATIVE
39525573	D	charlie	hopper	green	seven	charlie	blue	one	39529240	27.762	1	39534095	blue	39535034	one	1	1	1	1	POSITIVE
39535040	B	charlie	charlie	blue	four	eagle	green	two	39538859	311.8117	1	39543757	blue	39544740	four	1	1	1	0	POSITIVE
39544747	D	charlie	hopper	white	one	charlie	green	four	39548363	23.59326	1	39553341	green	39554457	four	1	1	1	1	POSITIVE
39554464	E	charlie	charlie	blue	three	tiger	white	seven	39558198	313.5644	1	39563036	blue	39564120	three	1	1	1	0	POSITIVE
39564126	C	charlie	charlie	green	four	ringo	blue	seven	39567679	309.9705	1	39572810	green	39573871	seven	1	2	0	0	POSITIVE
39573878	E	charlie	hopper	green	seven	laker	blue	one												NEGATIVE
39579321	E	charlie	ringo	green	eight	charlie	blue	five	39582858	24.95395	1	39588950	blue	39590201	five	1	1	1	1	POSITIVE
39590208	A	charlie	charlie	blue	eight	arrow	red	five	39593848	308.4395	1	39598623	blue	39599997	eight	1	1	1	0	POSITIVE
39600003	E	charlie	arrow	white	seven	eagle	red	eight												NEGATIVE
39605472	E	charlie	charlie	blue	two	baron	red	eight	39609097	311.0178	1	39613948	blue	39614819	two	1	1	1	0	POSITIVE
39614826	C	charlie	hopper	white	eight	charlie	red	five	39618275	28.19119	1	39623733	red	39624850	five	1	1	1	1	POSITIVE
39624856	E	charlie	hopper	green	six	arrow	white	eight												NEGATIVE
39630312	E	charlie	charlie	red	one	hopper	green	six	39634045	308.7834	1	39639527	red	39640744	one	1	1	1	0	POSITIVE
39640751	D	charlie	charlie	white	three	laker	green	five	39644476	316.4554	1	39649267	white	39650339	three	1	1	1	0	POSITIVE
39650345	C	charlie	arrow	red	six	laker	green	three												NEGATIVE
39655791	C	charlie	tiger	green	seven	charlie	white	four	39659301	24.28479	1	39664055	white	39665127	four	1	1	1	1	POSITIVE
39665134	E	charlie	charlie	blue	three	eagle	red	four	39668870	312.544	1	39673695	blue	39674499	three	1	1	1	0	POSITIVE
39674506	E	charlie	charlie	white	four	baron	red	three	39678156	317.2579	1	39683099	white	39684004	four	1	1	1	0	POSITIVE
39684011	E	charlie	arrow	green	four	charlie	blue	eight	39687573	26.40803	1	39692438	blue	39693476	eight	1	1	1	1	POSITIVE
39693483	E	charlie	laker	green	eight	charlie	red	one	39697068	25.61477	1	39701563	red	39702580	one	1	1	1	1	POSITIVE
