# Supplementary material for: Concurrent talking in immersive virtual reality: on the dominance of visual speech cues
Source: Sci Rep. 2017 Jun 19;7:3817. doi: 10.1038/s41598-017-04201-x (PMC5476615; doi:10.1038/s41598-017-04201-x)
Supplement: Supplementary file 2 — Dataset 1 [file 41598_2017_4201_MOESM2_ESM.zip › ResultsGonzalez-Franco/Results/Main Experiment/_28_Responses.txt]

40237036	E	charlie	baron	green	eight	eagle	red	six												NEGATIVE
40242484	E	charlie	charlie	red	eight	arrow	white	four	40245873	316.9391	1	40251141	white	40252625	eight	2	1	0	0	POSITIVE
40252633	E	charlie	eagle	white	seven	charlie	blue	one	40256842	315.9889	0	40261125	white	40262109	seven	2	2	0	1	POSITIVE
40262116	E	charlie	ringo	white	four	charlie	green	two	40265780	3.477052	0	40272530	blue	40273792	two	0	1	0	1	POSITIVE
40273800	E	charlie	charlie	white	three	tiger	green	eight	40277147	308.6289	1	40282147	white	40282995	three	1	1	1	0	POSITIVE
40305332	A	charlie	ringo	green	six	charlie	blue	eight	40308670	18.3704	1	40314238	blue	40315947	eight	1	1	1	1	POSITIVE
40315954	A	charlie	charlie	white	seven	ringo	red	two	40319226	320.11	1	40324336	white	40325330	seven	1	1	1	0	POSITIVE
40325337	A	charlie	charlie	green	eight	eagle	blue	six	40328520	312.3125	1	40335796	green	40340487	two	1	0	0	0	POSITIVE
40340495	A	charlie	eagle	white	four	charlie	red	six	40343735	7.069374	0	40349009	red	40350395	six	1	1	1	1	POSITIVE
40368251	B	charlie	charlie	white	three	eagle	green	seven	40368695	348.7596	1	40377068	white	40378520	three	1	1	1	0	POSITIVE
40378527	B	charlie	baron	red	six	charlie	white	three	40382125	20.10297	1	40388316	white	40389355	three	1	1	1	1	POSITIVE
40389362	B	charlie	laker	blue	eight	ringo	white	seven												NEGATIVE
40394820	B	charlie	baron	white	four	charlie	green	five											1	FALSENEGATIVE
40400295	B	charlie	eagle	green	four	tiger	white	six	40400328	14.16465	0	40415336	white	40419782	six					FALSEPOSITIVE
40419789	B	charlie	arrow	green	three	laker	white	six												NEGATIVE
40425232	B	charlie	charlie	green	three	laker	red	four	40429383	316.8493	1	40436324	red	40437385	three	2	1	0	0	POSITIVE
40452427	D	charlie	charlie	red	eight	ringo	blue	two											0	FALSENEGATIVE
40457848	D	charlie	hopper	red	three	charlie	green	two	40459572	315.952	0	40466773	green	40467834	two	1	1	1	1	POSITIVE
40467841	D	charlie	charlie	red	six	tiger	white	three	40473177	312.9652	1	40476290	white	40477206	six	2	1	0	0	POSITIVE
40477213	D	charlie	laker	white	seven	charlie	blue	five	40482420	14.69147	1	40485896	blue	40486890	five	1	1	1	1	POSITIVE
40498827	C	charlie	charlie	red	three	hopper	green	two	40504012	18.91519	0	40507632	green	40508526	two	2	2	0	0	POSITIVE
40508535	C	charlie	arrow	red	eight	charlie	green	three											1	FALSENEGATIVE
40513989	C	charlie	hopper	red	four	eagle	green	eight	40513997	18.07105	0	40527045	green	40528598	three					FALSEPOSITIVE
40528605	C	charlie	ringo	white	six	charlie	green	two											1	FALSENEGATIVE
40534053	C	charlie	charlie	white	seven	arrow	green	one											0	FALSENEGATIVE
40558818	B	charlie	laker	green	eight	charlie	red	one											1	FALSENEGATIVE
40564267	D	charlie	charlie	red	seven	eagle	blue	six	40564623	15.29272	0	40572819	red	40573936	seven	1	1	1	0	POSITIVE
40573943	C	charlie	baron	green	two	eagle	blue	seven	40579258	19.30779	0	40582659	green	40583576	seven					FALSEPOSITIVE
40583582	C	charlie	charlie	blue	five	laker	red	six											0	FALSENEGATIVE
40589038	D	charlie	charlie	blue	five	eagle	white	two	40590538	316.3074	1	40597963	blue	40599202	five	1	1	1	0	POSITIVE
40599209	A	charlie	tiger	green	four	arrow	red	five												NEGATIVE
40604665	A	charlie	charlie	green	six	hopper	red	four	40609898	314.2293	1	40613611	green	40614963	six	1	1	1	0	POSITIVE
40614969	E	charlie	laker	green	five	tiger	white	six												NEGATIVE
40620437	E	charlie	charlie	red	three	eagle	blue	five	40625693	316.6822	1	40628813	red	40632578	three	1	1	1	0	POSITIVE
40632584	B	charlie	baron	red	one	charlie	green	eight											1	FALSENEGATIVE
40638041	A	charlie	ringo	green	seven	tiger	red	two	40638292	21.51303	0	40646864	green	40648137	seven					FALSEPOSITIVE
40648144	A	charlie	arrow	blue	two	charlie	white	one	40653480	21.24611	1	40656872	white	40658212	one	1	1	1	1	POSITIVE
40658219	E	charlie	laker	white	three	charlie	red	five											1	FALSENEGATIVE
40663665	A	charlie	hopper	white	seven	baron	blue	three	40663838	24.78695	0	40672688	red	40673749	five					FALSEPOSITIVE
40673756	A	charlie	laker	blue	one	ringo	white	eight												NEGATIVE
40679212	A	charlie	tiger	blue	two	charlie	red	six	40684580	18.32098	1	40687679	red	40689030	six	1	1	1	1	POSITIVE
40689039	A	charlie	charlie	green	six	arrow	red	one	40694298	315.807	1	40697642	green	40698681	six	1	1	1	0	POSITIVE
40698688	E	charlie	arrow	red	four	charlie	blue	two	40703995	20.56665	1	40707415	blue	40708622	two	1	1	1	1	POSITIVE
40708630	A	charlie	eagle	red	eight	charlie	green	five	40713920	18.87868	1	40717234	green	40718206	five	1	1	1	1	POSITIVE
40718212	C	charlie	arrow	blue	one	tiger	white	five												NEGATIVE
40723685	C	charlie	charlie	red	three	tiger	white	eight	40728966	322.4503	1	40732246	red	40733217	three	1	1	1	0	POSITIVE
40733224	E	charlie	charlie	blue	three	hopper	red	two	40738596	316.2711	1	40742019	blue	40743125	three	1	1	1	0	POSITIVE
40743134	A	charlie	charlie	blue	eight	laker	white	six											0	FALSENEGATIVE
40748588	D	charlie	eagle	green	one	laker	white	two												NEGATIVE
40754004	D	charlie	hopper	white	two	charlie	red	eight											1	FALSENEGATIVE
40759422	A	charlie	laker	blue	two	tiger	green	one	40759672	5.39032	0	40768860	white	40769843	two					FALSEPOSITIVE
40769849	A	charlie	tiger	white	eight	ringo	blue	four												NEGATIVE
40775294	A	charlie	charlie	green	three	tiger	red	four	40780649	312.6455	1	40783728	green	40784677	three	1	1	1	0	POSITIVE
40784683	D	charlie	hopper	blue	three	tiger	white	seven												NEGATIVE
40790106	D	charlie	hopper	green	one	charlie	white	seven											1	FALSENEGATIVE
40795523	B	charlie	charlie	white	two	baron	blue	five	40795640	13.4111	0	40805062	white	40806190	two	1	1	1	0	POSITIVE
40806197	C	charlie	hopper	green	six	charlie	blue	seven	40811523	18.27754	1	40815126	blue	40816377	seven	1	1	1	1	POSITIVE
40816384	A	charlie	baron	red	one	charlie	blue	two	40821754	27.74871	1	40825402	blue	40826262	two	1	1	1	1	POSITIVE
40826271	A	charlie	baron	red	six	charlie	white	seven	40831497	24.82928	1	40834617	white	40835757	seven	1	1	1	1	POSITIVE
40835763	E	charlie	laker	blue	seven	ringo	green	four												NEGATIVE
40841232	E	charlie	laker	green	eight	charlie	blue	two	40846487	28.91669	1	40850266	blue	40851160	two	1	1	1	1	POSITIVE
40851167	D	charlie	charlie	blue	two	arrow	red	seven											0	FALSENEGATIVE
40856588	A	charlie	charlie	blue	four	laker	red	one	40856705	313.8296	1	40865390	blue	40866529	four	1	1	1	0	POSITIVE
40866536	E	charlie	charlie	green	five	tiger	blue	eight	40871811	304.0827	1	40875242	green	40876370	five	1	1	1	0	POSITIVE
40876377	A	charlie	ringo	green	eight	charlie	white	six	40881458	24.48265	1	40885082	white	40886032	six	1	1	1	1	POSITIVE
40886038	D	charlie	laker	white	one	charlie	red	seven	40891341	12.694	1	40894532	red	40895381	seven	1	1	1	1	POSITIVE
40895388	C	charlie	charlie	white	five	baron	green	six	40900735	313.5699	1	40904026	white	40905378	six	1	2	0	0	POSITIVE
40905385	A	charlie	charlie	blue	two	arrow	red	four	40910509	310.8402	1	40914336	blue	40915430	two	1	1	1	0	POSITIVE
40915437	D	charlie	tiger	white	four	eagle	blue	three												NEGATIVE
40920860	D	charlie	charlie	white	five	eagle	blue	six	40925834	322.9106	1	40929259	white	40930130	one	1	0	0	0	POSITIVE
40930137	B	charlie	charlie	green	two	ringo	blue	four	40935261	312.1544	1	40938631	green	40939356	two	1	1	1	0	POSITIVE
40939363	B	charlie	tiger	blue	four	eagle	white	seven												NEGATIVE
40944830	B	charlie	charlie	blue	five	laker	green	one	40949960	318.5204	1	40953922	blue	40955229	five	1	1	1	0	POSITIVE
40955235	A	charlie	eagle	green	eight	charlie	blue	two	40960418	20.0395	1	40963785	blue	40964522	two	1	1	1	1	POSITIVE
40964529	B	charlie	ringo	red	eight	arrow	blue	six												NEGATIVE
40969975	B	charlie	ringo	white	three	charlie	red	seven	40974903	12.49857	1	40978484	red	40979557	seven	1	1	1	1	POSITIVE
40979563	E	charlie	arrow	red	six	charlie	white	eight	40984934	21.61918	1	40988202	red	40989431	six	2	2	0	1	POSITIVE
40989437	B	charlie	charlie	red	six	arrow	green	four	40994740	317.3478	1	40997853	red	40998959	six	1	1	1	0	POSITIVE
40998966	A	charlie	charlie	blue	four	tiger	red	one	41004136	314.4314	1	41007973	blue	41008855	four	1	1	1	0	POSITIVE
41008862	D	charlie	hopper	red	three	charlie	blue	five	41014052	21.34084	1	41017556	blue	41018595	five	1	1	1	1	POSITIVE
41018602	D	charlie	charlie	green	three	tiger	white	five	41023681	313.8218	1	41027062	green	41027978	three	1	1	1	0	POSITIVE
41027984	B	charlie	charlie	green	four	baron	white	eight	41033278	321.1927	1	41036366	green	41037148	four	1	1	1	0	POSITIVE
41037155	A	charlie	eagle	red	one	charlie	green	two	41042371	17.16057	1	41046397	green	41047168	two	1	1	1	1	POSITIVE
41047174	B	charlie	ringo	green	eight	baron	blue	three												NEGATIVE
41052641	B	charlie	ringo	white	five	charlie	green	seven	41057984	28.35431	1	41061342	green	41062593	seven	1	1	1	1	POSITIVE
41062600	C	charlie	charlie	green	six	tiger	white	three	41067680	314.8561	1	41071160	green	41072646	six	1	1	1	0	POSITIVE
41072652	B	charlie	hopper	green	four	charlie	white	three	41077956	14.87305	1	41081403	white	41082576	three	1	1	1	1	POSITIVE
41082583	C	charlie	eagle	red	eight	charlie	green	two	41087724	21.74384	1	41091332	green	41092137	two	1	1	1	1	POSITIVE
41092144	B	charlie	arrow	green	two	charlie	white	one	41097435	17.63021	1	41100749	white	41101676	one	1	1	1	1	POSITIVE
41101682	B	charlie	eagle	red	seven	laker	white	two												NEGATIVE
41107116	B	charlie	laker	red	three	charlie	blue	four	41111878	11.81462	1	41116555	blue	41117581	four	1	1	1	1	POSITIVE
41117588	B	charlie	charlie	blue	three	laker	green	five	41122819	308.5581	1	41126417	blue	41127367	three	1	1	1	0	POSITIVE
41127374	E	charlie	eagle	red	one	arrow	blue	six												NEGATIVE
41132821	E	charlie	laker	red	six	charlie	blue	one	41136309	358.9951	0	41142256	blue	41143954	one	1	1	1	1	POSITIVE
41143961	B	charlie	laker	white	two	charlie	green	one											1	FALSENEGATIVE
41149417	D	charlie	arrow	green	seven	charlie	blue	two	41149502	24.85839	1	41157938	blue	41158787	two	1	1	1	1	POSITIVE
41158794	C	charlie	charlie	red	five	tiger	blue	one	41160930	333.1264	1	41167131	blue	41168014	one	2	2	0	0	POSITIVE
41168020	D	charlie	hopper	white	three	charlie	green	seven	41173345	29.03752	1	41177028	green	41178435	seven	1	1	1	1	POSITIVE
41178441	C	charlie	baron	red	two	arrow	blue	eight												NEGATIVE
41183886	C	charlie	charlie	white	seven	tiger	red	eight	41187432	312.7433	1	41192431	white	41193358	seven	1	1	1	0	POSITIVE
41193364	C	charlie	baron	blue	seven	charlie	red	six	41198612	18.14291	1	41201970	red	41202908	six	1	1	1	1	POSITIVE
41202915	C	charlie	hopper	red	three	charlie	green	five											1	FALSENEGATIVE
41208360	C	charlie	eagle	red	one	ringo	white	three	41208367	23.1521	0	41217395	red	41218646	three					FALSEPOSITIVE
41218653	C	charlie	charlie	blue	two	eagle	green	five	41223994	316.6406	1	41230598	red	41231659	two	0	1	0	0	POSITIVE
41231666	B	charlie	arrow	red	two	eagle	white	seven												NEGATIVE
41237133	B	charlie	charlie	blue	six	eagle	green	one	41242453	313.9146	1	41246917	blue	41248168	six	1	1	1	0	POSITIVE
41248174	C	charlie	arrow	white	four	charlie	green	six											1	FALSENEGATIVE
41253620	C	charlie	laker	white	five	charlie	green	two	41253824	20.15399	1	41262074	green	41262890	two	1	1	1	1	POSITIVE
41262897	C	charlie	ringo	red	five	charlie	blue	eight											1	FALSENEGATIVE
41268341	E	charlie	ringo	green	three	charlie	blue	five	41268614	19.58586	1	41277132	blue	41278204	five	1	1	1	1	POSITIVE
41278210	D	charlie	charlie	white	six	baron	blue	two	41283557	306.5711	1	41286659	white	41287508	six	1	1	1	0	POSITIVE
41287514	D	charlie	eagle	red	five	arrow	white	six												NEGATIVE
41292937	D	charlie	charlie	white	three	eagle	blue	four	41298201	310.4212	1	41301482	white	41302599	three	1	1	1	0	POSITIVE
41302605	B	charlie	charlie	blue	seven	laker	white	two	41308013	317.1584	1	41311892	blue	41312842	seven	1	1	1	0	POSITIVE
41312848	D	charlie	ringo	green	six	eagle	red	two												NEGATIVE
41318270	D	charlie	ringo	green	four	charlie	red	eight	41323389	23.22536	1	41326625	red	41327440	eight	1	1	1	1	POSITIVE
41327447	D	charlie	hopper	green	one	charlie	white	seven	41332715	21.24858	1	41335772	white	41336655	seven	1	1	1	1	POSITIVE
41336662	E	charlie	arrow	red	three	baron	blue	two												NEGATIVE
41342118	E	charlie	tiger	red	five	charlie	blue	four	41347483	26.77565	1	41351232	blue	41352159	four	1	1	1	1	POSITIVE
41352172	C	charlie	eagle	green	one	ringo	red	three												NEGATIVE
41357631	C	charlie	arrow	red	seven	charlie	blue	six	41362986	17.91883	1	41366434	blue	41367461	six	1	1	1	1	POSITIVE
41367468	E	charlie	charlie	white	one	hopper	red	eight	41372681	311.5657	1	41376062	white	41377135	one	1	1	1	0	POSITIVE
41377141	E	charlie	charlie	red	three	eagle	white	two	41382334	312.092	1	41385613	red	41386383	three	1	1	1	0	POSITIVE
41386390	E	charlie	charlie	green	four	eagle	white	seven	41391046	325.3041	1	41395342	white	41396436	four	2	1	0	0	POSITIVE
41396443	D	charlie	charlie	white	two	tiger	blue	four	41401633	314.6069	1	41404735	white	41405506	two	1	1	1	0	POSITIVE
41405512	E	charlie	eagle	red	five	hopper	green	two												NEGATIVE
41410962	E	charlie	charlie	green	seven	arrow	red	one	41416077	320.0829	1	41419647	green	41420853	seven	1	1	1	0	POSITIVE
41420860	E	charlie	charlie	red	two	arrow	green	eight	41426007	313.9628	1	41429454	green	41430214	two	2	1	0	0	POSITIVE
41430221	A	charlie	arrow	white	two	eagle	blue	one												NEGATIVE
41435656	A	charlie	charlie	blue	one	tiger	white	two											0	FALSENEGATIVE
41441104	E	charlie	hopper	white	six	charlie	green	eight											1	FALSENEGATIVE
41446568	C	charlie	baron	green	one	ringo	white	seven	41446940	20.02308	0	41455055	green	41455927	seven					FALSEPOSITIVE
41455933	C	charlie	eagle	blue	eight	ringo	green	seven												NEGATIVE
41461405	C	charlie	charlie	green	three	ringo	blue	seven	41466790	314.3481	1	41470067	blue	41470939	three	2	1	0	0	POSITIVE
