# Supplementary material for: Concurrent talking in immersive virtual reality: on the dominance of visual speech cues
Source: Sci Rep. 2017 Jun 19;7:3817. doi: 10.1038/s41598-017-04201-x (PMC5476615; doi:10.1038/s41598-017-04201-x)
Supplement: Supplementary file 2 — Dataset 1 [file 41598_2017_4201_MOESM2_ESM.zip › ResultsGonzalez-Franco/Results/Main Experiment/_29_Responses.txt]

47444715	B	charlie	baron	white	six	ringo	blue	four												NEGATIVE
47450172	B	charlie	baron	green	seven	charlie	red	four	47453748	32.59422	1	47459663	green	47461003	four	2	1	0	1	POSITIVE
47461010	B	charlie	laker	white	four	baron	green	two												NEGATIVE
47466468	B	charlie	hopper	green	seven	charlie	blue	three	47470032	31.39032	1	47475758	blue	47476909	three	1	1	1	1	POSITIVE
47476915	B	charlie	ringo	white	five	arrow	green	eight												NEGATIVE
47482372	B	charlie	charlie	blue	one	hopper	red	three	47486001	321.7139	1	47491128	blue	47492558	three	1	2	0	0	POSITIVE
47492564	B	charlie	charlie	green	five	hopper	red	six	47496046	329.7383	1	47501705	green	47503147	five	1	1	1	0	POSITIVE
47525459	C	charlie	charlie	red	five	laker	white	six	47529312	325.5063	1	47534321	red	47535505	five	1	1	1	0	POSITIVE
47535512	C	charlie	baron	white	one	laker	blue	two												NEGATIVE
47540970	C	charlie	charlie	green	six	laker	white	seven	47544992	320.3863	1	47550161	white	47551478	six	2	1	0	0	POSITIVE
47551485	C	charlie	baron	green	six	charlie	blue	seven	47555233	30.66682	1	47560861	blue	47562548	seven	1	1	1	1	POSITIVE
47562554	C	charlie	laker	blue	one	charlie	green	four	47566030	26.44832	1	47571607	green	47572925	four	1	1	1	1	POSITIVE
47587197	D	charlie	charlie	blue	three	laker	green	one	47591984	28.21753	0	47597141	green	47598526	five	2	0	0	0	POSITIVE
47598532	D	charlie	tiger	white	one	charlie	red	two	47602863	24.55376	1	47607786	red	47608970	two	1	1	1	1	POSITIVE
47608976	D	charlie	charlie	green	eight	ringo	blue	six	47613084	322.0757	1	47618185	green	47619580	six	1	2	0	0	POSITIVE
47619587	D	charlie	hopper	red	five	charlie	blue	three	47623430	29.0218	1	47629946	red	47631309	three	2	1	0	1	POSITIVE
47644819	A	charlie	charlie	blue	four	arrow	red	six											0	FALSENEGATIVE
47650276	A	charlie	ringo	red	seven	arrow	green	four												NEGATIVE
47655739	A	charlie	hopper	white	three	charlie	blue	two	47659571	23.51182	1	47664539	blue	47665411	two	1	1	1	1	POSITIVE
47665417	A	charlie	tiger	red	five	charlie	white	two	47669193	30.99374	1	47674715	white	47675866	two	1	1	1	1	POSITIVE
47675872	A	charlie	eagle	red	five	ringo	green	eight												NEGATIVE
47681319	A	charlie	charlie	red	two	arrow	green	five	47684817	321.5997	1	47690141	red	47691157	two	1	1	1	0	POSITIVE
47702891	E	charlie	charlie	green	seven	baron	red	two	47706825	26.01455	0	47712224	green	47713686	seven	1	1	1	0	POSITIVE
47713693	E	charlie	tiger	blue	three	charlie	green	seven	47717254	26.37806	1	47722589	green	47723974	seven	1	1	1	1	POSITIVE
47723981	E	charlie	eagle	red	one	ringo	green	four												NEGATIVE
47729436	E	charlie	ringo	white	two	charlie	blue	five	47733308	22.8757	1	47738539	blue	47739645	five	1	1	1	1	POSITIVE
47739652	E	charlie	ringo	blue	six	laker	green	five												NEGATIVE
47745108	E	charlie	charlie	blue	three	ringo	white	six	47749191	23.09093	0	47754144	blue	47755495	six	1	2	0	0	POSITIVE
47766359	D	charlie	charlie	blue	one	arrow	green	three	47770147	323.8211	1	47775277	green	47776238	three	2	2	0	0	POSITIVE
47776244	A	charlie	eagle	red	four	charlie	blue	seven	47780064	30.97716	1	47785319	blue	47787050	seven	1	1	1	1	POSITIVE
47787056	B	charlie	baron	white	four	arrow	blue	five												NEGATIVE
47792526	B	charlie	charlie	blue	three	ringo	green	two	47796058	318.7619	1	47801292	blue	47802174	three	1	1	1	0	POSITIVE
47802183	E	charlie	ringo	green	four	baron	red	three												NEGATIVE
47807637	E	charlie	hopper	white	six	charlie	green	five	47811225	26.61053	1	47816572	green	47817667	five	1	1	1	1	POSITIVE
47817673	D	charlie	tiger	red	eight	charlie	green	one	47821043	21.2242	1	47826613	green	47827731	one	1	1	1	1	POSITIVE
47827737	D	charlie	hopper	white	three	charlie	blue	two	47831286	23.35542	1	47836700	blue	47837761	two	1	1	1	1	POSITIVE
47837768	A	charlie	arrow	red	six	charlie	white	seven	47841206	29.91741	1	47846529	white	47847635	seven	1	1	1	1	POSITIVE
47847641	D	charlie	arrow	white	seven	charlie	green	three	47850969	23.00929	1	47856761	green	47857867	three	1	1	1	1	POSITIVE
47857873	C	charlie	ringo	white	two	tiger	red	three												NEGATIVE
47863340	C	charlie	charlie	green	four	arrow	red	two	47867633	323.4036	1	47872119	red	47873046	four	2	1	0	0	POSITIVE
47873053	A	charlie	charlie	red	two	tiger	blue	three	47876995	321.4073	1	47882116	red	47883122	two	1	1	1	0	POSITIVE
47883128	D	charlie	baron	green	four	arrow	blue	one												NEGATIVE
47888550	D	charlie	charlie	red	four	laker	white	eight	47892424	318.0733	1	47897586	red	47898949	four	1	1	1	0	POSITIVE
47898956	A	charlie	eagle	red	three	charlie	white	one	47902669	22.71602	1	47908019	white	47909427	one	1	1	1	1	POSITIVE
47909433	D	charlie	tiger	red	two	hopper	white	one												NEGATIVE
47914855	D	charlie	charlie	green	two	hopper	white	six	47918608	323.0642	1	47923109	green	47924070	two	1	1	1	0	POSITIVE
47924077	B	charlie	charlie	green	eight	tiger	blue	one	47927638	320.534	1	47932905	green	47933754	three	1	0	0	0	POSITIVE
47933761	E	charlie	tiger	red	six	eagle	white	five												NEGATIVE
47939207	E	charlie	charlie	blue	eight	arrow	red	four	47942775	319.7086	1	47948733	blue	47952922	four	1	2	0	0	POSITIVE
47952928	B	charlie	arrow	blue	one	charlie	green	three	47956413	24.65583	1	47961757	green	47962606	three	1	1	1	1	POSITIVE
47962613	A	charlie	baron	white	seven	ringo	green	six												NEGATIVE
47968069	A	charlie	charlie	red	one	ringo	blue	three	47971515	319.6721	1	47977083	red	47979149	one	1	1	1	0	POSITIVE
47979155	B	charlie	tiger	green	one	charlie	red	five	47982834	22.64009	1	47988140	red	47989224	five	1	1	1	1	POSITIVE
47989231	A	charlie	tiger	red	two	laker	white	one												NEGATIVE
47994686	A	charlie	charlie	red	one	hopper	white	seven	47998752	317.4158	1	48003756	white	48004973	one	2	1	0	0	POSITIVE
48004980	A	charlie	arrow	blue	eight	charlie	white	seven	48008533	23.66724	1	48013551	white	48014668	seven	1	1	1	1	POSITIVE
48014675	A	charlie	tiger	blue	four	charlie	white	eight	48018169	26.99212	1	48023146	red	48024498	eight	0	1	0	1	POSITIVE
48024510	E	charlie	eagle	red	five	tiger	white	one												NEGATIVE
48029951	E	charlie	laker	blue	five	charlie	white	eight	48034089	323.9712	0	48038974	blue	48040214	five	2	2	0	1	POSITIVE
48040221	E	charlie	baron	white	five	ringo	red	three												NEGATIVE
48045676	E	charlie	charlie	blue	three	hopper	green	five	48049430	24.22937	0	48055226	blue	48056667	five	1	2	0	0	POSITIVE
48056673	C	charlie	laker	green	four	charlie	white	eight	48060178	24.41131	1	48065435	red	48066731	eight	0	1	0	1	POSITIVE
48066744	A	charlie	arrow	green	five	laker	red	eight												NEGATIVE
48072194	A	charlie	charlie	green	two	baron	blue	five	48076364	318.6248	1	48080939	blue	48082236	five	2	2	0	0	POSITIVE
48082243	B	charlie	charlie	blue	seven	tiger	white	two	48085747	320.3651	1	48091807	white	48092913	seven	2	1	0	0	POSITIVE
48092920	B	charlie	eagle	white	one	tiger	red	eight												NEGATIVE
48098376	B	charlie	charlie	green	one	hopper	blue	five	48102108	324.0739	1	48109422	blue	48110897	five	2	2	0	0	POSITIVE
48110904	E	charlie	charlie	white	three	eagle	green	five	48114683	22.35385	0	48119989	green	48121028	five	2	2	0	0	POSITIVE
48121034	B	charlie	laker	red	four	tiger	green	eight												NEGATIVE
48126501	B	charlie	eagle	green	five	charlie	white	three	48130136	20.92587	1	48136029	green	48136944	three	2	1	0	1	POSITIVE
48136951	B	charlie	charlie	red	one	eagle	white	seven	48140586	322.3708	1	48146026	red	48147188	one	1	1	1	0	POSITIVE
48147194	A	charlie	charlie	green	five	arrow	blue	one	48150656	319.3316	1	48156156	green	48157263	five	1	1	1	0	POSITIVE
48157269	B	charlie	baron	white	three	eagle	green	six												NEGATIVE
48162726	B	charlie	baron	green	one	charlie	white	three	48166127	23.66541	1	48171716	white	48172722	three	1	1	1	1	POSITIVE
48172729	E	charlie	hopper	blue	eight	arrow	white	four												NEGATIVE
48178195	E	charlie	ringo	green	two	charlie	red	one	48182115	25.22659	1	48187187	red	48188270	two	1	2	0	1	POSITIVE
48188278	C	charlie	charlie	white	seven	laker	red	three	48192242	321.6954	1	48198245	white	48199563	seven	1	1	1	0	POSITIVE
48199570	E	charlie	charlie	red	four	arrow	white	six	48203153	322.6479	1	48208454	red	48209504	four	1	1	1	0	POSITIVE
48209511	B	charlie	hopper	green	five	tiger	white	two												NEGATIVE
48214977	B	charlie	tiger	red	three	charlie	white	four	48218618	20.4522	1	48223556	white	48224426	four	1	1	1	1	POSITIVE
48224436	B	charlie	laker	green	five	arrow	red	one												NEGATIVE
48229880	B	charlie	laker	red	eight	charlie	white	two	48233551	22.72675	1	48238691	white	48239808	two	1	1	1	1	POSITIVE
48239815	C	charlie	laker	green	two	charlie	red	five	48243374	27.60137	1	48248934	red	48250285	five	1	1	1	1	POSITIVE
48250292	D	charlie	eagle	blue	four	hopper	red	three												NEGATIVE
48255714	D	charlie	charlie	green	seven	baron	blue	five	48259058	319.9669	1	48264471	green	48265699	seven	1	1	1	0	POSITIVE
48265707	B	charlie	charlie	blue	five	baron	white	six	48269158	321.8517	1	48274444	blue	48275629	five	1	1	1	0	POSITIVE
48275637	B	charlie	tiger	white	eight	eagle	green	two												NEGATIVE
48281103	B	charlie	charlie	green	seven	tiger	blue	eight	48285086	317.3323	1	48290228	green	48291424	seven	1	1	1	0	POSITIVE
48291431	A	charlie	ringo	green	three	charlie	blue	five	48295132	26.14381	1	48300113	green	48301365	five	2	1	0	1	POSITIVE
48301372	B	charlie	baron	red	eight	charlie	green	three	48304991	23.31188	1	48310680	green	48311619	three	1	1	1	1	POSITIVE
48311626	B	charlie	hopper	white	six	ringo	green	four												NEGATIVE
48317096	B	charlie	laker	blue	one	charlie	white	eight	48320502	21.47813	1	48325715	red	48326865	eight	0	1	0	1	POSITIVE
48326873	C	charlie	ringo	white	one	charlie	red	four	48330399	25.17576	1	48335600	red	48336505	four	1	1	1	1	POSITIVE
48336513	D	charlie	eagle	red	seven	arrow	white	five												NEGATIVE
48341934	D	charlie	charlie	white	two	laker	green	eight	48345580	317.3457	1	48351115	white	48352333	two	1	1	1	0	POSITIVE
48352340	D	charlie	hopper	red	eight	ringo	green	four												NEGATIVE
48357760	D	charlie	eagle	blue	six	charlie	red	eight	48361317	25.53511	1	48366954	red	48368261	eight	1	1	1	1	POSITIVE
48368269	C	charlie	charlie	white	one	eagle	blue	six	48371922	319.514	1	48377341	white	48378358	one	1	1	1	0	POSITIVE
48378366	E	charlie	ringo	green	six	hopper	white	four												NEGATIVE
48383814	E	charlie	charlie	red	six	hopper	white	one	48387608	315.3401	1	48392935	white	48394197	six	2	1	0	0	POSITIVE
48394204	C	charlie	laker	blue	five	charlie	green	six	48398033	24.1119	1	48404205	blue	48405222	six	2	1	0	1	POSITIVE
48405229	A	charlie	eagle	white	eight	charlie	red	six	48409162	29.76627	1	48413934	red	48415163	six	1	1	1	1	POSITIVE
48415174	C	charlie	charlie	green	one	tiger	blue	five	48419053	318.4095	1	48423931	green	48425271	five	1	2	0	0	POSITIVE
48425279	C	charlie	eagle	white	six	charlie	red	one	48429154	21.90931	1	48433995	red	48435045	one	1	1	1	1	POSITIVE
48435052	C	charlie	hopper	red	six	arrow	green	five												NEGATIVE
48440508	C	charlie	ringo	white	five	charlie	green	eight	48444019	23.91685	1	48449778	green	48451208	eight	1	1	1	1	POSITIVE
48451216	C	charlie	arrow	white	one	charlie	blue	eight	48454752	23.53776	1	48462076	blue	48463818	eight	1	1	1	1	POSITIVE
48463826	D	charlie	arrow	white	three	laker	red	two												NEGATIVE
48469247	D	charlie	charlie	red	one	ringo	green	six	48472781	320.4798	1	48478306	red	48479724	one	1	1	1	0	POSITIVE
48479731	D	charlie	eagle	white	one	charlie	blue	eight	48483557	26.20876	1	48489129	blue	48490414	eight	1	1	1	1	POSITIVE
48490421	D	charlie	arrow	green	five	charlie	white	eight	48493981	25.50235	1	48499819	green	48500969	eight	2	1	0	1	POSITIVE
48500977	C	charlie	laker	white	five	arrow	green	six												NEGATIVE
48506443	C	charlie	charlie	blue	five	ringo	green	six	48510032	318.4318	1	48515334	blue	48516328	five	1	1	1	0	POSITIVE
48516335	D	charlie	hopper	red	two	charlie	green	seven	48520048	23.78268	1	48525598	green	48526961	seven	1	1	1	1	POSITIVE
48526969	C	charlie	charlie	white	six	laker	blue	five	48530978	317.7373	1	48535908	white	48537003	six	1	1	1	0	POSITIVE
48537010	D	charlie	charlie	red	six	tiger	green	five	48540492	315.1915	1	48545649	red	48546855	six	1	1	1	0	POSITIVE
48546862	B	charlie	charlie	green	five	ringo	red	eight	48550214	313.8751	1	48555757	red	48557052	five	2	1	0	0	POSITIVE
48557061	D	charlie	tiger	white	six	charlie	blue	one	48560970	25.00094	1	48565933	blue	48566726	one	1	1	1	1	POSITIVE
48566734	A	charlie	charlie	green	five	laker	white	one	48570489	321.0247	1	48575449	green	48576701	five	1	1	1	0	POSITIVE
48576708	D	charlie	charlie	blue	six	tiger	red	four	48580066	316.9164	1	48585848	blue	48587031	six	1	1	1	0	POSITIVE
48587046	A	charlie	charlie	green	two	baron	white	four	48590500	315.2147	1	48595812	green	48596762	two	1	1	1	0	POSITIVE
48596769	E	charlie	charlie	red	three	arrow	white	four	48600734	24.18243	0	48606378	red	48607619	four	1	2	0	0	POSITIVE
48607626	E	charlie	baron	red	six	charlie	white	seven	48611555	20.38328	1	48616510	white	48618989	seven	1	1	1	1	POSITIVE
48618997	C	charlie	tiger	red	seven	ringo	green	one												NEGATIVE
48624441	C	charlie	eagle	white	three	charlie	blue	five	48627941	21.48458	1	48633622	blue	48634783	five	1	1	1	1	POSITIVE
48634791	E	charlie	eagle	green	two	tiger	white	six												NEGATIVE
48640246	E	charlie	arrow	blue	eight	charlie	white	two	48643757	20.28929	1	48650142	white	48651326	two	1	1	1	1	POSITIVE
48651333	E	charlie	baron	white	eight	charlie	green	four	48655197	23.31864	1	48660083	green	48661211	four	1	1	1	1	POSITIVE
48661218	E	charlie	hopper	white	three	ringo	green	two												NEGATIVE
48666685	E	charlie	baron	red	two	charlie	blue	eight	48670381	24.63245	1	48675721	blue	48677016	eight	1	1	1	1	POSITIVE
48677024	A	charlie	charlie	white	four	laker	green	eight	48681335	317.9198	1	48686075	white	48687136	four	1	1	1	0	POSITIVE
48687144	E	charlie	charlie	red	seven	hopper	green	three	48691430	318.1381	1	48697055	red	48698060	three	1	2	0	0	POSITIVE
48698068	A	charlie	eagle	white	eight	charlie	green	six	48701810	25.06427	1	48707153	green	48708471	six	1	1	1	1	POSITIVE
48708478	E	charlie	ringo	green	one	charlie	blue	four	48712114	29.57981	1	48717205	green	48718255	four	2	1	0	1	POSITIVE
48718263	C	charlie	baron	white	seven	hopper	green	two												NEGATIVE
48723707	C	charlie	charlie	green	five	hopper	blue	three	48727400	317.4745	1	48732519	green	48733771	five	1	1	1	0	POSITIVE
48733779	E	charlie	charlie	white	three	hopper	red	six	48737734	20.19294	0	48742528	red	48744024	six	2	2	0	0	POSITIVE
48744033	C	charlie	charlie	green	three	laker	blue	eight	48747948	318.767	1	48752782	green	48754021	eight	1	2	0	0	POSITIVE
