# Supplementary material for: Concurrent talking in immersive virtual reality: on the dominance of visual speech cues
Source: Sci Rep. 2017 Jun 19;7:3817. doi: 10.1038/s41598-017-04201-x (PMC5476615; doi:10.1038/s41598-017-04201-x)
Supplement: Supplementary file 2 — Dataset 1 [file 41598_2017_4201_MOESM2_ESM.zip › ResultsGonzalez-Franco/Results/Main Experiment/_3_Responses.txt]

48834100	A	charlie	arrow	green	four	ringo	red	one	48837860	16.60778	0	48843413	red	48844562	one					FALSEPOSITIVE
48844569	A	charlie	charlie	green	six	eagle	white	eight	48847672	322.4479	1	48853900	green	48855374	six	1	1	1	0	POSITIVE
48855381	A	charlie	ringo	white	eight	charlie	green	five	48858799	19.62796	1	48864724	green	48866075	five	1	1	1	1	POSITIVE
48866081	A	charlie	laker	red	one	charlie	blue	seven	48869519	19.03638	1	48875435	blue	48877145	seven	1	1	1	1	POSITIVE
48877154	A	charlie	baron	green	six	tiger	blue	five	48880771	327.5432	0	48886203	green	48887767	six					FALSEPOSITIVE
48887774	A	charlie	ringo	green	six	arrow	blue	four	48891356	328.364	0	48897228	green	48898713	six					FALSEPOSITIVE
48898720	A	charlie	charlie	white	two	eagle	green	five	48902388	323.9933	1	48907526	red	48908677	four	0	0	0	0	POSITIVE
48928297	B	charlie	charlie	blue	one	laker	red	eight	48932025	322.2306	1	48936847	blue	48937953	one	1	1	1	0	POSITIVE
48937959	B	charlie	baron	white	four	laker	blue	one	48941753	13.01408	0	48946978	blue	48948385	one					FALSEPOSITIVE
48948392	B	charlie	laker	blue	seven	arrow	green	four	48952232	19.54844	0	48957813	green	48959779	four					FALSEPOSITIVE
48959785	B	charlie	eagle	green	three	charlie	white	six	48963291	21.75773	1	48969240	red	48970446	six	0	1	0	1	POSITIVE
48970452	B	charlie	charlie	blue	four	hopper	red	eight	48974262	324.9079	1	48980130	blue	48981515	four	1	1	1	0	POSITIVE
48981521	B	charlie	ringo	green	two	eagle	white	eight	48985195	16.7742	0	48990797	red	48992261	eight					FALSEPOSITIVE
48992267	B	charlie	tiger	white	one	charlie	blue	six	48995872	21.46063	1	49001319	blue	49002760	six	1	1	1	1	POSITIVE
49019901	E	charlie	charlie	red	six	laker	green	five	49024183	326.2447	1	49028664	green	49029970	six	2	1	0	0	POSITIVE
49029980	E	charlie	charlie	white	five	ringo	green	six	49033471	322.7438	1	49041542	white	49042905	five	1	1	1	0	POSITIVE
49042912	E	charlie	eagle	white	eight	charlie	red	seven	49046706	21.33018	1	49051762	green	49053214	seven	0	1	0	1	POSITIVE
49053220	E	charlie	tiger	white	one	charlie	red	seven	49056818	325.7417	0	49062083	blue	49063133	one	0	2	0	1	POSITIVE
49075448	C	charlie	tiger	blue	two	charlie	white	four	49079302	18.93984	1	49085450	blue	49086601	four	2	1	0	1	POSITIVE
49086607	C	charlie	laker	red	seven	ringo	white	three	49090250	20.07825	0	49095358	white	49096788	three					FALSEPOSITIVE
49096794	C	charlie	charlie	green	seven	hopper	blue	four	49100751	329.0002	1	49111006	red	49112191	four	0	2	0	0	POSITIVE
49112197	C	charlie	charlie	green	three	tiger	white	two	49115569	325.4878	1	49120815	white	49122110	three	2	1	0	0	POSITIVE
49122116	C	charlie	baron	white	four	hopper	green	two	49125665	22.50267	0	49130777	green	49131917	two					FALSEPOSITIVE
49131925	C	charlie	ringo	green	three	charlie	blue	four	49135451	18.53281	1	49140876	blue	49141903	four	1	1	1	1	POSITIVE
49155782	D	charlie	hopper	red	five	charlie	green	seven											1	FALSENEGATIVE
49161204	D	charlie	laker	blue	three	baron	green	four	49161543	24.01858	0	49170677	red	49171637	three					FALSEPOSITIVE
49171644	D	charlie	baron	white	three	charlie	red	two	49175467	25.85032	1	49180272	blue	49181411	two	0	1	0	1	POSITIVE
49181419	D	charlie	charlie	blue	five	laker	green	four	49185360	327.7718	1	49190804	red	49193128	two	0	0	0	0	POSITIVE
49193134	D	charlie	ringo	blue	three	hopper	green	six												NEGATIVE
49198557	D	charlie	charlie	blue	two	eagle	green	three	49202592	326.7813	1	49208218	blue	49209089	three	1	2	1	0	POSITIVE
49221941	D	charlie	laker	blue	six	charlie	white	eight	49225896	21.31348	1	49230871	blue	49232278	eight	2	1	0	1	POSITIVE
49232284	E	charlie	charlie	red	six	tiger	white	eight	49236663	325.5905	1	49240835	red	49241951	six	1	1	1	0	POSITIVE
49241957	C	charlie	eagle	red	three	laker	white	eight												NEGATIVE
49247414	C	charlie	laker	green	six	charlie	white	one	49248345	334.7878	0	49257846	white	49258985	eight	1	0	0	1	POSITIVE
49258991	C	charlie	arrow	blue	seven	baron	green	three												NEGATIVE
49264439	C	charlie	eagle	green	three	charlie	blue	seven	49268786	24.20289	1	49273405	green	49274645	seven	2	1	0	1	POSITIVE
49274652	C	charlie	charlie	red	six	tiger	white	four	49278167	323.443	1	49283838	green	49286094	six	0	1	0	0	POSITIVE
49286102	A	charlie	charlie	blue	three	ringo	white	seven	49289745	324.9303	1	49295019	blue	49297532	six	1	0	0	0	POSITIVE
49297538	E	charlie	baron	blue	two	tiger	green	eight												NEGATIVE
49302974	E	charlie	charlie	green	six	laker	white	four	49306351	323.0872	1	49311986	green	49313237	six	1	1	1	0	POSITIVE
49313243	B	charlie	charlie	red	two	baron	green	one	49316989	332.6717	1	49321994	green	49323111	two	2	1	0	0	POSITIVE
49323117	C	charlie	tiger	green	one	charlie	blue	four	49326712	23.83217	1	49331846	blue	49333041	four	1	1	1	1	POSITIVE
49333047	A	charlie	charlie	blue	three	laker	red	eight	49336409	323.5877	1	49342010	blue	49343060	three	1	1	1	0	POSITIVE
49343067	B	charlie	laker	blue	three	arrow	red	one												NEGATIVE
49348535	B	charlie	hopper	white	three	charlie	red	two	49352092	27.17422	1	49357168	green	49358206	two	0	1	0	1	POSITIVE
49358213	E	charlie	charlie	white	four	hopper	red	seven	49361594	320.7821	1	49366795	white	49368047	four	1	1	1	0	POSITIVE
49368054	E	charlie	eagle	green	eight	charlie	white	three	49372184	25.144	1	49376849	white	49377966	three	1	1	1	1	POSITIVE
49377972	E	charlie	hopper	green	one	tiger	blue	eight												NEGATIVE
49383428	E	charlie	charlie	white	eight	laker	green	five	49387148	318.6971	1	49393592	blue	49394843	five	0	2	0	0	POSITIVE
49394850	B	charlie	ringo	white	six	charlie	green	three	49398707	27.32654	1	49403344	white	49404472	three	2	1	0	1	POSITIVE
49404478	D	charlie	eagle	blue	four	ringo	green	five												NEGATIVE
49409900	D	charlie	charlie	blue	two	hopper	red	six	49413489	322.6837	1	49418546	blue	49419495	two	1	1	1	0	POSITIVE
49419502	A	charlie	charlie	white	two	arrow	blue	one	49423107	324.9424	1	49427806	white	49428845	two	1	1	1	0	POSITIVE
49428851	A	charlie	eagle	red	five	charlie	green	four	49432751	24.84103	1	49437791	green	49438762	four	1	1	1	1	POSITIVE
49438770	B	charlie	baron	red	five	charlie	green	seven	49442811	21.08729	1	49447855	green	49449129	seven	1	1	1	1	POSITIVE
49449136	A	charlie	eagle	red	three	charlie	blue	seven	49453278	23.39915	1	49458109	blue	49459394	seven	1	1	1	1	POSITIVE
49459400	D	charlie	laker	green	six	tiger	red	five												NEGATIVE
49464823	D	charlie	arrow	green	seven	charlie	red	eight	49468232	26.31517	1	49473591	red	49474942	eight	1	1	1	1	POSITIVE
49474949	A	charlie	baron	red	three	laker	white	two												NEGATIVE
49480404	A	charlie	arrow	white	seven	charlie	green	five	49484111	23.3553	1	49489228	green	49490278	five	1	1	1	1	POSITIVE
49490285	A	charlie	baron	green	three	charlie	blue	five	49493997	21.96318	1	49499002	blue	49500108	five	1	1	1	1	POSITIVE
49500114	D	charlie	tiger	red	three	laker	white	two												NEGATIVE
49505537	D	charlie	laker	white	five	charlie	blue	seven	49508992	27.78522	1	49514662	blue	49516081	seven	1	1	1	1	POSITIVE
49516087	C	charlie	charlie	blue	seven	ringo	green	eight	49519603	328.4626	1	49524637	green	49525732	seven	2	1	0	0	POSITIVE
49525738	A	charlie	tiger	red	one	hopper	white	six												NEGATIVE
49531198	A	charlie	arrow	green	eight	charlie	white	three	49534864	26.7395	1	49539593	white	49540722	three	1	1	1	1	POSITIVE
49540728	C	charlie	baron	blue	one	charlie	white	five	49544374	26.20313	1	49549602	white	49550696	five	1	1	1	1	POSITIVE
49550703	C	charlie	eagle	red	five	ringo	white	six												NEGATIVE
49556149	C	charlie	charlie	blue	five	hopper	green	eight	49560038	325.9246	1	49564871	blue	49566100	five	1	1	1	0	POSITIVE
49566106	D	charlie	tiger	blue	seven	charlie	white	one	49569622	28.62871	1	49574789	blue	49576085	seven	2	2	0	1	POSITIVE
49576092	B	charlie	baron	green	six	ringo	red	two												NEGATIVE
49581537	B	charlie	charlie	red	one	eagle	green	two	49585185	320.1676	1	49590673	green	49591656	two	2	2	0	0	POSITIVE
49591662	B	charlie	charlie	blue	one	hopper	white	two	49595000	323.6768	1	49600156	blue	49602301	one	1	1	1	0	POSITIVE
49602307	B	charlie	arrow	green	four	eagle	blue	eight												NEGATIVE
49607774	B	charlie	ringo	red	one	charlie	blue	three	49611308	26.76177	1	49616632	blue	49617782	three	1	1	1	1	POSITIVE
49617790	B	charlie	charlie	red	six	eagle	blue	three	49621253	325.3243	1	49626405	red	49627768	six	1	1	1	0	POSITIVE
49627774	D	charlie	baron	green	one	charlie	blue	seven	49631280	30.20621	1	49636436	blue	49637809	seven	1	1	1	1	POSITIVE
49637816	B	charlie	hopper	white	three	eagle	green	five												NEGATIVE
49643272	B	charlie	hopper	white	seven	charlie	green	one	49646827	25.67492	1	49652085	green	49653235	one	1	1	1	1	POSITIVE
49653242	B	charlie	charlie	green	six	laker	red	three	49656634	323.223	1	49661981	green	49663366	six	1	1	1	0	POSITIVE
49663372	C	charlie	hopper	red	four	charlie	green	two	49667448	26.22479	1	49671967	green	49673084	two	1	1	1	1	POSITIVE
49673093	A	charlie	charlie	blue	six	hopper	white	five	49676420	325.6824	1	49682466	blue	49683941	six	1	1	1	0	POSITIVE
49683947	C	charlie	ringo	red	four	baron	blue	three												NEGATIVE
49689392	C	charlie	laker	blue	two	charlie	green	eight	49693109	24.1866	1	49698115	blue	49699188	three	2	0	0	1	POSITIVE
49699194	C	charlie	charlie	white	six	eagle	blue	seven	49702812	326.7258	1	49707945	blue	49709442	six	2	1	0	0	POSITIVE
49709448	C	charlie	charlie	green	five	ringo	white	two	49713413	319.8857	1	49718031	red	49719025	two	0	2	0	0	POSITIVE
49719032	C	charlie	charlie	green	five	tiger	red	three	49722548	318.6798	1	49728676	green	49729715	five	1	1	1	0	POSITIVE
49729721	C	charlie	charlie	blue	five	laker	red	three	49733436	322.8109	1	49738349	blue	49739421	five	1	1	1	0	POSITIVE
49739428	A	charlie	laker	red	one	baron	green	eight												NEGATIVE
49744884	A	charlie	charlie	blue	six	tiger	white	one	49748306	324.7229	1	49753451	blue	49754858	six	1	1	1	0	POSITIVE
49754864	D	charlie	charlie	red	seven	tiger	green	five	49758849	327.114	1	49763380	red	49764743	seven	1	1	1	0	POSITIVE
49764750	A	charlie	ringo	green	two	charlie	red	three	49768902	24.74655	1	49773232	red	49774226	three	1	1	1	1	POSITIVE
49774234	C	charlie	tiger	green	three	charlie	blue	four	49777995	19.59106	1	49783151	blue	49784045	four	1	1	1	1	POSITIVE
49784051	D	charlie	charlie	green	seven	hopper	blue	two	49788304	325.7872	1	49793126	green	49794198	seven	1	1	1	0	POSITIVE
49794205	A	charlie	ringo	white	eight	charlie	blue	four	49797920	20.01003	1	49802766	blue	49803782	four	1	1	1	1	POSITIVE
49803789	D	charlie	tiger	blue	five	charlie	red	eight	49807382	20.39416	1	49812215	green	49813500	five	0	2	0	1	POSITIVE
49813506	C	charlie	hopper	blue	eight	charlie	red	three	49817149	23.69217	1	49822078	red	49823072	three	1	1	1	1	POSITIVE
49823078	D	charlie	arrow	blue	eight	laker	red	five												NEGATIVE
49828501	D	charlie	charlie	white	two	baron	green	three	49828795	324.1154	1	49838028	red	49839637	three	0	2	0	0	POSITIVE
49839643	A	charlie	charlie	white	three	baron	green	one	49843026	325.418	1	49848216	red	49849277	three	0	1	0	0	POSITIVE
49849283	D	charlie	charlie	white	six	arrow	green	two	49853635	327.6658	1	49857743	white	49858671	six	1	1	1	0	POSITIVE
49858677	B	charlie	charlie	blue	seven	eagle	red	five	49861958	324.002	1	49867136	blue	49868377	seven	1	1	1	0	POSITIVE
49868384	D	charlie	charlie	green	four	laker	blue	one	49871876	319.815	1	49877011	blue	49878229	four	2	1	0	0	POSITIVE
49878236	B	charlie	hopper	red	two	charlie	white	eight	49881962	27.92288	1	49887120	white	49888271	eight	1	1	1	1	POSITIVE
49888278	D	charlie	arrow	blue	one	charlie	white	six	49892273	29.54038	1	49896927	white	49898011	six	1	1	1	1	POSITIVE
49898017	B	charlie	tiger	green	four	charlie	red	one	49901579	24.38276	1	49906410	red	49907550	one	1	1	1	1	POSITIVE
49907556	D	charlie	laker	blue	five	tiger	red	six												NEGATIVE
49912979	D	charlie	charlie	red	one	tiger	white	two	49916556	319.8052	1	49922439	white	49923733	two	2	2	0	0	POSITIVE
49923741	A	charlie	ringo	red	eight	charlie	blue	four	49928401	20.00475	1	49933251	blue	49934391	four	1	1	1	1	POSITIVE
49934397	D	charlie	ringo	blue	six	charlie	green	seven	49938342	25.11395	1	49942991	green	49944142	seven	1	1	1	1	POSITIVE
49944148	B	charlie	charlie	green	eight	tiger	red	seven	49947766	318.1346	1	49953044	green	49954183	eight	1	1	1	0	POSITIVE
49954190	E	charlie	baron	white	two	charlie	red	three	49958020	22.10999	1	49962762	green	49963723	three	0	1	0	1	POSITIVE
49963729	E	charlie	baron	blue	six	charlie	white	one	49967535	20.50183	1	49973116	red	49974289	one	0	1	0	1	POSITIVE
49974295	B	charlie	baron	blue	five	ringo	green	six												NEGATIVE
49979751	B	charlie	charlie	red	six	laker	blue	five	49983478	329.558	1	49988240	red	49989246	six	1	1	1	0	POSITIVE
49989254	E	charlie	eagle	white	eight	tiger	blue	four												NEGATIVE
49994720	E	charlie	ringo	red	three	charlie	white	five	49998756	24.52293	1	50003286	red	50004258	five	2	1	0	1	POSITIVE
50004264	C	charlie	charlie	white	seven	eagle	red	four	50008149	322.6154	1	50013328	red	50014344	seven	2	1	0	0	POSITIVE
50014351	E	charlie	charlie	white	one	eagle	red	three	50017911	321.2512	1	50023247	red	50024218	one	2	1	0	0	POSITIVE
50024225	E	charlie	hopper	green	two	arrow	red	one												NEGATIVE
50029669	E	charlie	charlie	blue	six	arrow	green	three	50033384	323.5355	1	50038873	blue	50040124	six	1	1	1	0	POSITIVE
50040131	D	charlie	tiger	white	five	arrow	blue	one												NEGATIVE
50045553	D	charlie	charlie	white	seven	eagle	blue	eight	50049465	322.9386	1	50053852	white	50054835	seven	1	1	1	0	POSITIVE
50054841	E	charlie	charlie	green	seven	hopper	red	two	50058336	316.3256	1	50063033	red	50064016	seven	2	1	0	0	POSITIVE
50064023	E	charlie	eagle	white	two	charlie	red	three	50067875	26.38022	1	50075689	white	50076750	two	2	2	0	1	POSITIVE
50076757	B	charlie	arrow	white	one	charlie	red	five	50081546	26.9882	1	50085463	blue	50086624	five	0	1	0	1	POSITIVE
50086630	E	charlie	eagle	white	seven	charlie	red	four	50090095	25.39526	1	50094912	blue	50095861	four	0	1	0	1	POSITIVE
50095868	A	charlie	charlie	red	three	tiger	blue	one	50099810	320.96	1	50105713	red	50106651	three	1	1	1	0	POSITIVE
50106658	E	charlie	laker	white	six	charlie	red	eight	50110724	15.31394	1	50115208	white	50116168	eight	2	1	0	1	POSITIVE
50116175	A	charlie	charlie	green	one	baron	red	three	50119896	319.485	1	50124836	green	50126053	one	1	1	1	0	POSITIVE
50126060	E	charlie	arrow	red	three	ringo	green	two												NEGATIVE
50131516	E	charlie	ringo	blue	six	charlie	white	four	50135433	23.21988	1	50140049	blue	50140977	four	2	1	0	1	POSITIVE
50140984	E	charlie	charlie	blue	two	eagle	green	four	50144567	323.1447	1	50149488	blue	50150315	two	1	1	1	0	POSITIVE
