# Supplementary material for: Concurrent talking in immersive virtual reality: on the dominance of visual speech cues
Source: Sci Rep. 2017 Jun 19;7:3817. doi: 10.1038/s41598-017-04201-x (PMC5476615; doi:10.1038/s41598-017-04201-x)
Supplement: Supplementary file 2 — Dataset 1 [file 41598_2017_4201_MOESM2_ESM.zip › ResultsGonzalez-Franco/Results/Main Experiment/_30_Responses.txt]

49088577	D	charlie	laker	red	two	arrow	white	four												NEGATIVE
49093996	D	charlie	charlie	red	seven	baron	white	three	49097541	314.7963	1	49102476	red	49103648	seven	1	1	1	0	POSITIVE
49103654	D	charlie	charlie	green	one	baron	white	seven	49107378	306.9415	1	49112840	green	49113991	one	1	1	1	0	POSITIVE
49113997	D	charlie	eagle	green	one	charlie	red	two	49117728	27.00488	1	49122111	red	49122983	two	1	1	1	1	POSITIVE
49122989	D	charlie	tiger	green	seven	charlie	blue	two	49127020	25.52082	1	49133225	blue	49134655	two	1	1	1	1	POSITIVE
49151237	E	charlie	tiger	white	eight	charlie	blue	six	49155124	26.28694	1	49160714	blue	49161674	six	1	1	1	1	POSITIVE
49161681	E	charlie	tiger	blue	four	hopper	white	one	49166895	312.1789	0	49170454	white	49171326	four					FALSEPOSITIVE
49171333	E	charlie	charlie	green	one	ringo	white	five	49176613	312.4935	1	49180206	green	49181055	one	1	1	1	0	POSITIVE
49181061	E	charlie	charlie	blue	three	baron	white	eight											0	FALSENEGATIVE
49186517	E	charlie	tiger	blue	three	ringo	green	one	49186692	317.1089	0	49195397	green	49196212	one					FALSEPOSITIVE
49196218	E	charlie	arrow	white	seven	laker	blue	six	49200439	18.14941	0	49204668	blue	49205941	six					FALSEPOSITIVE
49205947	E	charlie	ringo	blue	four	charlie	green	eight											1	FALSENEGATIVE
49223260	C	charlie	tiger	red	four	charlie	white	six	49228275	16.71904	1	49231855	white	49232603	six	1	1	1	1	POSITIVE
49232615	C	charlie	eagle	white	six	ringo	red	four	49237990	19.35619	0	49241271	red	49242086	four					FALSEPOSITIVE
49242093	C	charlie	laker	blue	two	baron	white	three												NEGATIVE
49247539	C	charlie	charlie	blue	four	laker	red	seven	49252791	320.3359	1	49256484	green	49257646	four	0	1	0	0	POSITIVE
49257653	C	charlie	arrow	red	one	laker	green	five	49263022	21.01552	0	49266447	green	49267319	five					FALSEPOSITIVE
49267325	C	charlie	arrow	blue	two	eagle	green	eight												NEGATIVE
49272793	C	charlie	arrow	white	four	charlie	green	six	49278158	24.71254	1	49281593	blue	49282532	six	0	1	0	1	POSITIVE
49282540	C	charlie	tiger	blue	four	hopper	white	eight												NEGATIVE
49288009	C	charlie	charlie	green	six	laker	white	five	49293126	313.9501	1	49296651	green	49297667	six	1	1	1	0	POSITIVE
49308318	B	charlie	tiger	green	two	charlie	blue	seven	49313501	24.45573	1	49317449	blue	49318298	seven	1	1	1	1	POSITIVE
49318305	B	charlie	charlie	white	eight	ringo	red	five											0	FALSENEGATIVE
49323760	B	charlie	laker	white	six	eagle	blue	two	49323932	312.2102	0	49332997	white	49333768	five					FALSEPOSITIVE
49333774	B	charlie	ringo	blue	six	charlie	green	two	49339134	32.13781	1	49342536	green	49343151	two	1	1	1	1	POSITIVE
49343157	B	charlie	baron	green	three	eagle	white	eight	49348360	19.13002	0	49351986	blue	49352936	eight					FALSEPOSITIVE
49352942	B	charlie	arrow	green	eight	baron	red	seven												NEGATIVE
49358388	B	charlie	charlie	blue	four	laker	white	six	49358595	24.95242	0	49367624	blue	49368361	four	1	1	1	0	POSITIVE
49380855	A	charlie	charlie	blue	five	baron	red	six	49385918	317.0045	1	49389505	blue	49390287	five	1	1	1	0	POSITIVE
49390295	A	charlie	arrow	green	two	ringo	red	seven												NEGATIVE
49395761	A	charlie	hopper	blue	three	charlie	white	seven											1	FALSENEGATIVE
49401200	A	charlie	arrow	white	five	charlie	green	six	49401213	32.34154	1	49409901	green	49410706	six	1	1	1	1	POSITIVE
49410712	A	charlie	laker	green	seven	hopper	red	eight												NEGATIVE
49416157	A	charlie	charlie	white	six	hopper	green	four	49419897	32.34912	0	49424824	green	49425495	four	2	2	0	0	POSITIVE
49432862	E	charlie	charlie	blue	five	baron	red	six											0	FALSENEGATIVE
49438329	B	charlie	arrow	white	three	baron	red	four	49438946	307.3889	0	49448940	blue	49449521	four					FALSEPOSITIVE
49449527	B	charlie	arrow	white	four	charlie	green	two											1	FALSENEGATIVE
49454994	E	charlie	hopper	blue	five	charlie	green	six	49455002	26.94429	1	49463740	blue	49464399	six	2	1	0	1	POSITIVE
49464406	E	charlie	eagle	green	five	charlie	red	six											1	FALSENEGATIVE
49469862	C	charlie	arrow	white	one	eagle	green	seven	49469970	25.11189	0	49478774	green	49479791	seven					FALSEPOSITIVE
49479798	C	charlie	charlie	green	four	laker	blue	five	49483794	315.9029	1	49488481	green	49489252	five	1	2	0	0	POSITIVE
49489258	D	charlie	charlie	green	one	laker	red	five	49492628	303.3469	1	49498467	green	49501829	one	1	1	1	0	POSITIVE
49501835	A	charlie	hopper	white	two	charlie	blue	one	49505698	39.82588	1	49510552	blue	49511144	one	1	1	1	1	POSITIVE
49511151	C	charlie	charlie	green	two	arrow	blue	five	49515583	317.3127	1	49521778	green	49522783	five	1	2	0	0	POSITIVE
49522790	A	charlie	baron	green	six	charlie	red	four	49526116	26.67141	1	49531261	red	49531864	four	1	1	1	1	POSITIVE
49531871	D	charlie	charlie	green	eight	eagle	white	six	49535175	311.7814	1	49540354	green	49541102	six	1	2	0	0	POSITIVE
49541109	C	charlie	ringo	red	four	charlie	blue	three	49544658	22.55851	1	49549434	blue	49550150	three	1	1	1	1	POSITIVE
49550157	C	charlie	ringo	white	seven	charlie	green	one	49553517	23.28483	1	49558582	green	49559175	one	1	1	1	1	POSITIVE
49559181	A	charlie	tiger	white	two	laker	blue	seven	49564327	312.3909	0	49567496	white	49568211	seven					FALSEPOSITIVE
49568217	A	charlie	tiger	green	four	charlie	white	eight	49571510	26.77773	1	49576544	blue	49577080	four	0	2	0	1	POSITIVE
49577087	C	charlie	eagle	green	five	ringo	blue	two												NEGATIVE
49582532	C	charlie	charlie	green	four	baron	white	two	49585997	307.954	1	49591009	red	49591746	four	0	1	0	0	POSITIVE
49591752	D	charlie	charlie	white	three	tiger	blue	four	49595279	316.7318	1	49600290	white	49600916	three	1	1	1	0	POSITIVE
49600923	E	charlie	laker	white	four	arrow	green	eight	49605249	310.4133	0	49609461	white	49610299	four					FALSEPOSITIVE
49610306	E	charlie	hopper	red	three	charlie	blue	four	49613856	31.16031	1	49618688	green	49619559	four	0	1	0	1	POSITIVE
49619565	A	charlie	charlie	blue	eight	arrow	green	seven	49622985	315.616	1	49628238	blue	49629232	eight	1	1	1	0	POSITIVE
49629238	C	charlie	baron	white	two	eagle	red	four												NEGATIVE
49634696	C	charlie	ringo	red	six	charlie	green	eight	49638150	5.434779	0	49643338	green	49644400	six	1	2	0	1	POSITIVE
49644407	E	charlie	charlie	red	seven	arrow	green	six	49648706	317.4909	1	49652811	green	49653415	six	2	2	0	0	POSITIVE
49653421	A	charlie	tiger	green	six	charlie	blue	eight	49656805	26.64544	1	49662138	blue	49663076	eight	1	1	1	1	POSITIVE
49663083	A	charlie	arrow	green	three	baron	white	eight												NEGATIVE
49668527	A	charlie	charlie	red	three	hopper	blue	seven	49672004	315.1495	1	49677150	red	49677977	three	1	1	1	0	POSITIVE
49677983	D	charlie	tiger	white	six	charlie	green	one	49681320	20.2678	1	49687091	green	49687941	one	1	1	1	1	POSITIVE
49687947	A	charlie	charlie	green	four	arrow	white	one	49691454	314.136	1	49696697	green	49697323	four	1	1	1	0	POSITIVE
49697329	A	charlie	charlie	green	three	ringo	blue	seven	49700772	312.0686	1	49705768	green	49706426	seven	1	2	0	0	POSITIVE
49706433	A	charlie	baron	blue	one	hopper	red	four												NEGATIVE
49711878	A	charlie	eagle	red	one	charlie	blue	eight	49715345	19.21879	1	49720701	blue	49721562	eight	1	1	1	1	POSITIVE
49721572	B	charlie	charlie	green	seven	laker	blue	eight	49725348	16.44307	0	49730118	green	49731044	seven	1	1	1	0	POSITIVE
49731051	E	charlie	tiger	red	six	charlie	white	five	49734657	23.08339	1	49739344	white	49740059	five	1	1	1	1	POSITIVE
49740067	B	charlie	laker	green	eight	baron	blue	six												NEGATIVE
49745521	B	charlie	laker	green	five	charlie	white	four	49748987	31.96253	1	49753686	red	49754378	four	0	1	0	1	POSITIVE
49754386	B	charlie	ringo	red	one	arrow	white	eight												NEGATIVE
49759852	B	charlie	tiger	white	seven	charlie	blue	three	49763206	27.83455	1	49768653	blue	49769423	three	1	1	1	1	POSITIVE
49769430	B	charlie	charlie	green	one	arrow	red	four	49773049	320.1113	1	49778215	green	49778963	one	1	1	1	0	POSITIVE
49778971	E	charlie	charlie	green	seven	eagle	blue	one	49782782	316.4032	1	49787530	green	49788692	seven	1	1	1	0	POSITIVE
49788699	A	charlie	arrow	white	three	ringo	green	six												NEGATIVE
49794144	A	charlie	charlie	red	five	ringo	blue	two	49797587	312.2032	1	49803626	red	49804452	five	1	1	1	0	POSITIVE
49804459	B	charlie	laker	blue	seven	tiger	green	two												NEGATIVE
49809926	B	charlie	charlie	blue	one	ringo	red	five	49813416	309.3116	1	49818929	blue	49819520	one	1	1	1	0	POSITIVE
49819527	B	charlie	charlie	red	one	eagle	green	eight	49822937	327.2427	1	49828356	red	49828903	one	1	1	1	0	POSITIVE
49828911	A	charlie	tiger	white	six	charlie	blue	two	49832504	28.66097	1	49837415	blue	49838699	two	1	1	1	1	POSITIVE
49838705	B	charlie	eagle	blue	three	baron	green	one												NEGATIVE
49844154	B	charlie	ringo	white	three	charlie	green	four	49847762	21.28302	1	49852784	green	49853578	four	1	1	1	1	POSITIVE
49853584	C	charlie	hopper	blue	seven	laker	white	two												NEGATIVE
49859030	C	charlie	hopper	red	four	charlie	green	six	49862339	17.60525	1	49867506	blue	49868243	six	0	1	0	1	POSITIVE
49868250	E	charlie	charlie	white	seven	tiger	green	two	49872426	311.2482	1	49876408	white	49878061	seven	1	1	1	0	POSITIVE
49878068	B	charlie	charlie	white	three	laker	green	two	49881630	318.2853	1	49886774	white	49887500	two	1	2	0	0	POSITIVE
49887506	B	charlie	charlie	blue	two	arrow	red	one	49890902	311.4518	1	49895687	red	49896727	one	2	2	0	0	POSITIVE
49896733	C	charlie	eagle	green	eight	charlie	blue	four	49900082	22.41094	1	49905126	green	49905863	four	2	1	0	1	POSITIVE
49905870	C	charlie	charlie	blue	three	arrow	white	two	49909331	314.6285	1	49914073	blue	49914787	two	1	2	0	0	POSITIVE
49914794	B	charlie	baron	green	two	hopper	white	six												NEGATIVE
49920250	B	charlie	laker	red	two	charlie	green	eight	49923551	17.17478	1	49928795	green	49929521	three	1	0	0	1	POSITIVE
49929528	A	charlie	tiger	red	seven	baron	green	six												NEGATIVE
49934983	A	charlie	ringo	green	one	charlie	white	two	49938383	34.03416	1	49943260	white	49944064	two	1	1	1	1	POSITIVE
49944071	D	charlie	charlie	blue	four	arrow	white	eight	49947816	313.0101	1	49952632	blue	49953201	four	1	1	1	0	POSITIVE
49953208	B	charlie	hopper	green	three	eagle	red	one												NEGATIVE
49958652	B	charlie	hopper	white	one	charlie	red	eight	49962052	23.72673	1	49967107	red	49967934	eight	1	1	1	1	POSITIVE
49967941	B	charlie	tiger	blue	four	charlie	white	three	49971313	26.59878	1	49976658	red	49977238	three	0	1	0	1	POSITIVE
49977245	C	charlie	tiger	red	six	baron	white	one												NEGATIVE
49982713	C	charlie	charlie	green	eight	arrow	white	three	49986259	319.4995	1	49991458	green	49992586	eight	1	1	1	0	POSITIVE
49992593	A	charlie	charlie	white	eight	eagle	red	one	49996407	316.7326	1	50000818	white	50001376	eight	1	1	1	0	POSITIVE
50001383	C	charlie	laker	white	five	hopper	green	three												NEGATIVE
50006851	C	charlie	ringo	white	one	charlie	red	three	50010129	17.04934	1	50015037	red	50015819	three	1	1	1	1	POSITIVE
50015826	A	charlie	eagle	blue	two	charlie	green	one	50019198	31.25448	1	50024320	green	50025012	one	1	1	1	1	POSITIVE
50025018	C	charlie	eagle	white	three	tiger	blue	eight												NEGATIVE
50030485	C	charlie	charlie	green	five	arrow	blue	six	50033997	302.815	1	50039142	blue	50039443	one	2	0	0	0	POSITIVE
50039450	D	charlie	arrow	green	three	charlie	white	seven	50042686	28.49004	1	50047741	white	50048413	seven	1	1	1	1	POSITIVE
50048419	C	charlie	eagle	red	six	hopper	blue	four												NEGATIVE
50053886	C	charlie	ringo	blue	three	charlie	red	seven	50057548	24.31608	1	50062096	red	50062799	seven	1	1	1	1	POSITIVE
50062812	A	charlie	charlie	red	two	tiger	green	one	50066392	313.7997	1	50071735	red	50072741	two	1	1	1	0	POSITIVE
50072747	C	charlie	eagle	red	one	laker	white	two												NEGATIVE
50078190	C	charlie	charlie	blue	three	eagle	green	four	50081648	317.296	1	50086870	blue	50087429	three	1	1	1	0	POSITIVE
50087436	C	charlie	ringo	red	seven	charlie	white	one	50091018	13.89015	1	50095628	white	50096454	one	1	1	1	1	POSITIVE
50096459	D	charlie	baron	green	three	laker	blue	four												NEGATIVE
50101882	D	charlie	ringo	red	seven	charlie	white	two	50105170	16.73389	1	50110171	red	50110617	two	2	1	0	1	POSITIVE
50110630	D	charlie	charlie	white	seven	eagle	blue	three	50114241	312.0787	1	50118938	white	50119441	seven	1	1	1	0	POSITIVE
50119448	B	charlie	hopper	white	one	tiger	red	five												NEGATIVE
50124905	B	charlie	charlie	red	five	tiger	blue	one	50128359	306.0682	1	50133594	red	50134219	five	1	1	1	0	POSITIVE
50134226	D	charlie	charlie	red	seven	eagle	green	five	50137652	314.2909	1	50142351	red	50143054	seven	1	1	1	0	POSITIVE
50143061	D	charlie	baron	red	five	eagle	green	eight												NEGATIVE
50148483	D	charlie	arrow	green	six	charlie	red	seven	50151748	25.77084	1	50156547	red	50157229	seven	1	1	1	1	POSITIVE
50157236	B	charlie	charlie	red	one	ringo	white	two	50160618	317.4514	1	50165450	red	50166120	one	1	1	1	0	POSITIVE
50166127	D	charlie	eagle	red	six	laker	green	five												NEGATIVE
50171548	D	charlie	eagle	blue	six	charlie	green	seven	50174959	26.50457	1	50180205	green	50180814	seven	1	1	1	1	POSITIVE
50180821	D	charlie	ringo	red	one	charlie	white	two	50184162	25.87983	1	50189108	red	50189600	two	2	1	0	1	POSITIVE
50189606	D	charlie	ringo	white	five	laker	red	two												NEGATIVE
50195028	D	charlie	charlie	green	one	laker	blue	seven	50198371	314.4088	1	50203382	green	50204455	seven	1	2	0	0	POSITIVE
50204461	D	charlie	charlie	red	five	laker	blue	four	50207965	315.1262	1	50212933	red	50213626	five	1	1	1	0	POSITIVE
50213632	D	charlie	laker	green	five	eagle	blue	seven												NEGATIVE
50219054	D	charlie	hopper	blue	one	charlie	white	eight	50222453	5.847438	0	50227174	white	50228202	eight	1	1	1	1	POSITIVE
50228208	D	charlie	eagle	green	eight	charlie	white	five	50231389	12.05519	1	50236254	red	50236836	five	0	1	0	1	POSITIVE
50236843	E	charlie	tiger	blue	four	charlie	red	eight	50240529	14.35672	1	50245236	red	50245861	four	1	2	0	1	POSITIVE
50245868	E	charlie	charlie	white	two	baron	red	three	50249316	20.08366	0	50254172	white	50254853	six	1	0	0	0	POSITIVE
50254859	B	charlie	eagle	green	five	charlie	white	four	50258220	19.14308	1	50263130	red	50263711	four	0	1	0	1	POSITIVE
50263717	E	charlie	ringo	green	three	charlie	red	one	50267371	10.00365	1	50272042	green	50272501	one	2	1	0	1	POSITIVE
50272508	C	charlie	tiger	blue	two	laker	white	eight	50276205	312.7326	0	50281303	blue	50281861	two					FALSEPOSITIVE
50281868	C	charlie	charlie	red	five	laker	green	seven	50285160	319.4981	1	50289993	red	50290965	seven	1	2	0	0	POSITIVE
50290971	E	charlie	eagle	green	one	laker	red	three												NEGATIVE
50296417	E	charlie	charlie	white	four	ringo	green	six	50299705	322.54	1	50305095	white	50305821	four	1	1	1	0	POSITIVE
50305827	E	charlie	charlie	white	five	baron	blue	three	50309391	309.2242	1	50313774	white	50314410	five	1	1	1	0	POSITIVE
50314417	E	charlie	charlie	red	three	ringo	white	four	50318082	320.4127	1	50322475	red	50323201	four	1	2	0	0	POSITIVE
50323207	E	charlie	ringo	white	two	charlie	red	four	50326828	322.4251	0	50331355	white	50332371	two	2	2	0	1	POSITIVE
50332378	E	charlie	ringo	red	seven	charlie	green	five	50336340	15.93954	1	50340682	blue	50342156	five	0	1	0	1	POSITIVE
50342163	A	charlie	charlie	red	six	laker	green	seven	50345611	313.9065	1	50350902	red	50351762	six	1	1	1	0	POSITIVE
