# Supplementary material for: Concurrent talking in immersive virtual reality: on the dominance of visual speech cues
Source: Sci Rep. 2017 Jun 19;7:3817. doi: 10.1038/s41598-017-04201-x (PMC5476615; doi:10.1038/s41598-017-04201-x)
Supplement: Supplementary file 2 — Dataset 1 [file 41598_2017_4201_MOESM2_ESM.zip › ResultsGonzalez-Franco/Results/Main Experiment/_31_Responses.txt]

51267361	A	charlie	tiger	white	two	baron	blue	five	51270776	334.5216	0	51276858	red	51277907	two					FALSEPOSITIVE
51277914	A	charlie	charlie	red	four	tiger	blue	seven	51281749	333.2542	1	51286351	blue	51287703	seven	2	2	0	0	POSITIVE
51287710	A	charlie	hopper	green	four	charlie	blue	two	51291049	26.33604	1	51296561	green	51297544	two	2	1	0	1	POSITIVE
51297551	A	charlie	charlie	white	eight	laker	green	six	51301055	333.9842	1	51306279	white	51307463	eight	1	1	1	0	POSITIVE
51307469	A	charlie	hopper	white	three	baron	blue	five	51311444	338.2122	0	51316131	blue	51317337	five					FALSEPOSITIVE
51317344	A	charlie	hopper	green	eight	charlie	white	six	51320684	22.27569	1	51326653	white	51327859	six	1	1	1	1	POSITIVE
51347870	B	charlie	charlie	blue	six	tiger	green	four	51351397	327.8278	1	51356521	blue	51357850	six	1	1	1	0	POSITIVE
51357856	B	charlie	hopper	white	five	charlie	blue	seven	51361428	29.0495	1	51366875	blue	51368081	seven	1	1	1	1	POSITIVE
51368088	B	charlie	eagle	blue	five	baron	red	three	51372053	338.12	0	51376794	red	51377643	five					FALSEPOSITIVE
51377649	B	charlie	tiger	blue	seven	charlie	green	four	51381255	26.96395	1	51386299	green	51387171	four	1	1	1	1	POSITIVE
51387177	B	charlie	ringo	green	two	arrow	red	seven	51391144	331.4396	0	51395983	red	51396922	two					FALSEPOSITIVE
51396929	B	charlie	charlie	white	eight	arrow	blue	four	51400534	330.6462	1	51405690	white	51406773	eight	1	1	1	0	POSITIVE
51425322	E	charlie	arrow	white	five	charlie	green	four	51429398	26.20686	1	51433916	green	51434844	four	1	1	1	1	POSITIVE
51434850	E	charlie	charlie	blue	five	hopper	red	three	51438602	330.2012	1	51443812	blue	51445109	five	1	1	1	0	POSITIVE
51445115	E	charlie	arrow	white	six	charlie	red	two	51448686	28.28025	1	51454022	red	51454983	two	1	1	1	1	POSITIVE
51454989	E	charlie	charlie	green	five	baron	blue	seven	51458578	324.6901	1	51463461	green	51464857	five	1	1	1	0	POSITIVE
51474458	C	charlie	charlie	red	four	eagle	white	six	51478109	328.934	1	51482907	white	51484035	four	2	1	0	0	POSITIVE
51484042	C	charlie	arrow	green	five	charlie	white	four	51487680	23.45046	1	51492736	red	51493976	four	0	1	0	1	POSITIVE
51493983	C	charlie	charlie	blue	four	ringo	red	seven	51497740	330.5793	1	51502342	red	51503203	five	2	0	0	0	POSITIVE
51503209	C	charlie	baron	green	four	charlie	white	eight	51506896	23.38226	1	51511613	white	51512340	eight	1	1	1	1	POSITIVE
51520499	D	charlie	ringo	red	three	charlie	blue	six	51524377	28.3759	1	51529295	blue	51530412	six	1	1	1	1	POSITIVE
51530419	D	charlie	eagle	red	one	charlie	white	five	51534448	27.68715	1	51538689	red	51539761	five	2	1	0	1	POSITIVE
51539768	D	charlie	charlie	red	eight	baron	white	one	51543711	332.9425	1	51548128	white	51549245	eight	2	1	0	0	POSITIVE
51549257	D	charlie	charlie	green	two	laker	blue	eight	51553057	334.6125	1	51557767	green	51558683	two	1	1	1	0	POSITIVE
51568318	A	charlie	charlie	green	one	laker	white	two	51571972	330.8769	1	51577649	blue	51578587	two	0	2	0	0	POSITIVE
51578594	C	charlie	tiger	red	six	charlie	blue	eight	51582093	28.67392	1	51588764	red	51589780	eight	2	1	0	1	POSITIVE
51589786	D	charlie	arrow	red	six	hopper	blue	one												NEGATIVE
51595208	D	charlie	tiger	green	seven	charlie	blue	one	51598901	21.20788	1	51603977	blue	51604848	one	1	1	1	1	POSITIVE
51604856	B	charlie	arrow	white	two	ringo	green	three												NEGATIVE
51610322	B	charlie	ringo	blue	one	charlie	white	two	51613531	27.43126	1	51619090	white	51619906	two	1	1	1	1	POSITIVE
51619912	A	charlie	charlie	red	four	arrow	blue	eight	51623796	327.0154	1	51628506	blue	51629444	four	2	1	0	0	POSITIVE
51629451	B	charlie	tiger	white	one	eagle	green	seven												NEGATIVE
51634898	B	charlie	charlie	red	six	tiger	blue	two	51638452	320.267	1	51643675	red	51645048	six	1	1	1	0	POSITIVE
51645055	D	charlie	ringo	blue	six	charlie	green	eight	51648828	28.55965	1	51653616	green	51658530	eight	1	1	1	1	POSITIVE
51658537	A	charlie	hopper	green	eight	charlie	white	four	51661900	28.33333	1	51667164	white	51668092	four	1	1	1	1	POSITIVE
51668098	A	charlie	baron	blue	five	hopper	red	three												NEGATIVE
51673554	A	charlie	ringo	white	eight	charlie	blue	two	51677065	28.76674	1	51682322	blue	51683182	two	1	1	1	1	POSITIVE
51683189	E	charlie	charlie	green	three	ringo	red	one	51686966	327.2307	1	51691548	green	51692308	one	1	2	0	0	POSITIVE
51692315	D	charlie	baron	green	three	laker	blue	eight												NEGATIVE
51697736	D	charlie	charlie	blue	seven	arrow	white	six	51701325	325.3855	1	51706639	blue	51708035	seven	1	1	1	0	POSITIVE
51708041	A	charlie	eagle	blue	eight	tiger	green	three												NEGATIVE
51713508	A	charlie	charlie	red	two	baron	white	one	51717144	326.2957	1	51722589	red	51723360	one	1	2	0	0	POSITIVE
51723366	E	charlie	baron	green	two	charlie	red	three	51726952	22.07862	1	51731994	green	51732732	two	2	2	0	1	POSITIVE
51732738	D	charlie	charlie	white	one	ringo	blue	two	51736410	330.5638	1	51741388	blue	51742214	two	2	2	0	0	POSITIVE
51742221	A	charlie	charlie	green	eight	arrow	red	four	51745834	321.8515	1	51751251	green	51752636	eight	1	1	1	0	POSITIVE
51752643	E	charlie	charlie	green	three	arrow	blue	two	51756080	322.7238	1	51760868	green	51761627	three	1	1	1	0	POSITIVE
51761640	D	charlie	ringo	white	three	charlie	red	two	51765194	20.48288	1	51770351	red	51771311	two	1	1	1	1	POSITIVE
51771318	A	charlie	tiger	red	five	arrow	blue	one												NEGATIVE
51776785	A	charlie	charlie	green	two	eagle	blue	five	51780467	317.0895	1	51785408	green	51786234	two	1	1	1	0	POSITIVE
51786241	D	charlie	ringo	blue	one	tiger	green	six												NEGATIVE
51791663	D	charlie	charlie	white	five	ringo	red	seven	51795342	321.5601	1	51800040	red	51801236	seven	2	2	0	0	POSITIVE
51801242	A	charlie	arrow	green	five	charlie	red	two	51804715	28.83979	1	51809959	red	51810775	two	1	1	1	1	POSITIVE
51810782	A	charlie	tiger	green	two	eagle	red	one												NEGATIVE
51816226	A	charlie	charlie	blue	seven	eagle	green	four	51819837	321.7079	1	51824882	blue	51826155	seven	1	1	1	0	POSITIVE
51826162	A	charlie	laker	white	one	charlie	red	five	51829826	26.83037	1	51834746	red	51835795	five	1	1	1	1	POSITIVE
51835802	B	charlie	ringo	blue	one	tiger	green	eight												NEGATIVE
51841257	B	charlie	eagle	white	six	charlie	red	five	51844746	20.96013	1	51849768	red	51850695	five	1	1	1	1	POSITIVE
51850702	B	charlie	charlie	red	three	hopper	green	five	51854139	316.7889	1	51859341	green	51860201	two	2	0	0	0	POSITIVE
51860207	D	charlie	arrow	blue	six	charlie	white	three	51864037	30.50884	1	51869014	white	51870075	three	1	1	1	1	POSITIVE
51870082	A	charlie	ringo	green	four	laker	white	one												NEGATIVE
51875527	A	charlie	charlie	white	two	baron	red	one	51879119	320.8198	1	51884629	red	51885646	two	2	1	0	0	POSITIVE
51885652	A	charlie	hopper	blue	four	charlie	green	six	51889542	24.78831	1	51894548	green	51895877	six	1	1	1	1	POSITIVE
51895884	E	charlie	tiger	green	eight	hopper	red	six												NEGATIVE
51901328	E	charlie	charlie	white	five	eagle	green	four	51905320	25.89036	0	51910030	green	51911314	four	2	2	0	0	POSITIVE
51911321	B	charlie	arrow	green	eight	ringo	red	one												NEGATIVE
51916776	B	charlie	baron	blue	two	charlie	white	four	51920178	27.01094	1	51925690	white	51926739	four	1	1	1	1	POSITIVE
51926746	D	charlie	laker	green	eight	charlie	white	three	51931948	16.869	1	51935218	white	51936167	three	1	1	1	1	POSITIVE
51936174	E	charlie	charlie	green	three	tiger	blue	four	51941187	319.1706	1	51944790	green	51945851	three	1	1	1	0	POSITIVE
51945857	A	charlie	hopper	white	four	eagle	green	seven												NEGATIVE
51951325	A	charlie	eagle	green	seven	charlie	white	three	51955017	37.01269	1	51960160	white	51961154	three	1	1	1	1	POSITIVE
51961167	C	charlie	charlie	blue	five	hopper	red	six	51965236	319.2308	1	51969743	blue	51970771	five	1	1	1	0	POSITIVE
51970778	B	charlie	hopper	blue	eight	arrow	red	one												NEGATIVE
51976222	B	charlie	arrow	red	six	charlie	white	eight	51980114	25.89261	1	51984767	red	51986319	eight	2	1	0	1	POSITIVE
51986326	B	charlie	laker	white	five	charlie	green	six	51990186	28.50404	1	51995356	green	51996584	six	1	1	1	1	POSITIVE
51996591	B	charlie	charlie	white	three	tiger	green	eight	52000202	324.501	1	52005565	white	52006581	two	1	0	0	0	POSITIVE
52006595	B	charlie	laker	white	six	charlie	green	seven	52010542	27.81857	1	52015696	green	52017081	seven	1	1	1	1	POSITIVE
52017089	B	charlie	arrow	green	seven	charlie	red	six	52021128	25.9118	1	52025726	red	52026922	six	1	1	1	1	POSITIVE
52026928	C	charlie	eagle	white	four	baron	green	one												NEGATIVE
52032395	C	charlie	charlie	white	one	hopper	red	seven	52036331	334.1693	1	52041420	red	52042637	one	2	1	0	0	POSITIVE
52042644	B	charlie	ringo	red	six	baron	blue	four												NEGATIVE
52048100	B	charlie	charlie	blue	seven	laker	green	three	52051522	299.5079	0	52057069	green	52058074	three	2	2	0	0	POSITIVE
52058080	C	charlie	charlie	red	six	baron	white	eight	52061748	316.2715	1	52066653	white	52067937	eight	2	2	0	0	POSITIVE
52067944	C	charlie	laker	blue	two	hopper	white	eight												NEGATIVE
52073399	C	charlie	tiger	blue	two	charlie	red	six	52076990	25.65261	1	52082045	red	52083184	six	1	1	1	1	POSITIVE
52083190	C	charlie	baron	blue	eight	charlie	red	one	52086762	18.78383	1	52091986	red	52092857	one	1	1	1	1	POSITIVE
52092863	C	charlie	baron	green	six	laker	red	one												NEGATIVE
52098307	C	charlie	charlie	white	seven	hopper	green	five	52102157	320.2244	1	52106719	red	52107735	seven	0	1	0	0	POSITIVE
52107742	E	charlie	ringo	green	four	charlie	red	three	52111303	23.01703	1	52116213	red	52116950	three	1	1	1	1	POSITIVE
52116957	E	charlie	tiger	green	seven	charlie	blue	six											1	FALSENEGATIVE
52122424	C	charlie	tiger	green	six	arrow	red	four	52122730	319.688	0	52132990	red	52133582	three					FALSEPOSITIVE
52133588	C	charlie	laker	white	two	charlie	blue	eight	52137331	24.01897	1	52142406	white	52143087	three	2	0	0	1	POSITIVE
52143094	E	charlie	charlie	red	five	tiger	blue	one	52147262	317.8241	1	52151610	red	52152537	one	1	2	0	0	POSITIVE
52152544	D	charlie	ringo	green	six	charlie	blue	seven	52156707	18.53159	1	52161183	red	52162702	seven	0	1	0	1	POSITIVE
52162708	C	charlie	tiger	white	one	charlie	red	eight	52166536	15.51059	1	52171180	red	52172431	eight	1	1	1	1	POSITIVE
52172444	C	charlie	eagle	blue	three	hopper	red	six												NEGATIVE
52177893	C	charlie	hopper	white	one	charlie	red	two	52181551	20.49212	1	52186516	red	52187420	two	1	1	1	1	POSITIVE
52187427	B	charlie	charlie	green	five	arrow	blue	six	52191571	318.661	1	52195787	green	52196747	five	1	1	1	0	POSITIVE
52196754	B	charlie	tiger	white	three	charlie	green	six	52200429	22.80209	1	52205292	green	52206666	six	1	1	1	1	POSITIVE
52206673	C	charlie	charlie	white	two	ringo	green	one	52210658	319.6305	1	52215646	green	52216529	one	2	2	0	0	POSITIVE
52216536	D	charlie	charlie	red	seven	ringo	white	six	52220531	305.0346	1	52225286	red	52226303	seven	1	1	1	0	POSITIVE
52226310	C	charlie	charlie	blue	five	eagle	red	three	52229871	306.1132	1	52234724	blue	52235762	three	1	2	0	0	POSITIVE
52235771	D	charlie	arrow	white	five	charlie	blue	two	52239308	32.23879	1	52244063	blue	52244956	two	1	1	1	1	POSITIVE
52244963	D	charlie	charlie	red	six	eagle	green	one	52248697	321.5673	1	52253456	red	52254607	six	1	1	1	0	POSITIVE
52254613	C	charlie	charlie	white	four	baron	green	six	52258420	324.6367	1	52263431	white	52264246	four	1	1	1	0	POSITIVE
52264253	D	charlie	laker	white	three	charlie	red	one	52268205	19.47212	1	52272992	red	52274077	one	1	1	1	1	POSITIVE
52274084	B	charlie	charlie	red	five	ringo	white	four	52278047	319.0227	1	52283213	red	52284241	five	1	1	1	0	POSITIVE
52284249	D	charlie	charlie	green	one	arrow	white	seven	52288265	325.7506	1	52292517	green	52293444	one	1	1	1	0	POSITIVE
52293451	B	charlie	eagle	white	five	ringo	green	one												NEGATIVE
52298908	B	charlie	charlie	white	six	hopper	green	four	52302931	325.0865	1	52307462	white	52308870	six	1	1	1	0	POSITIVE
52308877	E	charlie	laker	blue	five	tiger	red	three												NEGATIVE
52314344	E	charlie	charlie	red	one	tiger	white	six	52317955	33.91575	0	52322899	red	52323971	six	1	2	0	0	POSITIVE
52323978	D	charlie	charlie	blue	eight	arrow	red	three	52327703	325.9705	1	52332740	red	52333533	three	2	2	0	0	POSITIVE
52333539	C	charlie	charlie	blue	one	tiger	red	eight	52337240	324.8021	1	52342156	red	52343251	one	2	1	0	0	POSITIVE
52343257	D	charlie	laker	green	three	eagle	blue	six												NEGATIVE
52348680	D	charlie	charlie	red	eight	hopper	blue	three	52352405	327.4385	1	52357559	red	52358766	eight	1	1	1	0	POSITIVE
52358773	A	charlie	charlie	red	six	laker	white	five	52362367	324.2711	1	52367165	red	52368405	six	1	1	1	0	POSITIVE
52368412	E	charlie	laker	blue	seven	tiger	green	two												NEGATIVE
52373880	E	charlie	charlie	white	two	eagle	green	eight	52377560	25.85867	0	52382390	white	52383551	three	1	0	0	0	POSITIVE
52383558	C	charlie	baron	red	five	charlie	white	eight	52387455	24.52781	1	52391761	red	52393246	eight	2	1	0	1	POSITIVE
52393253	E	charlie	baron	blue	two	laker	red	eight												NEGATIVE
52398698	E	charlie	arrow	red	three	charlie	blue	six											1	FALSENEGATIVE
52404139	C	charlie	baron	green	two	charlie	white	five	52404175	24.57799	1	52412805	red	52413687	five	0	1	0	1	POSITIVE
52413694	E	charlie	hopper	red	four	ringo	blue	seven												NEGATIVE
52419161	E	charlie	charlie	white	eight	laker	green	five	52423031	24.64485	0	52427840	green	52428745	five	2	2	0	0	POSITIVE
52428751	A	charlie	hopper	white	two	charlie	green	eight	52432282	20.41918	1	52437357	green	52438630	eight	1	1	1	1	POSITIVE
52438636	E	charlie	baron	green	eight	arrow	blue	seven												NEGATIVE
52444073	E	charlie	arrow	red	three	charlie	blue	four	52447627	26.0283	1	52452804	blue	52453687	four	1	1	1	1	POSITIVE
52453693	A	charlie	tiger	white	six	charlie	green	two	52457178	22.73841	1	52461963	green	52463013	two	1	1	1	1	POSITIVE
52463020	E	charlie	eagle	white	one	laker	red	three												NEGATIVE
52468477	E	charlie	hopper	red	three	charlie	blue	four	52472107	35.94621	1	52476953	blue	52477769	four	1	1	1	1	POSITIVE
52477775	B	charlie	hopper	green	eight	baron	red	two												NEGATIVE
52483242	B	charlie	charlie	green	six	eagle	white	five	52486799	324.2273	1	52491586	green	52492546	six	1	1	1	0	POSITIVE
52492553	E	charlie	eagle	blue	six	charlie	white	seven	52496219	31.1306	1	52500767	white	52501650	six	1	2	0	1	POSITIVE
52501656	E	charlie	ringo	white	three	charlie	red	five	52505140	31.99464	1	52510507	red	52511468	five	1	1	1	1	POSITIVE
