# Supplementary material for: Concurrent talking in immersive virtual reality: on the dominance of visual speech cues
Source: Sci Rep. 2017 Jun 19;7:3817. doi: 10.1038/s41598-017-04201-x (PMC5476615; doi:10.1038/s41598-017-04201-x)
Supplement: Supplementary file 2 — Dataset 1 [file 41598_2017_4201_MOESM2_ESM.zip › ResultsGonzalez-Franco/Results/Main Experiment/_4_Responses.txt]

51614079	C	charlie	laker	white	one	eagle	blue	two	51619327	17.74078	0	51620609	21.45672	0	51623186	blue	51624280	two					FALSEPOSITIVE
51624287	C	charlie	laker	blue	one	ringo	green	eight												NEGATIVE
51629743	C	charlie	hopper	white	five	charlie	red	two	51633544	17.69972	1	51638287	red	51639303	two	1	1	1	1	POSITIVE
51639310	C	charlie	charlie	red	six	baron	white	four	51643104	327.9196	1	51648351	red	51649892	six	1	1	1	0	POSITIVE
51649899	C	charlie	baron	blue	three	ringo	green	two												NEGATIVE
51655366	C	charlie	baron	red	two	charlie	green	three	51658933	28.20104	1	51663799	green	51664893	three	1	1	1	1	POSITIVE
51664900	C	charlie	charlie	green	six	baron	white	eight	51668449	327.9857	1	51673427	green	51674868	six	1	1	1	0	POSITIVE
51689786	D	charlie	laker	red	eight	charlie	blue	two	51693403	26.3766	1	51698391	blue	51699408	two	1	1	1	1	POSITIVE
51699415	D	charlie	charlie	green	two	eagle	red	three	51702986	327.9019	1	51708344	green	51709293	three	1	2	0	0	POSITIVE
51709300	D	charlie	hopper	white	one	eagle	red	three												NEGATIVE
51714722	D	charlie	baron	white	eight	charlie	red	two	51718088	18.12257	1	51723479	red	51724395	two	1	1	1	1	POSITIVE
51724401	D	charlie	hopper	blue	eight	baron	white	two												NEGATIVE
51729824	D	charlie	charlie	red	five	arrow	blue	six	51733245	326.7934	1	51738994	blue	51740167	five	1	2	0	0	POSITIVE
51749891	A	charlie	hopper	green	three	charlie	blue	seven	51753279	23.42584	1	51758697	blue	51760015	seven	1	1	1	1	POSITIVE
51760022	A	charlie	arrow	blue	three	baron	green	four												NEGATIVE
51765480	A	charlie	charlie	red	four	eagle	green	two	51768888	328.1034	1	51774748	red	51776558	four	1	1	1	0	POSITIVE
51776565	A	charlie	eagle	red	five	charlie	green	seven	51779969	20.63107	1	51785383	green	51786813	seven	1	1	1	1	POSITIVE
51786819	A	charlie	charlie	blue	three	laker	green	one	51790335	335.9405	1	51795290	blue	51796485	three	1	1	1	0	POSITIVE
51805472	E	charlie	laker	green	six	charlie	red	five	51808978	21.92131	1	51814178	red	51815351	five	1	1	1	1	POSITIVE
51815357	E	charlie	charlie	blue	five	eagle	white	six	51819748	331.4892	1	51824444	blue	51826074	five	1	1	1	0	POSITIVE
51826080	E	charlie	eagle	green	six	charlie	white	seven	51829588	21.01708	1	51834797	white	51835870	seven	1	1	1	1	POSITIVE
51835877	E	charlie	charlie	red	eight	hopper	blue	one	51839712	339.6053	1	51844560	red	51846101	eight	1	1	1	0	POSITIVE
51856027	B	charlie	arrow	red	two	charlie	green	eight	51859263	21.52445	1	51865202	green	51866732	eight	1	1	1	1	POSITIVE
51866739	B	charlie	charlie	green	eight	baron	red	four	51870291	325.4706	1	51875467	green	51876651	eight	1	1	1	0	POSITIVE
51876658	B	charlie	baron	white	two	ringo	green	five												NEGATIVE
51882114	B	charlie	laker	green	six	charlie	blue	two	51885669	21.84704	1	51890513	blue	51891596	two	1	1	1	1	POSITIVE
51891603	B	charlie	tiger	white	four	hopper	blue	six												NEGATIVE
51897048	B	charlie	charlie	green	seven	hopper	white	four	51900771	325.7409	1	51905469	green	51906620	seven	1	1	1	0	POSITIVE
51919996	C	charlie	charlie	blue	two	laker	green	eight	51923805	321.9988	1	51928624	blue	51929753	eight	1	2	0	0	POSITIVE
51929759	C	charlie	eagle	white	six	charlie	blue	four	51933345	25.77164	1	51938208	blue	51939292	four	1	1	1	1	POSITIVE
51939298	E	charlie	eagle	blue	three	arrow	white	seven												NEGATIVE
51944765	E	charlie	charlie	red	three	tiger	white	six	51948589	321.7704	1	51953332	green	51954404	six	0	2	0	0	POSITIVE
51954411	E	charlie	tiger	blue	seven	charlie	green	five	51958243	25.13352	1	51962849	green	51963977	seven	1	2	0	1	POSITIVE
51963983	A	charlie	eagle	white	two	laker	green	one												NEGATIVE
51969430	A	charlie	laker	green	four	charlie	red	six	51973059	20.3241	1	51977693	red	51978765	six	1	1	1	1	POSITIVE
51978772	D	charlie	laker	green	five	hopper	red	seven												NEGATIVE
51984194	D	charlie	charlie	red	seven	tiger	white	two	51987863	324.7998	1	51992951	red	51993912	seven	1	1	1	0	POSITIVE
51993919	E	charlie	hopper	white	five	charlie	blue	six	51997302	26.93434	1	52003149	green	52004166	six	0	1	0	1	POSITIVE
52004172	B	charlie	charlie	white	five	eagle	red	seven	52007700	320.8242	1	52012699	white	52013794	five	1	1	1	0	POSITIVE
52013800	B	charlie	hopper	blue	eight	charlie	white	four	52017317	28.1605	1	52022350	white	52023445	four	1	1	1	1	POSITIVE
52023451	C	charlie	charlie	green	three	hopper	blue	four	52027172	321.0562	1	52031755	blue	52032850	four	2	2	0	0	POSITIVE
52032857	C	charlie	eagle	blue	one	ringo	red	eight												NEGATIVE
52038313	C	charlie	hopper	green	five	charlie	blue	seven	52041767	28.53471	1	52046510	blue	52047661	seven	1	1	1	1	POSITIVE
52047668	C	charlie	charlie	green	two	ringo	white	six	52051255	319.2075	1	52055994	green	52056865	two	1	1	1	0	POSITIVE
52056872	C	charlie	ringo	green	one	eagle	blue	two												NEGATIVE
52062339	C	charlie	charlie	green	six	baron	white	one	52065896	323.4362	1	52070615	green	52072023	six	1	1	1	0	POSITIVE
52072029	A	charlie	charlie	green	five	hopper	white	seven	52075694	320.8618	1	52080288	green	52081394	five	1	1	1	0	POSITIVE
52081401	B	charlie	arrow	red	six	ringo	blue	three												NEGATIVE
52086838	B	charlie	charlie	green	three	hopper	red	two	52090482	324.3946	1	52095591	green	52096786	three	1	1	1	0	POSITIVE
52096792	D	charlie	charlie	red	four	arrow	white	six	52100241	322.6942	1	52105275	red	52106325	four	1	1	1	0	POSITIVE
52106332	E	charlie	eagle	red	four	charlie	white	one	52110376	16.09577	1	52114780	white	52115574	four	1	2	0	1	POSITIVE
52115580	A	charlie	laker	white	one	ringo	red	eight												NEGATIVE
52121025	A	charlie	laker	red	one	charlie	white	six	52124603	21.09133	1	52129380	white	52130552	six	1	1	1	1	POSITIVE
52130559	D	charlie	baron	blue	one	laker	white	two												NEGATIVE
52135980	D	charlie	tiger	green	five	charlie	blue	four	52139491	22.05498	1	52144827	blue	52146089	four	1	1	1	1	POSITIVE
52146096	D	charlie	laker	green	four	charlie	red	seven	52149589	24.81603	1	52154242	red	52155483	seven	1	1	1	1	POSITIVE
52155490	E	charlie	baron	red	seven	eagle	blue	eight												NEGATIVE
52160935	E	charlie	charlie	red	one	arrow	green	seven	52164567	320.1551	1	52169613	blue	52170373	one	0	1	0	0	POSITIVE
52170380	B	charlie	ringo	green	eight	charlie	white	seven	52173974	24.19981	1	52178660	white	52179778	seven	1	1	1	1	POSITIVE
52179784	A	charlie	hopper	blue	six	charlie	red	eight	52183335	26.43281	1	52188401	red	52189339	eight	1	1	1	1	POSITIVE
52189347	E	charlie	laker	green	five	arrow	white	one												NEGATIVE
52194802	E	charlie	charlie	white	three	arrow	blue	eight	52198315	319.7266	1	52204765	white	52205881	eight	1	2	0	0	POSITIVE
52205888	A	charlie	tiger	green	seven	hopper	white	five												NEGATIVE
52211355	A	charlie	charlie	red	one	eagle	white	three	52214757	324.4535	1	52219900	white	52220793	one	2	1	0	0	POSITIVE
52220800	D	charlie	charlie	white	two	ringo	green	one	52224428	318.4741	1	52229149	white	52229942	two	1	1	1	0	POSITIVE
52229948	A	charlie	charlie	green	eight	arrow	blue	two	52233476	318.2824	1	52238375	green	52239838	eight	1	1	1	0	POSITIVE
52239844	A	charlie	tiger	green	six	charlie	blue	eight	52243284	21.95553	1	52248852	blue	52250114	eight	1	1	1	1	POSITIVE
52250120	E	charlie	charlie	white	three	baron	red	two	52253682	324.8724	1	52259106	white	52260212	three	1	1	1	0	POSITIVE
52260218	A	charlie	charlie	green	seven	laker	blue	five	52263813	320.7992	1	52268455	green	52269739	seven	1	1	1	0	POSITIVE
52269746	E	charlie	arrow	red	one	eagle	blue	three												NEGATIVE
52275213	E	charlie	charlie	blue	four	tiger	green	five	52278758	322.0643	1	52283657	blue	52284863	four	1	1	1	0	POSITIVE
52284870	A	charlie	tiger	red	four	baron	green	two												NEGATIVE
52290314	A	charlie	tiger	red	three	charlie	blue	four	52293916	16.17808	1	52299328	blue	52300389	four	1	1	1	1	POSITIVE
52300396	B	charlie	hopper	white	eight	charlie	green	seven	52303899	22.8578	1	52309010	green	52310093	seven	1	1	1	1	POSITIVE
52310100	B	charlie	laker	red	two	ringo	green	eight												NEGATIVE
52315554	B	charlie	ringo	blue	seven	charlie	white	three	52319155	24.77964	1	52323885	white	52324689	three	1	1	1	1	POSITIVE
52324695	A	charlie	ringo	white	four	charlie	red	one	52328199	16.94261	1	52334483	red	52335365	one	1	1	1	1	POSITIVE
52335371	B	charlie	tiger	white	seven	charlie	red	four	52338952	16.68027	1	52344153	red	52345058	four	1	1	1	1	POSITIVE
52345064	A	charlie	arrow	white	one	eagle	red	three												NEGATIVE
52350508	A	charlie	charlie	green	five	ringo	white	four	52354008	317.9687	1	52358749	green	52359899	five	1	1	1	0	POSITIVE
52359906	B	charlie	charlie	green	two	hopper	blue	four											0	FALSENEGATIVE
52365360	C	charlie	eagle	green	six	arrow	white	one												NEGATIVE
52370809	C	charlie	hopper	green	three	charlie	blue	two	52374344	16.47507	1	52379397	blue	52380402	three	1	2	0	1	POSITIVE
52380409	B	charlie	laker	white	three	eagle	green	two												NEGATIVE
52385864	B	charlie	laker	green	eight	charlie	blue	four	52389364	15.35821	1	52394362	blue	52395232	four	1	1	1	1	POSITIVE
52395239	A	charlie	baron	white	seven	charlie	red	six	52398744	18.77062	1	52404099	red	52405238	six	1	1	1	1	POSITIVE
52405245	B	charlie	arrow	red	one	tiger	green	seven												NEGATIVE
52410691	B	charlie	charlie	white	three	laker	blue	four	52414164	315.0783	1	52419063	white	52420146	three	1	1	1	0	POSITIVE
52420153	B	charlie	arrow	red	four	charlie	white	six	52423887	18.98535	1	52428868	white	52429627	six	1	1	1	1	POSITIVE
52429634	B	charlie	hopper	red	two	ringo	white	one												NEGATIVE
52435100	B	charlie	charlie	red	four	tiger	white	seven	52438556	315.805	1	52444491	white	52445574	four	2	1	0	0	POSITIVE
52445580	C	charlie	charlie	green	six	tiger	white	three	52449098	316.5112	1	52454017	green	52455155	six	1	1	1	0	POSITIVE
52455163	C	charlie	baron	blue	eight	laker	white	five												NEGATIVE
52460617	C	charlie	eagle	green	seven	charlie	blue	one	52464107	16.81126	1	52469193	blue	52469807	one	1	1	1	1	POSITIVE
52469814	A	charlie	charlie	blue	eight	arrow	green	three	52473284	312.7233	1	52478171	blue	52479501	eight	1	1	1	0	POSITIVE
52479507	C	charlie	tiger	red	seven	baron	blue	one												NEGATIVE
52484972	C	charlie	baron	blue	five	charlie	white	seven	52488506	17.6636	1	52493214	white	52494074	seven	1	1	1	1	POSITIVE
52494081	A	charlie	charlie	blue	one	ringo	red	seven	52497618	313.9725	1	52502795	blue	52503644	one	1	1	1	0	POSITIVE
52503650	C	charlie	laker	red	one	charlie	blue	four	52507132	13.9151	1	52511975	blue	52513214	four	1	1	1	1	POSITIVE
52513221	C	charlie	charlie	white	one	eagle	red	three	52516804	319.0435	1	52521701	white	52522584	one	1	1	1	0	POSITIVE
52522590	D	charlie	charlie	red	one	eagle	blue	seven	52526207	315.7986	1	52531864	red	52532701	one	1	1	1	0	POSITIVE
52532708	D	charlie	tiger	red	one	baron	white	six												NEGATIVE
52538128	D	charlie	laker	green	four	charlie	blue	two	52541616	13.36697	1	52546727	blue	52547486	two	1	1	1	1	POSITIVE
52547493	D	charlie	charlie	blue	four	arrow	white	two	52550896	319.1742	1	52556275	blue	52557124	four	1	1	1	0	POSITIVE
52557130	C	charlie	charlie	green	seven	arrow	blue	four	52561038	318.5274	1	52565790	green	52567152	seven	1	1	1	0	POSITIVE
52567159	D	charlie	charlie	white	two	tiger	red	eight	52570775	318.7961	1	52576689	white	52577650	two	1	1	1	0	POSITIVE
52577656	D	charlie	laker	blue	six	charlie	white	four	52581125	15.17726	1	52585779	white	52586516	four	1	1	1	1	POSITIVE
52586524	D	charlie	baron	green	four	charlie	red	six	52590116	11.9138	1	52594679	red	52595651	six	1	1	1	1	POSITIVE
52595658	B	charlie	baron	blue	four	hopper	red	five												NEGATIVE
52601102	B	charlie	charlie	white	seven	hopper	red	six	52604638	320.2846	1	52609422	white	52610383	seven	1	1	1	0	POSITIVE
52610389	D	charlie	ringo	white	two	charlie	blue	seven	52613893	23.48052	1	52619061	blue	52620233	seven	1	1	1	1	POSITIVE
52620240	A	charlie	eagle	blue	four	charlie	red	seven	52623801	17.16198	1	52628878	red	52629917	seven	1	1	1	1	POSITIVE
52629923	D	charlie	arrow	green	three	charlie	white	one	52633182	27.12445	1	52639165	white	52640248	one	1	1	1	1	POSITIVE
52640255	C	charlie	arrow	blue	three	ringo	green	two												NEGATIVE
52645710	C	charlie	hopper	green	four	charlie	blue	seven	52649265	11.47848	1	52654466	blue	52655583	seven	1	1	1	1	POSITIVE
52655589	C	charlie	charlie	white	five	ringo	blue	two	52659311	311.0858	1	52664284	blue	52665233	five	2	1	0	0	POSITIVE
52665240	D	charlie	arrow	green	eight	baron	red	three												NEGATIVE
52670661	D	charlie	charlie	blue	five	eagle	green	seven	52674295	316.1513	1	52679037	blue	52679999	five	1	1	1	0	POSITIVE
52680006	A	charlie	charlie	green	one	laker	red	four	52684046	318.2867	1	52689291	green	52690162	one	1	1	1	0	POSITIVE
52690175	E	charlie	eagle	white	one	tiger	red	eight												NEGATIVE
52695624	E	charlie	charlie	white	three	laker	green	eight	52699079	310.4357	1	52703922	green	52704972	three	2	1	0	0	POSITIVE
52704978	E	charlie	baron	green	three	charlie	white	five	52708573	20.19696	1	52713282	white	52714532	five	1	1	1	1	POSITIVE
52714540	E	charlie	arrow	blue	five	charlie	white	seven	52718265	21.85533	1	52722741	white	52723803	seven	1	1	1	1	POSITIVE
52723809	C	charlie	arrow	white	five	charlie	red	seven	52727302	21.02011	1	52732347	red	52733397	seven	1	1	1	1	POSITIVE
52733403	E	charlie	laker	blue	four	charlie	white	one	52737078	19.67312	1	52741539	white	52742298	four	1	2	0	1	POSITIVE
52742305	B	charlie	charlie	green	eight	hopper	blue	six	52745948	319.5315	1	52751591	green	52752696	eight	1	1	1	0	POSITIVE
52752704	E	charlie	hopper	white	four	charlie	blue	five	52756308	16.78062	1	52761911	blue	52763474	five	1	1	1	1	POSITIVE
52763481	B	charlie	eagle	green	two	charlie	blue	five	52767535	7.819518	0	52773683	blue	52774855	five	1	1	1	1	POSITIVE
52774863	E	charlie	arrow	white	four	hopper	blue	one												NEGATIVE
52780307	E	charlie	charlie	red	seven	eagle	blue	one	52784512	12.61415	0	52788538	blue	52789207	one	2	2	0	0	POSITIVE
52789214	D	charlie	charlie	red	seven	laker	blue	three	52792719	318.4406	1	52797495	red	52798601	seven	1	1	1	0	POSITIVE
52798607	E	charlie	ringo	green	six	charlie	blue	two	52802335	21.39488	1	52807490	blue	52809099	two	1	1	1	1	POSITIVE
52809106	B	charlie	hopper	red	four	ringo	blue	two												NEGATIVE
52814575	B	charlie	charlie	blue	three	laker	green	four	52818061	311.8725	1	52823306	blue	52824747	three	1	1	1	0	POSITIVE
52824754	E	charlie	laker	red	four	eagle	blue	seven												NEGATIVE
52830198	E	charlie	charlie	red	three	arrow	blue	two	52833676	314.9414	1	52839512	red	52840383	three	1	1	1	0	POSITIVE
52840390	D	charlie	hopper	blue	two	charlie	green	five	52843939	23.34494	1	52849653	green	52850837	five	1	1	1	1	POSITIVE
