# Supplementary material for: Concurrent talking in immersive virtual reality: on the dominance of visual speech cues
Source: Sci Rep. 2017 Jun 19;7:3817. doi: 10.1038/s41598-017-04201-x (PMC5476615; doi:10.1038/s41598-017-04201-x)
Supplement: Supplementary file 2 — Dataset 1 [file 41598_2017_4201_MOESM2_ESM.zip › ResultsGonzalez-Franco/Results/Main Experiment/_5_Responses.txt]

52744196	E	charlie	baron	red	two	ringo	green	three												NEGATIVE
52749661	E	charlie	ringo	red	three	charlie	green	one	52753317	28.47998	1	52758832	red	52760372	one	2	1	0	1	POSITIVE
52760379	E	charlie	eagle	white	three	charlie	blue	eight	52764035	23.5516	1	52768962	white	52770291	eight	2	1	0	1	POSITIVE
52770298	E	charlie	charlie	white	five	hopper	blue	seven	52774587	23.47511	0	52779049	blue	52780199	seven	2	2	0	0	POSITIVE
52780205	E	charlie	charlie	green	one	baron	white	six	52783810	327.0521	1	52788599	white	52790509	one	2	1	0	0	POSITIVE
52807146	B	charlie	charlie	white	one	tiger	blue	six	52810441	320.566	1	52816300	white	52817606	one	1	1	1	0	POSITIVE
52817613	B	charlie	hopper	green	two	charlie	red	eight	52820884	22.04031	1	52826218	red	52827592	two	1	2	0	1	POSITIVE
52827599	B	charlie	ringo	white	four	eagle	blue	three												NEGATIVE
52833067	B	charlie	charlie	blue	six	ringo	green	three	52836390	333.0487	1	52843498	blue	52844827	six	1	1	1	0	POSITIVE
52844834	B	charlie	hopper	white	six	tiger	blue	four												NEGATIVE
52850279	B	charlie	laker	green	five	charlie	blue	two	52853543	26.18098	1	52861392	blue	52862711	two	1	1	1	1	POSITIVE
52877896	D	charlie	charlie	green	seven	ringo	blue	five	52881210	326.9927	1	52887417	green	52889094	seven	1	1	1	0	POSITIVE
52889102	D	charlie	charlie	blue	seven	laker	green	five	52892471	320.0042	1	52897996	blue	52899202	seven	1	1	1	0	POSITIVE
52899208	D	charlie	tiger	green	four	charlie	white	six	52902567	21.27459	1	52908171	white	52909512	six	1	1	1	1	POSITIVE
52909518	D	charlie	tiger	green	six	charlie	red	seven	52913123	12.35366	1	52918839	red	52919922	seven	1	1	1	1	POSITIVE
52934695	A	charlie	charlie	green	six	laker	blue	three	52938337	315.3475	1	52947232	red	52948092	six	0	1	0	0	POSITIVE
52948099	A	charlie	eagle	blue	three	hopper	red	six												NEGATIVE
52953556	A	charlie	arrow	blue	five	charlie	red	eight	52956820	20.23669	1	52962010	red	52963194	eight	1	1	1	1	POSITIVE
52963200	A	charlie	arrow	red	six	charlie	blue	one	52966549	14.20136	1	52972532	blue	52973660	one	1	1	1	1	POSITIVE
52973666	A	charlie	charlie	white	four	baron	blue	eight	52977194	318.6052	1	52982328	white	52983880	four	1	1	1	0	POSITIVE
52996564	C	charlie	ringo	green	five	charlie	red	two	52999952	17.67974	1	53004891	red	53006197	two	1	1	1	1	POSITIVE
53006203	C	charlie	baron	green	five	tiger	white	four												NEGATIVE
53011649	C	charlie	charlie	white	three	arrow	blue	four	53015018	336.7745	1	53020484	white	53021332	three	1	1	1	0	POSITIVE
53021340	C	charlie	charlie	red	eight	arrow	blue	seven	53024833	325.2471	1	53029911	white	53031185	eight	0	1	0	0	POSITIVE
53031191	C	charlie	ringo	red	two	tiger	blue	one												NEGATIVE
53036646	C	charlie	ringo	white	three	charlie	green	four	53039811	14.96453	1	53045560	green	53046398	four	1	1	1	1	POSITIVE
53054636	B	charlie	ringo	blue	eight	charlie	green	six	53057901	8.406203	0	53064214	green	53065152	six	1	1	1	1	POSITIVE
53065158	E	charlie	ringo	red	six	eagle	green	eight												NEGATIVE
53070615	E	charlie	charlie	red	two	hopper	blue	eight	53074345	322.3229	1	53079416	red	53080690	two	1	1	1	0	POSITIVE
53080698	A	charlie	charlie	green	six	tiger	white	five	53083865	318.8985	1	53089547	white	53090999	six	2	1	0	0	POSITIVE
53091005	C	charlie	eagle	blue	five	tiger	white	four												NEGATIVE
53096452	C	charlie	charlie	green	three	baron	blue	four	53099594	307.2631	1	53105308	green	53107095	three	1	1	1	0	POSITIVE
53107101	C	charlie	baron	white	eight	charlie	red	six	53110428	26.54663	1	53115572	red	53116567	six	1	1	1	1	POSITIVE
53116573	A	charlie	hopper	red	one	charlie	white	two	53120294	12.93237	1	53126262	white	53127468	two	1	1	1	1	POSITIVE
53127475	A	charlie	charlie	green	one	hopper	white	three											0	FALSENEGATIVE
53132931	D	charlie	eagle	white	three	charlie	red	four	53137437	351.3203	0	53143977	green	53144949	four	0	1	0	1	POSITIVE
53144955	B	charlie	ringo	red	five	charlie	green	three	53148242	349.7963	0	53153684	green	53154790	three	1	1	1	1	POSITIVE
53154796	D	charlie	ringo	red	four	eagle	white	two												NEGATIVE
53160218	D	charlie	ringo	red	seven	charlie	white	eight	53163539	0.1574723	0	53169131	white	53171935	eight	1	1	1	1	POSITIVE
53171942	A	charlie	charlie	red	two	tiger	green	seven	53175303	316.0823	1	53180357	red	53181407	two	1	1	1	0	POSITIVE
53181414	B	charlie	laker	blue	one	charlie	red	five	53184773	14.21059	1	53190254	red	53191136	five	1	1	1	1	POSITIVE
53191143	A	charlie	charlie	red	six	arrow	blue	four	53194504	320.6092	1	53199447	red	53200117	six	1	1	1	0	POSITIVE
53200126	C	charlie	eagle	blue	six	hopper	green	three												NEGATIVE
53205567	C	charlie	baron	red	four	charlie	white	two	53208667	2.277986	0	53213878	white	53215062	two	1	1	1	1	POSITIVE
53215069	C	charlie	charlie	white	seven	arrow	red	one	53218428	322.2383	1	53223819	white	53228924	one	1	2	0	0	POSITIVE
53228930	C	charlie	baron	blue	two	ringo	white	five												NEGATIVE
53234397	C	charlie	arrow	red	four	charlie	blue	eight	53237644	1.978991	0	53244562	blue	53246348	eight	1	1	1	1	POSITIVE
53246355	E	charlie	baron	green	eight	charlie	blue	seven	53249905	344.9742	0	53255519	blue	53256524	seven	1	1	1	1	POSITIVE
53256531	E	charlie	laker	white	seven	charlie	blue	one	53259714	328.3	0	53265661	blue	53266879	one	1	1	1	1	POSITIVE
53266885	A	charlie	baron	blue	five	hopper	white	one												NEGATIVE
53272353	A	charlie	laker	red	one	charlie	white	four	53275930	5.271781	0	53280897	white	53282047	four	1	1	1	1	POSITIVE
53282054	A	charlie	charlie	white	one	arrow	red	six	53285237	323.8206	1	53290894	white	53292793	one	1	1	1	0	POSITIVE
53292800	C	charlie	arrow	white	eight	ringo	green	seven												NEGATIVE
53298256	C	charlie	laker	green	six	charlie	blue	three	53301666	2.060141	0	53307570	blue	53308855	three	1	1	1	1	POSITIVE
53308862	D	charlie	baron	blue	one	charlie	white	seven	53312042	358.8689	0	53317221	white	53318271	seven	1	1	1	1	POSITIVE
53318277	A	charlie	charlie	white	two	hopper	blue	seven	53321686	344.5331	1	53326559	white	53327743	two	1	1	1	0	POSITIVE
53327750	B	charlie	hopper	blue	five	charlie	green	six	53330819	341.3328	0	53336936	green	53338221	six	1	1	1	1	POSITIVE
53338229	A	charlie	charlie	white	five	laker	blue	one	53341821	332.1561	1	53346832	white	53347737	five	1	1	1	0	POSITIVE
53347744	D	charlie	eagle	green	seven	tiger	blue	five												NEGATIVE
53353165	D	charlie	charlie	blue	one	baron	red	seven	53356252	338.1169	1	53363330	red	53364380	one	2	1	0	0	POSITIVE
53364387	B	charlie	charlie	green	eight	eagle	red	five	53367647	326.3828	1	53373092	green	53374165	eight	1	1	1	0	POSITIVE
53374172	A	charlie	arrow	green	six	baron	blue	three												NEGATIVE
53379627	A	charlie	hopper	white	four	charlie	red	six	53382670	326.537	0	53387893	red	53388909	six	1	1	1	1	POSITIVE
53388915	A	charlie	baron	green	six	laker	white	seven												NEGATIVE
53394355	A	charlie	baron	red	two	charlie	blue	seven	53397405	339.0338	0	53403352	blue	53404580	seven	1	1	1	1	POSITIVE
53404587	C	charlie	charlie	red	one	arrow	green	three	53408229	338.4916	1	53412913	red	53413650	one	1	1	1	0	POSITIVE
53413656	B	charlie	hopper	blue	six	laker	white	five												NEGATIVE
53419124	B	charlie	eagle	green	two	charlie	blue	seven	53422222	325.7637	0	53429042	blue	53430237	seven	1	1	1	1	POSITIVE
53430244	C	charlie	charlie	green	one	tiger	white	eight	53433666	326.1477	1	53451560	white	53452766	one	2	1	0	0	POSITIVE
53452773	A	charlie	eagle	green	one	hopper	blue	two												NEGATIVE
53458222	A	charlie	charlie	red	five	ringo	green	eight	53461575	322.1542	1	53466852	red	53467712	five	1	1	1	0	POSITIVE
53467719	B	charlie	arrow	red	seven	charlie	green	eight	53470891	0.1613434	0	53476536	green	53477954	eight	1	1	1	1	POSITIVE
53477961	B	charlie	tiger	green	three	ringo	red	seven												NEGATIVE
53483428	B	charlie	charlie	white	five	arrow	red	three	53486682	332.8761	1	53492453	white	53493626	five	1	1	1	0	POSITIVE
53493632	B	charlie	charlie	green	one	eagle	red	three	53496929	340.5364	1	53503981	green	53504896	one	1	1	1	0	POSITIVE
53504903	B	charlie	charlie	red	three	arrow	blue	six	53508210	325.6705	1	53513385	red	53514715	three	1	1	1	0	POSITIVE
53514722	D	charlie	ringo	blue	three	charlie	red	six	53518114	354.2157	0	53522880	red	53523717	six	1	1	1	1	POSITIVE
53523724	E	charlie	baron	red	three	charlie	green	seven	53527040	345.1017	0	53532597	green	53533636	seven	1	1	1	1	POSITIVE
53533642	B	charlie	tiger	green	eight	arrow	white	seven												NEGATIVE
53539089	B	charlie	charlie	green	five	tiger	red	six	53542141	333.2435	1	53548045	green	53549039	five	1	1	1	0	POSITIVE
53549046	E	charlie	baron	blue	two	charlie	white	seven	53552418	357.7212	0	53557562	white	53558768	seven	1	1	1	1	POSITIVE
53558776	B	charlie	arrow	green	three	laker	red	eight												NEGATIVE
53564231	B	charlie	laker	blue	two	charlie	white	four	53567216	334.1951	0	53572853	white	53574406	four	1	1	1	1	POSITIVE
53574418	E	charlie	charlie	white	four	arrow	green	eight	53578017	354.4136	0	53582873	white	53584225	eight	1	2	0	0	POSITIVE
53584232	C	charlie	charlie	blue	seven	eagle	white	two	53587713	322.8997	1	53593328	blue	53594522	seven	1	1	1	0	POSITIVE
53594530	B	charlie	charlie	blue	eight	arrow	green	two	53597655	329.1701	1	53603549	green	53604576	eight	2	1	0	0	POSITIVE
53604582	B	charlie	charlie	red	four	ringo	blue	two	53607711	327.7028	1	53613143	red	53614293	four	1	1	1	0	POSITIVE
53614300	C	charlie	charlie	white	one	laker	green	six	53617650	335.8925	1	53622514	white	53623263	one	1	1	1	0	POSITIVE
53623270	D	charlie	charlie	red	six	hopper	white	two	53626595	349.0745	1	53631272	red	53632445	six	1	1	1	0	POSITIVE
53632451	C	charlie	charlie	red	five	baron	green	six	53635712	335.8948	1	53640732	red	53641581	five	1	1	1	0	POSITIVE
53641588	C	charlie	eagle	blue	two	ringo	white	eight												NEGATIVE
53647032	C	charlie	tiger	red	three	charlie	green	eight	53650153	2.857491	0	53656951	green	53658303	eight	1	1	1	1	POSITIVE
53658310	C	charlie	charlie	blue	three	arrow	white	five	53661750	328.9504	1	53667093	blue	53668266	three	1	1	1	0	POSITIVE
53668273	A	charlie	hopper	green	two	charlie	red	three	53671700	356.7709	0	53676755	red	53678029	three	1	1	1	1	POSITIVE
53678036	D	charlie	charlie	green	eight	hopper	red	one	53681597	336.053	1	53686908	green	53688193	eight	1	1	1	0	POSITIVE
53688200	B	charlie	charlie	green	four	tiger	white	five	53691403	330.5981	1	53697062	green	53698358	four	1	1	1	0	POSITIVE
53698364	D	charlie	charlie	blue	six	ringo	white	one	53701477	339.5358	1	53707137	blue	53708142	six	1	1	1	0	POSITIVE
53708149	D	charlie	arrow	white	six	hopper	blue	five												NEGATIVE
53713571	D	charlie	baron	blue	five	charlie	green	two	53716668	346.7311	0	53722719	green	53723836	two	1	1	1	1	POSITIVE
53723842	A	charlie	laker	green	eight	ringo	red	two												NEGATIVE
53729291	A	charlie	tiger	red	eight	charlie	white	two	53732354	0.3597228	0	53738502	white	53739418	two	1	1	1	1	POSITIVE
53739424	D	charlie	hopper	white	five	charlie	blue	eight	53742437	354.6398	0	53748074	blue	53749392	eight	1	1	1	1	POSITIVE
53749399	D	charlie	charlie	blue	two	tiger	red	seven	53752524	332.6543	1	53757826	blue	53758731	two	1	1	1	0	POSITIVE
53758738	A	charlie	ringo	green	one	charlie	white	two	53761940	354.2986	0	53768783	white	53771319	two	1	1	1	1	POSITIVE
53771326	D	charlie	charlie	blue	two	tiger	green	one	53774528	332.6579	1	53780768	green	53781863	two	2	1	0	0	POSITIVE
53781869	C	charlie	hopper	white	one	ringo	green	eight												NEGATIVE
53787320	C	charlie	ringo	white	seven	charlie	red	eight	53790489	8.13356	0	53796685	red	53797858	eight	1	1	1	1	POSITIVE
53797865	D	charlie	charlie	red	three	ringo	green	seven	53801235	350.691	0	53806995	green	53808011	three	2	1	0	0	POSITIVE
53808018	D	charlie	baron	green	two	arrow	blue	three												NEGATIVE
53813440	D	charlie	charlie	blue	three	eagle	green	five	53816738	341.5926	1	53822309	blue	53823448	two	1	0	0	0	POSITIVE
53823454	D	charlie	hopper	red	seven	charlie	white	two	53826803	357.4351	0	53831881	white	53832943	two	1	1	1	1	POSITIVE
53832949	E	charlie	ringo	white	four	baron	green	one												NEGATIVE
53838417	E	charlie	charlie	red	seven	arrow	blue	six	53841798	338.1902	1	53848959	blue	53849932	two	2	0	0	0	POSITIVE
53849938	D	charlie	hopper	white	one	charlie	green	six	53853118	340.1929	0	53860029	green	53861280	six	1	1	1	1	POSITIVE
53861288	E	charlie	ringo	red	four	charlie	green	three	53864436	350.2428	0	53870015	green	53871065	three	1	1	1	1	POSITIVE
53871072	A	charlie	eagle	red	seven	charlie	green	five	53874345	357.0063	0	53879688	green	53880470	five	1	1	1	1	POSITIVE
53880477	B	charlie	arrow	green	five	charlie	blue	seven	53883501	351.4024	0	53889283	blue	53890333	seven	1	1	1	1	POSITIVE
53890339	E	charlie	ringo	white	seven	eagle	blue	four												NEGATIVE
53895796	E	charlie	charlie	blue	six	tiger	white	three	53898974	1.35152	0	53905189	white	53906406	two	2	0	0	0	POSITIVE
53906413	E	charlie	charlie	white	three	arrow	green	seven											0	FALSENEGATIVE
53911868	E	charlie	baron	red	five	charlie	white	one	53914845	337.1157	0	53920346	white	53921340	one	1	1	1	1	POSITIVE
53921347	C	charlie	arrow	green	eight	charlie	white	four	53924462	358.8488	0	53929885	white	53930980	four	1	1	1	1	POSITIVE
53930986	E	charlie	charlie	white	five	arrow	blue	six											0	FALSENEGATIVE
53936431	C	charlie	ringo	green	eight	baron	red	four												NEGATIVE
53941870	C	charlie	baron	white	seven	charlie	red	six	53944868	356.7049	0	53950415	red	53951666	six	1	1	1	1	POSITIVE
53951673	E	charlie	hopper	green	seven	charlie	white	six	53954809	355.6098	0	53960211	white	53960904	six	1	1	1	1	POSITIVE
53960910	E	charlie	baron	white	four	charlie	red	two	53964014	358.7122	0	53969158	red	53970085	four	1	2	0	1	POSITIVE
53970092	E	charlie	charlie	blue	seven	laker	green	two	53974430	350.2066	0	53980451	blue	53981479	two	1	2	0	0	POSITIVE
53981485	E	charlie	charlie	green	two	arrow	red	four	53984979	338.2493	1	53990460	red	53991319	two	2	1	0	0	POSITIVE
