# Supplementary material for: Concurrent talking in immersive virtual reality: on the dominance of visual speech cues
Source: Sci Rep. 2017 Jun 19;7:3817. doi: 10.1038/s41598-017-04201-x (PMC5476615; doi:10.1038/s41598-017-04201-x)
Supplement: Supplementary file 2 — Dataset 1 [file 41598_2017_4201_MOESM2_ESM.zip › ResultsGonzalez-Franco/Results/Main Experiment/_6_Responses.txt]

45704779	A	charlie	tiger	red	six	baron	blue	one	45708227	322.6729	0	45713294	red	45714633	six					FALSEPOSITIVE
45714640	A	charlie	arrow	red	two	charlie	green	eight	45717948	29.98689	1	45723111	green	45724529	eight	1	1	1	1	POSITIVE
45724537	A	charlie	charlie	green	one	eagle	white	three	45727917	321.2889	1	45732840	green	45734046	one	1	1	1	0	POSITIVE
45734054	A	charlie	tiger	red	six	charlie	green	four	45737283	27.83969	1	45742982	green	45744133	four	1	1	1	1	POSITIVE
45744139	A	charlie	charlie	blue	four	hopper	green	two	45747548	319.5354	1	45752722	blue	45753671	four	1	1	1	0	POSITIVE
45768779	C	charlie	eagle	red	five	charlie	white	three	45772052	23.59843	1	45777296	red	45778256	three	2	1	0	1	POSITIVE
45778263	C	charlie	baron	white	two	laker	blue	eight	45781558	327.145	0	45786679	blue	45787438	one					FALSEPOSITIVE
45787445	C	charlie	baron	green	one	arrow	red	three	45790827	327.7365	0	45797681	green	45798507	one					FALSEPOSITIVE
45798513	C	charlie	laker	blue	two	tiger	red	four	45801989	319.0876	0	45807343	blue	45808326	two					FALSEPOSITIVE
45808333	C	charlie	charlie	white	three	baron	green	one	45811740	327.3162	1	45818155	green	45818814	two	2	0	0	0	POSITIVE
45818822	C	charlie	laker	white	one	charlie	red	two	45821957	17.81864	1	45827738	red	45829034	two	1	1	1	1	POSITIVE
45829041	C	charlie	charlie	green	three	arrow	blue	two	45832456	325.6032	1	45837278	green	45838094	two	1	2	0	0	POSITIVE
45852017	E	charlie	eagle	white	four	charlie	red	seven											1	FALSENEGATIVE
45857462	E	charlie	baron	green	five	eagle	white	four	45861813	10.58881	0	45867638	red	45868833	four					FALSEPOSITIVE
45868840	E	charlie	charlie	green	five	ringo	blue	six	45872244	326.4488	1	45877958	blue	45879087	six	0	0	0	0	POSITIVE
45879093	E	charlie	eagle	white	eight	hopper	green	one												NEGATIVE
45884555	E	charlie	laker	red	two	charlie	blue	six	45887883	11.09725	1	45893451	blue	45894859	six	1	1	1	1	POSITIVE
45894865	E	charlie	charlie	blue	four	eagle	white	five	45898761	320.0895	1	45904387	blue	45905437	four	1	1	1	0	POSITIVE
45926509	B	charlie	charlie	green	three	ringo	blue	two	45929970	327.158	1	45935249	blue	45936422	three	2	1	0	0	POSITIVE
45936428	B	charlie	charlie	white	two	baron	green	four	45939889	320.3608	1	45946072	white	45947245	two	1	1	1	0	POSITIVE
45947251	B	charlie	eagle	red	six	baron	blue	eight												NEGATIVE
45952697	B	charlie	tiger	white	six	charlie	blue	seven	45955952	24.19063	1	45961308	blue	45962481	seven	1	1	1	1	POSITIVE
45962487	B	charlie	tiger	blue	six	charlie	white	eight	45965795	22.21275	1	45972176	red	45973238	eight	0	1	0	1	POSITIVE
45990769	D	charlie	charlie	red	three	eagle	white	eight	45994229	322.8353	1	46004021	green	46005306	two	0	0	0	0	POSITIVE
46005312	D	charlie	charlie	green	six	laker	red	two	46008861	327.3165	1	46014041	green	46015169	six	1	1	1	0	POSITIVE
46015175	D	charlie	eagle	red	two	charlie	blue	eight	46018378	29.18961	1	46023993	blue	46025110	eight	1	1	1	1	POSITIVE
46025117	D	charlie	laker	blue	five	charlie	white	seven	46028364	26.10904	1	46033432	white	46034504	seven	1	1	1	1	POSITIVE
46044720	B	charlie	arrow	red	two	charlie	blue	one	46047971	20.97267	1	46053303	blue	46054118	one	1	1	1	1	POSITIVE
46054124	C	charlie	baron	green	three	arrow	white	eight												NEGATIVE
46059571	C	charlie	charlie	blue	five	eagle	green	three	46062879	319.4449	1	46070828	blue	46071722	one	1	0	0	0	POSITIVE
46071729	E	charlie	hopper	green	four	arrow	white	seven												NEGATIVE
46077194	E	charlie	ringo	white	seven	charlie	green	eight	46080620	20.04944	1	46085729	green	46086823	six	1	0	0	1	POSITIVE
46086832	A	charlie	eagle	green	two	tiger	red	six												NEGATIVE
46092299	A	charlie	baron	white	three	charlie	red	five	46095441	23.24631	1	46100886	red	46102014	five	1	1	1	1	POSITIVE
46102021	B	charlie	charlie	white	three	ringo	red	four	46105429	322.7755	1	46110682	white	46111866	three	1	1	1	0	POSITIVE
46111873	C	charlie	eagle	blue	six	charlie	green	one	46115178	18.14718	1	46120456	green	46121249	one	1	1	1	1	POSITIVE
46121260	D	charlie	charlie	white	two	hopper	blue	six	46125541	326.5782	1	46129559	blue	46130608	six	2	2	2	0	POSITIVE
46130616	E	charlie	eagle	blue	six	ringo	red	three												NEGATIVE
46136082	E	charlie	charlie	white	three	tiger	green	two	46139687	326.2929	1	46144908	green	46145655	three	2	1	0	0	POSITIVE
46145663	B	charlie	charlie	green	five	laker	white	six	46149206	321.885	1	46154110	white	46154915	five	2	1	0	0	POSITIVE
46154925	B	charlie	charlie	white	four	ringo	blue	six	46158963	321.6591	1	46163593	white	46164409	four	1	1	1	0	POSITIVE
46164416	D	charlie	eagle	blue	five	baron	red	six												NEGATIVE
46169838	D	charlie	ringo	white	one	charlie	blue	five	46173248	21.07813	1	46178427	blue	46179298	five	1	1	1	1	POSITIVE
46179305	A	charlie	charlie	red	five	hopper	green	seven	46183303	322.675	1	46187776	red	46188637	five	1	1	1	0	POSITIVE
46188644	B	charlie	ringo	green	eight	tiger	white	four												NEGATIVE
46194099	B	charlie	charlie	white	seven	arrow	green	six	46197545	314.5627	1	46202409	white	46203280	seven	1	1	1	0	POSITIVE
46203286	D	charlie	charlie	blue	one	arrow	red	four	46206724	326.7269	1	46211848	blue	46212518	one	1	1	1	0	POSITIVE
46212524	D	charlie	tiger	blue	six	charlie	green	eight	46215816	22.35438	1	46220974	green	46221900	six	1	2	0	1	POSITIVE
46221907	C	charlie	arrow	white	six	laker	blue	four												NEGATIVE
46227375	C	charlie	charlie	green	four	baron	red	six	46230830	327.0536	1	46235952	green	46236700	four	1	1	1	0	POSITIVE
46236707	A	charlie	arrow	white	two	baron	green	one												NEGATIVE
46242163	A	charlie	charlie	white	three	ringo	red	seven	46245531	321.2634	1	46250719	white	46251969	three	1	1	1	0	POSITIVE
46251976	A	charlie	arrow	red	six	charlie	white	eight	46255506	16.48936	1	46260302	white	46261129	eight	1	1	1	1	POSITIVE
46261135	A	charlie	baron	white	four	eagle	blue	one												NEGATIVE
46266581	A	charlie	charlie	white	seven	baron	blue	two	46270069	322.2066	1	46274700	white	46275437	seven	1	1	1	0	POSITIVE
46275443	A	charlie	charlie	white	seven	laker	green	five	46279062	320.6122	1	46284027	white	46284876	seven	1	1	1	0	POSITIVE
46284883	D	charlie	charlie	white	seven	arrow	red	eight	46288331	319.6674	1	46293041	white	46293722	seven	1	1	1	0	POSITIVE
46293729	E	charlie	ringo	blue	one	baron	white	seven												NEGATIVE
46299186	E	charlie	charlie	white	one	hopper	blue	four	46302867	315.5146	1	46308142	blue	46308936	four	2	2	2	0	POSITIVE
46308943	A	charlie	arrow	blue	three	charlie	green	two	46312202	22.80156	1	46317737	green	46318441	two	1	1	1	1	POSITIVE
46318449	A	charlie	arrow	white	four	eagle	blue	six												NEGATIVE
46323917	A	charlie	eagle	green	two	charlie	white	five	46327237	30.51328	1	46332325	white	46333309	five	1	1	1	1	POSITIVE
46333323	E	charlie	laker	white	two	eagle	blue	one												NEGATIVE
46338774	E	charlie	ringo	blue	three	charlie	green	eight	46342261	24.97266	1	46347740	green	46349024	eight	1	1	1	1	POSITIVE
46349032	A	charlie	charlie	blue	seven	baron	green	five	46352591	320.6064	1	46357815	blue	46358865	seven	1	1	1	0	POSITIVE
46358870	E	charlie	charlie	blue	four	baron	white	five	46362390	323.2885	1	46367265	blue	46368091	four	1	1	1	0	POSITIVE
46368098	A	charlie	laker	blue	four	charlie	white	five	46371338	25.7291	1	46376423	white	46377362	five	1	1	1	1	POSITIVE
46377369	D	charlie	arrow	green	five	charlie	red	six	46380650	25.95938	1	46386488	red	46387548	six	1	1	1	1	POSITIVE
46387556	E	charlie	charlie	green	four	tiger	red	five	46391151	316.2305	1	46397859	green	46398696	four	1	1	1	0	POSITIVE
46398705	C	charlie	hopper	blue	seven	laker	white	six	46402196	317.3081	0	46407453	blue	46408838	seven					FALSEPOSITIVE
46408845	C	charlie	hopper	red	seven	charlie	white	six	46412104	25.54701	1	46417182	white	46417998	six	1	1	1	1	POSITIVE
46418005	A	charlie	charlie	green	five	arrow	white	three	46421577	316.6355	1	46426621	green	46427470	five	1	1	1	0	POSITIVE
46427476	C	charlie	hopper	blue	six	eagle	red	one												NEGATIVE
46432952	C	charlie	charlie	green	eight	laker	white	seven	46436342	313.3712	1	46441510	green	46442705	eight	1	1	1	0	POSITIVE
46442712	C	charlie	charlie	blue	three	baron	red	seven	46446178	317.2194	1	46451898	blue	46453015	three	1	1	1	0	POSITIVE
46453021	D	charlie	arrow	green	one	charlie	red	seven	46456280	21.78669	1	46461370	red	46462208	seven	1	1	1	1	POSITIVE
46462214	B	charlie	hopper	blue	seven	charlie	red	four	46465620	26.91601	1	46471054	red	46472048	four	1	1	1	1	POSITIVE
46472055	A	charlie	hopper	blue	four	charlie	green	two	46475274	27.27204	1	46480593	green	46481554	two	1	1	1	1	POSITIVE
46481564	C	charlie	hopper	green	seven	ringo	blue	one												NEGATIVE
46487011	C	charlie	charlie	white	one	laker	blue	three	46490383	315.9602	1	46495628	white	46496633	one	1	1	1	0	POSITIVE
46496646	A	charlie	charlie	white	seven	arrow	green	eight	46499924	314.0339	1	46505223	white	46506251	seven	1	1	1	0	POSITIVE
46506258	E	charlie	charlie	green	six	hopper	red	one	46509796	324.9844	1	46514851	red	46515835	six	2	1	0	0	POSITIVE
46515842	A	charlie	baron	red	eight	arrow	blue	seven												NEGATIVE
46521299	A	charlie	hopper	red	eight	charlie	blue	three	46524678	26.80471	1	46530210	blue	46531203	three	1	1	1	1	POSITIVE
46531210	E	charlie	eagle	green	eight	charlie	red	six	46534807	318.6088	0	46539782	red	46540733	six	1	1	1	1	POSITIVE
46540740	B	charlie	charlie	white	seven	tiger	blue	three	46544173	315.3224	1	46549723	white	46550740	seven	1	1	1	0	POSITIVE
46550747	B	charlie	laker	green	one	eagle	blue	four												NEGATIVE
46556214	B	charlie	ringo	green	two	charlie	white	seven	46559591	31.79618	1	46564647	white	46565540	seven	1	1	1	1	POSITIVE
46565547	B	charlie	charlie	green	two	eagle	blue	five	46569076	317.3068	1	46574197	blue	46575079	two	1	2	0	0	POSITIVE
46575086	C	charlie	charlie	white	five	tiger	red	four	46578672	317.8534	1	46583870	white	46584954	four	1	2	0	0	POSITIVE
46584961	B	charlie	hopper	white	seven	charlie	red	two	46588377	24.98946	1	46593364	red	46594548	two	1	1	1	1	POSITIVE
46594555	E	charlie	ringo	white	three	charlie	blue	six	46598142	17.0143	1	46603473	blue	46604556	six	1	1	1	1	POSITIVE
46604563	B	charlie	eagle	red	four	charlie	green	eight	46607860	24.11784	1	46613056	green	46613906	eight	1	1	1	1	POSITIVE
46613912	D	charlie	eagle	blue	two	arrow	white	five												NEGATIVE
46619334	D	charlie	charlie	green	two	eagle	white	three	46622767	316.2781	1	46627432	white	46628337	two	2	1	0	0	POSITIVE
46628343	D	charlie	eagle	white	one	charlie	red	seven	46631570	24.1304	1	46636859	red	46637641	seven	1	1	1	1	POSITIVE
46637648	B	charlie	arrow	green	one	baron	white	six												NEGATIVE
46643117	B	charlie	charlie	red	five	baron	green	three	46646588	316.588	1	46651369	red	46652184	five	1	1	1	0	POSITIVE
46652191	A	charlie	baron	white	four	arrow	green	two												NEGATIVE
46657653	A	charlie	charlie	green	one	ringo	red	seven	46660993	315.6241	1	46666381	green	46669543	five	1	0	0	0	POSITIVE
46669550	E	charlie	tiger	white	seven	charlie	blue	one	46672954	27.00145	1	46678724	blue	46679484	one	1	1	1	1	POSITIVE
46679490	D	charlie	laker	red	seven	charlie	white	four	46682717	20.96726	1	46687805	white	46688576	four	1	1	1	1	POSITIVE
46688583	E	charlie	charlie	green	four	eagle	blue	eight	46692122	318.111	1	46696841	green	46697466	four	1	1	1	0	POSITIVE
46697475	B	charlie	arrow	white	two	charlie	blue	one	46700812	32.25026	1	46706437	blue	46707062	one	1	1	1	1	POSITIVE
46707069	C	charlie	baron	red	six	arrow	white	three												NEGATIVE
46712529	C	charlie	baron	green	one	charlie	white	four	46715871	30.30247	1	46721214	white	46722309	four	1	1	1	1	POSITIVE
46722315	D	charlie	charlie	white	six	tiger	red	one	46725820	319.7129	1	46730585	white	46731289	six	1	1	1	0	POSITIVE
46731294	E	charlie	laker	green	six	charlie	white	four	46734666	25.12182	1	46739644	white	46740504	four	1	1	1	1	POSITIVE
46740511	C	charlie	arrow	blue	six	charlie	white	one	46743740	23.20701	1	46749139	white	46750133	one	1	1	1	1	POSITIVE
46750139	A	charlie	laker	red	four	charlie	white	one	46753571	21.86555	1	46758544	white	46759649	one	1	1	1	1	POSITIVE
46759656	C	charlie	laker	blue	five	charlie	red	seven	46762970	26.90304	1	46768105	red	46769133	seven	1	1	1	1	POSITIVE
46769141	B	charlie	eagle	blue	three	charlie	red	five	46772569	27.58572	1	46777666	red	46778470	five	1	1	1	1	POSITIVE
46778477	C	charlie	eagle	red	four	charlie	white	eight	46781772	21.33773	1	46790377	white	46792087	eight	1	1	1	1	POSITIVE
46792096	D	charlie	charlie	green	five	arrow	red	one	46795698	317.7703	1	46800687	green	46801614	five	1	1	1	0	POSITIVE
46801620	C	charlie	charlie	white	four	arrow	blue	seven	46805175	312.5598	1	46810517	white	46811321	four	1	1	1	0	POSITIVE
46811327	E	charlie	hopper	red	one	charlie	green	six	46814800	21.8168	1	46819989	green	46820871	six	1	1	1	1	POSITIVE
46820877	C	charlie	arrow	blue	three	laker	white	six												NEGATIVE
46826313	C	charlie	charlie	white	eight	ringo	green	one	46829658	315.9417	1	46836822	white	46837793	one	1	2	0	0	POSITIVE
46837802	C	charlie	arrow	green	five	laker	blue	two												NEGATIVE
46843247	C	charlie	tiger	green	two	charlie	red	three	46846487	30.44415	1	46851599	red	46852247	three	1	1	1	1	POSITIVE
46852255	E	charlie	ringo	blue	five	baron	white	four												NEGATIVE
46857700	E	charlie	tiger	red	seven	charlie	green	five	46861199	320.3393	0	46866097	red	46867383	six	2	0	0	1	POSITIVE
46867390	D	charlie	hopper	blue	three	charlie	green	four	46870647	28.87846	1	46875938	green	46876609	four	1	1	1	1	POSITIVE
46876616	B	charlie	hopper	red	eight	charlie	green	six	46879961	27.88646	1	46885544	green	46886472	six	1	1	1	1	POSITIVE
46886479	D	charlie	charlie	white	six	laker	blue	eight	46890202	312.1323	1	46895184	white	46895955	six	1	1	1	0	POSITIVE
46895962	D	charlie	baron	blue	two	eagle	red	five												NEGATIVE
46901384	D	charlie	laker	red	one	charlie	blue	five	46904761	22.37748	1	46910755	blue	46911816	five	1	1	1	1	POSITIVE
46911825	D	charlie	charlie	blue	seven	eagle	green	three	46915327	327.9007	1	46920316	blue	46922036	six	1	0	0	0	POSITIVE
46922043	E	charlie	charlie	red	six	hopper	green	five	46925538	326.1586	1	46931151	red	46931977	six	1	1	1	0	POSITIVE
46931984	B	charlie	charlie	blue	three	hopper	red	six	46935594	321.4447	1	46940477	blue	46941785	three	1	1	1	0	POSITIVE
46941791	E	charlie	charlie	white	seven	hopper	green	one	46945253	313.1525	1	46950083	green	46950843	seven	2	1	0	0	POSITIVE
46950850	C	charlie	ringo	blue	six	charlie	red	two	46954225	23.78045	1	46959969	red	46960908	two	1	1	1	1	POSITIVE
