# Supplementary material for: Concurrent talking in immersive virtual reality: on the dominance of visual speech cues
Source: Sci Rep. 2017 Jun 19;7:3817. doi: 10.1038/s41598-017-04201-x (PMC5476615; doi:10.1038/s41598-017-04201-x)
Supplement: Supplementary file 2 — Dataset 1 [file 41598_2017_4201_MOESM2_ESM.zip › ResultsGonzalez-Franco/Results/Main Experiment/_7_Responses.txt]

49366711	B	charlie	hopper	white	seven	arrow	green	four												NEGATIVE
49372173	B	charlie	charlie	red	three	eagle	blue	six	49375746	323.7787	1	49384293	red	49385609	three	1	1	1	0	POSITIVE
49385618	B	charlie	laker	white	seven	hopper	green	three												NEGATIVE
49391065	B	charlie	charlie	blue	five	baron	green	three	49394561	318.8498	1	49400008	blue	49402588	five	1	1	1	0	POSITIVE
49402597	B	charlie	tiger	blue	five	laker	white	eight												NEGATIVE
49408062	B	charlie	hopper	green	one	charlie	blue	seven	49411606	32.28111	1	49418192	blue	49420114	seven	1	1	1	1	POSITIVE
49420124	B	charlie	eagle	red	two	charlie	blue	five	49423867	26.81904	1	49429708	blue	49431316	five	1	1	1	1	POSITIVE
49466419	D	charlie	tiger	white	four	charlie	red	eight	49470140	27.35186	1	49480162	red	49481112	four	1	2	0	1	POSITIVE
49481119	D	charlie	charlie	white	three	baron	green	five	49484748	326.0046	1	49490985	white	49492181	three	1	1	1	0	POSITIVE
49492189	D	charlie	arrow	white	four	hopper	green	one												NEGATIVE
49497610	D	charlie	ringo	white	six	charlie	blue	four	49501144	27.85045	1	49507160	blue	49508533	four	1	1	1	1	POSITIVE
49508541	D	charlie	eagle	red	one	arrow	white	five												NEGATIVE
49513962	D	charlie	charlie	blue	three	hopper	green	four	49517643	324.8896	1	49522965	blue	49524293	three	1	1	1	0	POSITIVE
49549623	C	charlie	arrow	green	one	charlie	red	five	49553268	29.1367	1	49558821	red	49560105	five	1	1	1	1	POSITIVE
49560114	C	charlie	baron	red	one	laker	green	eight												NEGATIVE
49565559	C	charlie	tiger	red	eight	charlie	white	four	49569532	28.38882	1	49574569	red	49575597	four	2	1	0	1	POSITIVE
49575605	C	charlie	charlie	green	six	laker	white	five	49579356	325.4565	1	49584510	green	49585851	six	1	1	1	0	POSITIVE
49585859	C	charlie	laker	green	eight	hopper	red	five												NEGATIVE
49591314	C	charlie	charlie	green	five	eagle	red	three	49594964	319.1772	1	49600372	green	49601667	five	1	1	1	0	POSITIVE
49617806	E	charlie	charlie	blue	three	laker	red	six											0	FALSENEGATIVE
49623248	E	charlie	eagle	blue	six	arrow	white	five	49626135	327.3204	0	49633010	red	49634206	six					FALSEPOSITIVE
49634213	E	charlie	arrow	red	three	tiger	blue	four												NEGATIVE
49639660	E	charlie	charlie	blue	one	laker	red	three	49643224	317.2824	1	49649218	blue	49650313	three	1	2	0	0	POSITIVE
49650320	E	charlie	baron	red	two	charlie	white	three	49653980	25.21427	1	49658980	white	49659963	three	1	1	1	1	POSITIVE
49659969	E	charlie	hopper	red	five	ringo	white	four												NEGATIVE
49665436	E	charlie	laker	red	eight	charlie	blue	four	49669737	21.78191	1	49674249	blue	49675444	four	1	1	1	1	POSITIVE
49699555	A	charlie	arrow	blue	five	charlie	white	four	49703391	33.49115	1	49707993	white	49709032	four	1	1	1	1	POSITIVE
49709038	A	charlie	charlie	blue	one	laker	red	six	49712739	320.398	1	49718079	blue	49719208	one	1	1	1	0	POSITIVE
49719214	A	charlie	baron	green	four	charlie	blue	three	49722609	26.77099	1	49728132	blue	49729350	three	1	1	1	1	POSITIVE
49729356	A	charlie	charlie	red	five	baron	blue	two	49733250	319.917	1	49738464	red	49739749	five	1	1	1	0	POSITIVE
49754734	C	charlie	charlie	white	seven	tiger	red	six	49758450	319.4196	1	49764479	white	49765853	seven	1	1	1	0	POSITIVE
49765860	A	charlie	laker	green	three	charlie	blue	five	49769686	27.32429	1	49775437	blue	49776710	five	1	1	1	1	POSITIVE
49776716	E	charlie	hopper	green	four	charlie	red	six											1	FALSENEGATIVE
49782161	C	charlie	hopper	red	one	charlie	white	four	49782423	23.61626	1	49792258	red	49793196	four	2	1	0	1	POSITIVE
49793203	C	charlie	tiger	white	four	arrow	blue	three												NEGATIVE
49798658	C	charlie	ringo	red	four	charlie	blue	eight	49803935	27.05989	1	49808187	blue	49810074	eight	1	1	1	1	POSITIVE
49810082	B	charlie	charlie	green	seven	baron	blue	six	49813676	308.9771	1	49819256	green	49820819	seven	1	1	1	0	POSITIVE
49820826	D	charlie	charlie	red	two	eagle	blue	five	49824703	318.2962	1	49830750	red	49832135	two	1	1	1	0	POSITIVE
49832141	A	charlie	charlie	white	two	tiger	blue	four	49837292	312.3426	1	49841193	white	49842411	two	1	1	1	0	POSITIVE
49842418	A	charlie	arrow	green	eight	charlie	red	five	49846548	30.26847	1	49851358	red	49852721	five	1	1	1	1	POSITIVE
49852727	D	charlie	charlie	green	two	eagle	white	seven	49856663	316.3998	1	49862360	green	49863366	two	1	1	1	0	POSITIVE
49863374	B	charlie	charlie	red	six	ringo	green	three	49867222	308.3953	1	49872201	red	49873485	six	1	1	1	0	POSITIVE
49873492	A	charlie	charlie	red	three	laker	white	one	49877770	314.8463	1	49882555	red	49883773	three	1	1	1	0	POSITIVE
49883780	D	charlie	baron	red	five	tiger	green	eight												NEGATIVE
49889201	D	charlie	arrow	green	eight	charlie	blue	one	49893205	31.27191	1	49898394	blue	49899209	one	1	1	1	1	POSITIVE
49899216	A	charlie	charlie	green	eight	arrow	red	six	49903449	314.6516	1	49908771	green	49910648	eight	1	1	1	0	POSITIVE
49910654	C	charlie	charlie	white	eight	eagle	green	three	49914392	312.5685	1	49919394	white	49920488	eight	1	1	1	0	POSITIVE
49920495	B	charlie	tiger	blue	one	charlie	red	four	49924067	27.2316	1	49929603	red	49930574	four	1	1	1	1	POSITIVE
49930581	A	charlie	charlie	green	seven	baron	blue	three	49934339	313.9562	1	49939667	green	49941152	seven	1	1	1	0	POSITIVE
49941159	C	charlie	tiger	red	two	laker	white	five												NEGATIVE
49946603	C	charlie	charlie	green	three	hopper	blue	eight	49950274	314.6275	1	49956120	blue	49957181	three	2	1	0	0	POSITIVE
49957190	B	charlie	charlie	white	three	baron	red	one	49960938	314.9328	1	49965927	white	49967200	three	1	1	1	0	POSITIVE
49967207	D	charlie	charlie	red	eight	ringo	blue	two	49970800	315.7374	1	49976449	blue	49977968	eight	2	1	0	0	POSITIVE
49977974	A	charlie	tiger	white	four	laker	red	seven												NEGATIVE
49983420	A	charlie	baron	white	seven	charlie	blue	three	49987252	28.27054	1	49992567	blue	49993718	three	1	1	1	1	POSITIVE
49993725	A	charlie	eagle	red	five	charlie	white	eight	49997468	29.08155	1	50002229	white	50003826	eight	1	1	1	1	POSITIVE
50003833	E	charlie	eagle	blue	seven	baron	green	one												NEGATIVE
50009300	E	charlie	charlie	green	four	ringo	white	seven											0	FALSENEGATIVE
50014743	A	charlie	charlie	red	four	laker	blue	seven	50015278	315.016	1	50023965	red	50025161	four	1	1	1	0	POSITIVE
50025168	A	charlie	laker	blue	six	eagle	red	four												NEGATIVE
50030613	A	charlie	baron	blue	two	charlie	red	six	50034101	25.18858	1	50039547	red	50040720	six	1	1	1	1	POSITIVE
50040727	B	charlie	baron	red	four	eagle	white	one												NEGATIVE
50046193	B	charlie	charlie	white	seven	ringo	red	two	50049845	309.0894	1	50055286	white	50056514	seven	1	1	1	0	POSITIVE
50056521	A	charlie	laker	green	four	charlie	red	eight	50060070	27.08984	1	50065260	red	50066545	eight	1	1	1	1	POSITIVE
50066555	C	charlie	hopper	white	one	charlie	blue	three	50070215	23.60692	1	50075592	blue	50076798	three	1	1	1	1	POSITIVE
50076805	B	charlie	ringo	green	two	arrow	red	one												NEGATIVE
50082261	B	charlie	laker	white	one	charlie	red	seven	50085875	22.63925	1	50091152	red	50092503	seven	1	1	1	1	POSITIVE
50092511	C	charlie	baron	white	six	hopper	red	five												NEGATIVE
50097976	C	charlie	charlie	red	three	ringo	green	seven	50101611	316.3983	1	50106745	red	50107593	three	1	1	1	0	POSITIVE
50107600	B	charlie	eagle	blue	four	charlie	green	one	50111071	23.04551	1	50116440	green	50117513	one	1	1	1	1	POSITIVE
50117520	A	charlie	laker	green	five	arrow	red	two												NEGATIVE
50122987	A	charlie	charlie	green	eight	baron	red	four	50126776	307.5207	1	50131888	green	50133240	eight	1	1	1	0	POSITIVE
50133246	B	charlie	arrow	green	three	charlie	blue	seven	50136701	24.52643	1	50142409	blue	50143572	seven	1	1	1	1	POSITIVE
50143578	B	charlie	charlie	red	six	hopper	white	one	50147315	311.641	1	50152618	red	50153804	six	1	1	1	0	POSITIVE
50153810	E	charlie	laker	blue	seven	hopper	red	eight												NEGATIVE
50159254	E	charlie	charlie	white	four	hopper	blue	three	50163079	309.2241	1	50168123	white	50169139	four	1	1	1	0	POSITIVE
50169146	B	charlie	charlie	white	one	baron	red	seven	50172793	310.3278	1	50178265	white	50179851	one	1	1	1	0	POSITIVE
50179857	B	charlie	hopper	red	four	laker	blue	three												NEGATIVE
50185313	B	charlie	charlie	green	seven	laker	blue	six	50188960	310.1316	1	50194629	green	50196215	seven	1	1	1	0	POSITIVE
50196221	C	charlie	baron	white	seven	hopper	green	one												NEGATIVE
50201673	C	charlie	charlie	green	eight	eagle	white	three	50205337	311.3249	1	50210435	green	50211540	eight	1	1	1	0	POSITIVE
50211546	B	charlie	charlie	white	six	tiger	red	five	50215007	312.1119	1	50220007	white	50220867	six	1	1	1	0	POSITIVE
50220873	C	charlie	tiger	red	one	laker	green	six												NEGATIVE
50226341	C	charlie	charlie	blue	eight	baron	white	one	50229954	310.3717	1	50235622	blue	50236337	one	1	2	0	0	POSITIVE
50236344	E	charlie	charlie	blue	five	hopper	green	four	50240309	310.3523	1	50245139	blue	50246356	five	1	1	1	0	POSITIVE
50246363	C	charlie	ringo	green	one	arrow	white	eight												NEGATIVE
50251834	C	charlie	laker	red	three	charlie	green	seven	50255431	25.77028	1	50260655	green	50262039	seven	1	1	1	1	POSITIVE
50262045	C	charlie	charlie	blue	five	eagle	white	six	50265641	312.69	1	50271008	blue	50272572	five	1	1	1	0	POSITIVE
50272582	C	charlie	arrow	red	six	eagle	blue	seven												NEGATIVE
50278036	C	charlie	laker	white	four	charlie	red	three	50281579	28.25109	1	50288534	red	50289305	three	1	1	1	1	POSITIVE
50289311	E	charlie	charlie	blue	six	ringo	green	four	50293073	318.0803	1	50298129	green	50299335	six	2	1	0	0	POSITIVE
50299342	E	charlie	charlie	blue	seven	eagle	green	eight	50303712	313.2783	1	50307735	blue	50308841	seven	1	1	1	0	POSITIVE
50308849	C	charlie	arrow	white	three	charlie	red	eight	50312376	20.00723	1	50317564	red	50318636	eight	1	1	1	1	POSITIVE
50318643	B	charlie	eagle	green	five	charlie	blue	eight	50322138	24.28753	1	50327729	blue	50328935	eight	1	1	1	1	POSITIVE
50328943	C	charlie	charlie	red	eight	hopper	green	three	50332473	311.9222	1	50337704	red	50339099	eight	1	1	1	0	POSITIVE
50339106	D	charlie	ringo	white	four	hopper	blue	two												NEGATIVE
50344528	D	charlie	baron	green	two	charlie	white	six	50348173	22.24449	1	50353520	white	50354793	six	1	1	1	1	POSITIVE
50354800	B	charlie	arrow	green	four	eagle	red	seven												NEGATIVE
50360245	B	charlie	laker	white	six	charlie	blue	five	50363789	21.597	1	50369404	blue	50371112	five	1	1	1	1	POSITIVE
50371120	D	charlie	charlie	red	one	eagle	white	seven	50374938	314.5246	1	50379814	white	50381087	one	2	1	0	0	POSITIVE
50381093	D	charlie	tiger	white	five	charlie	green	two	50384638	22.64661	1	50389688	green	50390604	two	1	1	1	1	POSITIVE
50390610	D	charlie	charlie	red	eight	hopper	green	four	50394272	315.7609	1	50399137	red	50400232	eight	1	1	1	0	POSITIVE
50400238	D	charlie	eagle	green	two	charlie	red	eight	50403765	22.82045	1	50409023	red	50410140	eight	1	1	1	1	POSITIVE
50410147	D	charlie	hopper	green	six	ringo	white	one												NEGATIVE
50415568	D	charlie	tiger	white	one	charlie	red	five	50419113	22.69682	1	50424146	red	50425252	five	1	1	1	1	POSITIVE
50425259	C	charlie	arrow	blue	two	charlie	white	five	50428929	23.09974	1	50433987	white	50435171	five	1	1	1	1	POSITIVE
50435178	D	charlie	baron	white	eight	laker	green	one												NEGATIVE
50440600	D	charlie	charlie	red	seven	arrow	white	five	50444336	313.3307	1	50449345	red	50450496	seven	1	1	1	0	POSITIVE
50450503	E	charlie	charlie	red	four	laker	white	two	50454446	315.8044	1	50459130	white	50460147	four	2	1	0	0	POSITIVE
50460153	D	charlie	eagle	green	four	charlie	blue	two	50463962	22.77172	1	50469094	blue	50470177	two	1	1	1	1	POSITIVE
50470184	D	charlie	charlie	white	four	baron	red	two	50473645	314.2438	1	50478801	white	50479850	four	1	1	1	0	POSITIVE
50479858	E	charlie	ringo	green	two	charlie	blue	four	50485094	25.19827	1	50488730	blue	50490049	four	1	1	1	1	POSITIVE
50490055	D	charlie	eagle	blue	four	charlie	white	two	50493604	21.82867	1	50504111	white	50505251	two	1	1	1	1	POSITIVE
50505257	A	charlie	charlie	green	three	eagle	red	four	50508899	316.0372	1	50514008	green	50514923	three	1	1	1	0	POSITIVE
50514930	D	charlie	charlie	white	three	eagle	green	one	50518435	315.6154	1	50523346	white	50524686	one	1	2	0	0	POSITIVE
50524704	E	charlie	eagle	blue	six	hopper	white	eight												NEGATIVE
50530152	E	charlie	hopper	blue	two	charlie	red	seven	50533970	21.69781	1	50541128	blue	50542491	seven	2	1	0	1	POSITIVE
50542497	D	charlie	arrow	blue	six	charlie	red	seven	50546148	23.36852	1	50551002	red	50552376	six	1	2	0	1	POSITIVE
50552383	A	charlie	tiger	blue	three	baron	white	seven												NEGATIVE
50557842	A	charlie	hopper	white	one	charlie	blue	three	50561318	24.34492	1	50566572	blue	50567846	three	1	1	1	1	POSITIVE
50567852	E	charlie	laker	green	three	charlie	blue	four	50571918	22.74931	1	50576593	blue	50578033	four	1	1	1	1	POSITIVE
50578040	B	charlie	hopper	green	eight	charlie	blue	one	50581546	21.72826	1	50586880	blue	50588030	one	1	1	1	1	POSITIVE
50588037	E	charlie	charlie	green	four	hopper	white	five	50591825	313.4581	1	50596866	white	50597916	five	2	2	0	0	POSITIVE
50597923	A	charlie	baron	green	three	charlie	blue	six	50601316	21.79014	1	50606796	blue	50608481	six	1	1	1	1	POSITIVE
50608490	E	charlie	baron	red	seven	charlie	green	three	50612385	24.98022	1	50617374	green	50618345	three	1	1	1	1	POSITIVE
50618353	C	charlie	laker	blue	eight	charlie	white	five	50621752	23.94925	1	50627013	white	50627996	five	1	1	1	1	POSITIVE
50628002	E	charlie	tiger	green	seven	charlie	blue	two	50632022	25.7768	1	50636876	blue	50638351	two	1	1	1	1	POSITIVE
50638357	B	charlie	hopper	white	two	charlie	blue	five	50641828	22.02229	1	50647286	blue	50648548	five	1	1	1	1	POSITIVE
50648555	E	charlie	laker	blue	four	hopper	red	seven												NEGATIVE
50654025	E	charlie	tiger	red	two	charlie	green	eight	50657756	25.24447	1	50663036	green	50664577	eight	1	1	1	1	POSITIVE
50664583	E	charlie	ringo	red	one	tiger	green	four												NEGATIVE
50670050	E	charlie	charlie	red	five	arrow	green	two	50673732	318.1041	1	50679064	red	50680293	five	1	1	1	0	POSITIVE
50680300	E	charlie	arrow	red	one	charlie	green	six	50683800	23.17277	1	50688994	green	50690067	six	1	1	1	1	POSITIVE
50690073	A	charlie	hopper	blue	six	baron	white	four												NEGATIVE
50695540	A	charlie	charlie	blue	eight	arrow	green	two	50699283	314.3699	1	50704655	blue	50705939	eight	1	1	1	0	POSITIVE
