# Supplementary material for: Concurrent talking in immersive virtual reality: on the dominance of visual speech cues
Source: Sci Rep. 2017 Jun 19;7:3817. doi: 10.1038/s41598-017-04201-x (PMC5476615; doi:10.1038/s41598-017-04201-x)
Supplement: Supplementary file 2 — Dataset 1 [file 41598_2017_4201_MOESM2_ESM.zip › ResultsGonzalez-Franco/Results/Main Experiment/_8_Responses.txt]

36828284	D	charlie	eagle	blue	five	ringo	white	eight												NEGATIVE
36833703	D	charlie	charlie	white	three	arrow	red	eight	36837664	312.5799	1	36843657	red	36844896	three	2	1	0	0	POSITIVE
36844905	D	charlie	laker	white	one	ringo	blue	three												NEGATIVE
36850324	D	charlie	eagle	blue	eight	charlie	white	five	36853913	44.52147	1	36864834	white	36866040	five	1	1	1	1	POSITIVE
36866047	D	charlie	laker	red	three	arrow	green	two												NEGATIVE
36871469	D	charlie	charlie	white	five	eagle	blue	one	36875355	309.5674	1	36880215	blue	36881801	one	2	2	0	0	POSITIVE
36881807	D	charlie	arrow	white	six	charlie	red	one	36885523	35.48665	1	36891150	red	36892490	one	1	1	1	1	POSITIVE
36931703	A	charlie	ringo	green	three	charlie	white	one	36935508	32.32341	1	36940577	white	36941973	three	1	2	0	1	POSITIVE
36941980	A	charlie	charlie	red	eight	arrow	blue	five	36945666	315.8797	1	36950674	red	36952160	eight	1	1	1	0	POSITIVE
36952167	A	charlie	ringo	white	eight	charlie	red	four	36955773	35.37239	1	36960839	red	36962034	four	1	1	1	1	POSITIVE
36962041	A	charlie	charlie	blue	five	hopper	red	seven	36965716	311.9196	1	36971294	blue	36972489	five	1	1	1	0	POSITIVE
37000028	B	charlie	charlie	green	one	tiger	red	five	37003873	313.7881	1	37009182	green	37011326	one	1	1	1	0	POSITIVE
37011333	B	charlie	eagle	white	five	charlie	blue	six	37014774	26.98959	1	37020575	blue	37022261	six	1	1	1	1	POSITIVE
37022268	B	charlie	hopper	white	seven	charlie	blue	one	37026145	26.10365	1	37030941	blue	37036939	one	1	1	1	1	POSITIVE
37036946	B	charlie	charlie	white	five	ringo	green	three	37040952	313.7419	1	37045830	red	37046824	five	0	1	0	0	POSITIVE
37079245	C	charlie	tiger	white	five	charlie	blue	four	37083499	32.11773	1	37089773	blue	37090833	four	1	1	1	1	POSITIVE
37090840	C	charlie	charlie	green	eight	baron	white	one											0	FALSENEGATIVE
37096285	C	charlie	baron	red	two	eagle	green	one	37098693	306.3201	0	37107141	green	37108270	one					FALSEPOSITIVE
37108276	C	charlie	tiger	green	four	charlie	red	two	37111848	27.69493	1	37117417	red	37118624	two	1	1	1	1	POSITIVE
37118631	C	charlie	charlie	blue	five	eagle	white	six	37122841	316.3096	1	37127537	blue	37130810	five	1	1	1	0	POSITIVE
37154921	E	charlie	charlie	blue	one	tiger	red	five	37158619	311.5727	1	37163415	blue	37164253	one	1	1	1	0	POSITIVE
37164261	E	charlie	ringo	green	four	arrow	blue	eight												NEGATIVE
37169729	E	charlie	eagle	green	six	charlie	white	four	37173452	28.92088	1	37178394	white	37179645	four	1	1	1	1	POSITIVE
37179651	E	charlie	ringo	white	two	charlie	red	eight	37183482	25.75605	1	37191295	white	37192311	eight	2	1	0	1	POSITIVE
37192318	E	charlie	charlie	green	one	eagle	red	seven	37195995	310.9515	1	37201873	red	37205011	one	2	1	0	0	POSITIVE
37250110	E	charlie	charlie	blue	one	hopper	green	eight	37253822	35.97757	0	37260537	green	37262290	one	2	1	0	0	POSITIVE
37262297	C	charlie	charlie	red	three	arrow	white	one	37266138	314.1527	1	37276085	red	37278531	one	1	2	0	0	POSITIVE
37278539	D	charlie	baron	white	one	charlie	blue	three	37281975	29.91749	1	37287489	blue	37288673	three	1	1	1	1	POSITIVE
37288680	E	charlie	charlie	green	eight	hopper	red	two	37292480	314.3746	1	37297442	green	37298659	eight	1	1	1	0	POSITIVE
37298666	B	charlie	charlie	white	one	baron	green	five	37302753	312.5701	1	37307595	red	37308589	one	0	1	0	0	POSITIVE
37308595	D	charlie	laker	blue	six	arrow	white	seven												NEGATIVE
37314017	D	charlie	charlie	blue	three	baron	white	seven	37317861	317.2029	1	37322819	blue	37323869	three	1	1	1	0	POSITIVE
37323876	C	charlie	charlie	blue	seven	hopper	white	six	37327974	28.2712	0	37342322	white	37344132	six	2	2	0	0	POSITIVE
37344138	C	charlie	ringo	white	four	eagle	blue	one												NEGATIVE
37349583	C	charlie	charlie	white	four	baron	blue	three	37353436	304.1816	1	37358071	white	37359200	four	1	1	1	0	POSITIVE
37359206	A	charlie	ringo	red	two	hopper	blue	five												NEGATIVE
37364643	A	charlie	charlie	blue	two	ringo	green	five	37368421	309.3684	1	37373530	blue	37374692	two	1	1	1	0	POSITIVE
37374698	C	charlie	tiger	green	four	charlie	white	two	37378594	37.73259	1	37383684	white	37384812	two	1	1	1	1	POSITIVE
37384818	A	charlie	charlie	blue	one	tiger	green	three	37388553	308.2734	1	37393759	blue	37394697	one	1	1	1	0	POSITIVE
37394704	E	charlie	laker	white	three	charlie	green	eight	37398700	40.89425	1	37403901	green	37405208	eight	1	1	1	1	POSITIVE
37405216	D	charlie	hopper	red	four	charlie	blue	seven	37408993	36.98682	1	37414188	blue	37417841	seven	1	1	1	1	POSITIVE
37417848	A	charlie	arrow	red	six	ringo	green	one												NEGATIVE
37423316	A	charlie	charlie	green	six	tiger	blue	seven	37426985	321.0191	1	37432116	green	37433401	six	1	1	1	0	POSITIVE
37433407	D	charlie	eagle	blue	five	charlie	white	two	37437321	34.14685	1	37442225	white	37443644	two	1	1	1	1	POSITIVE
37443650	A	charlie	baron	blue	eight	charlie	red	seven	37447684	38.00803	1	37452423	red	37453908	seven	1	1	1	1	POSITIVE
37453915	B	charlie	laker	white	four	baron	red	five												NEGATIVE
37459372	B	charlie	eagle	white	four	charlie	red	three	37463073	36.9133	1	37468184	red	37469110	three	1	1	1	1	POSITIVE
37469116	C	charlie	baron	red	eight	charlie	white	six	37473774	31.5958	1	37477902	white	37479320	six	1	1	1	1	POSITIVE
37479327	D	charlie	hopper	red	seven	tiger	white	eight												NEGATIVE
37484749	D	charlie	ringo	white	one	charlie	green	three	37488374	25.54749	1	37493495	blue	37494422	three	0	1	0	1	POSITIVE
37494428	A	charlie	charlie	white	four	ringo	blue	six	37498104	316.0834	1	37502911	white	37503904	four	1	1	1	0	POSITIVE
37503912	E	charlie	laker	blue	one	charlie	green	three	37508056	305.6943	0	37512428	blue	37513020	one	2	2	0	1	POSITIVE
37513032	B	charlie	arrow	red	eight	charlie	green	seven	37516620	32.95098	1	37522033	green	37523117	seven	1	1	1	1	POSITIVE
37523123	E	charlie	laker	blue	two	baron	red	seven												NEGATIVE
37528580	E	charlie	baron	red	two	charlie	white	six	37532250	39.46346	1	37537236	white	37538174	six	1	1	1	1	POSITIVE
37538180	B	charlie	charlie	blue	one	eagle	red	seven	37541856	313.4796	1	37546752	blue	37547534	one	1	1	1	0	POSITIVE
37547541	B	charlie	hopper	white	seven	laker	green	two												NEGATIVE
37552997	B	charlie	charlie	blue	five	tiger	red	two	37556979	314.2308	1	37561809	blue	37563094	five	1	1	1	0	POSITIVE
37563102	A	charlie	laker	red	six	charlie	green	one	37566743	30.38699	1	37571806	green	37572867	one	1	1	1	1	POSITIVE
37572874	A	charlie	arrow	red	three	hopper	blue	four												NEGATIVE
37578343	A	charlie	eagle	white	three	charlie	green	seven	37582053	21.57614	1	37587042	green	37587880	seven	1	1	1	1	POSITIVE
37587886	E	charlie	laker	white	five	charlie	red	four	37591278	17.23331	1	37596302	red	37597217	four	1	1	1	1	POSITIVE
37597224	A	charlie	arrow	white	two	hopper	red	eight												NEGATIVE
37602669	A	charlie	eagle	green	four	charlie	blue	three	37606319	23.70083	1	37611593	blue	37612743	three	1	1	1	1	POSITIVE
37612750	D	charlie	charlie	red	seven	arrow	white	five											0	FALSENEGATIVE
37618172	A	charlie	hopper	white	seven	eagle	green	two												NEGATIVE
37623613	A	charlie	eagle	green	seven	charlie	blue	five	37627469	22.97955	1	37632715	blue	37634089	five	1	1	1	1	POSITIVE
37634096	B	charlie	charlie	green	one	hopper	blue	two	37638304	308.5204	1	37642925	green	37643807	one	1	1	1	0	POSITIVE
37643814	A	charlie	charlie	blue	one	hopper	green	three	37647570	315.2398	1	37652363	blue	37653134	one	1	1	1	0	POSITIVE
37653140	A	charlie	tiger	white	two	charlie	blue	five	37656725	33.75995	1	37662360	blue	37663834	five	1	1	1	1	POSITIVE
37663841	A	charlie	hopper	green	seven	charlie	white	three	37667292	25.66749	1	37672357	white	37673385	three	1	1	1	1	POSITIVE
37673391	D	charlie	charlie	blue	seven	tiger	white	three	37677223	314.0395	1	37681717	blue	37683214	seven	1	1	1	0	POSITIVE
37683222	D	charlie	laker	blue	two	charlie	red	seven	37686714	33.13046	1	37692909	red	37694149	seven	1	1	1	1	POSITIVE
37694156	B	charlie	hopper	green	four	charlie	white	seven	37698198	34.8731	1	37703052	white	37704191	seven	1	1	1	1	POSITIVE
37704198	B	charlie	arrow	white	three	charlie	blue	eight	37707862	38.37305	1	37713049	blue	37714389	eight	1	1	1	1	POSITIVE
37714396	A	charlie	charlie	green	two	laker	white	seven	37718609	307.3091	1	37723023	green	37723995	two	1	1	1	0	POSITIVE
37724002	B	charlie	hopper	green	five	charlie	white	three	37727898	39.27607	1	37732585	white	37733914	three	1	1	1	1	POSITIVE
37733920	E	charlie	eagle	blue	two	hopper	white	three												NEGATIVE
37739388	E	charlie	arrow	blue	three	charlie	white	seven	37743269	37.20292	1	37747966	white	37749127	seven	1	1	1	1	POSITIVE
37749133	B	charlie	arrow	blue	four	charlie	red	seven	37752802	38.10599	1	37757894	red	37759169	seven	1	1	1	1	POSITIVE
37759175	E	charlie	eagle	green	two	ringo	white	four												NEGATIVE
37764643	E	charlie	charlie	green	five	tiger	red	two	37768324	304.3008	1	37773288	red	37774639	five	2	1	0	0	POSITIVE
37774646	E	charlie	baron	red	eight	charlie	green	six	37778613	27.86976	1	37783452	green	37784446	six	1	1	1	1	POSITIVE
37784452	E	charlie	charlie	white	six	eagle	red	two	37788462	301.7687	1	37793237	white	37794454	six	1	1	1	0	POSITIVE
37794460	A	charlie	charlie	red	seven	hopper	white	four	37798828	314.2012	1	37803111	red	37804261	seven	1	1	1	0	POSITIVE
37804268	B	charlie	charlie	red	two	arrow	green	seven	37808235	306.7498	1	37813119	red	37814404	two	1	1	1	0	POSITIVE
37814410	A	charlie	ringo	white	eight	arrow	green	four												NEGATIVE
37819855	A	charlie	ringo	blue	eight	charlie	red	seven	37823667	26.20198	1	37828277	red	37829751	seven	1	1	1	1	POSITIVE
37829758	B	charlie	tiger	green	three	charlie	red	four	37834203	26.4126	1	37838363	red	37839536	four	1	1	1	1	POSITIVE
37839543	C	charlie	charlie	blue	five	laker	white	six	37843996	307.2379	1	37848360	blue	37855531	five	1	1	1	0	POSITIVE
37855538	E	charlie	baron	green	eight	eagle	white	two												NEGATIVE
37860995	E	charlie	charlie	green	two	ringo	blue	eight	37865206	308.1219	1	37869415	green	37870543	two	1	1	1	0	POSITIVE
37870550	C	charlie	charlie	green	two	eagle	red	three	37874994	314.1086	1	37879066	green	37879893	two	1	1	1	0	POSITIVE
37879899	D	charlie	charlie	blue	five	laker	green	six	37883805	311.2948	1	37888627	blue	37889778	five	1	1	1	0	POSITIVE
37889784	E	charlie	baron	white	four	charlie	green	seven	37893633	28.09996	1	37898524	green	37899663	seven	1	1	1	1	POSITIVE
37899669	B	charlie	arrow	green	seven	laker	red	three												NEGATIVE
37905118	B	charlie	tiger	red	five	charlie	white	six	37909037	25.04785	1	37913949	white	37915022	six	1	1	1	1	POSITIVE
37915030	E	charlie	eagle	red	three	charlie	blue	seven	37919049	22.43048	1	37923879	blue	37924996	seven	1	1	1	1	POSITIVE
37925004	C	charlie	laker	green	eight	charlie	blue	five	37928662	18.69459	1	37936870	blue	37940143	seven	1	0	0	1	POSITIVE
37940155	C	charlie	arrow	red	seven	charlie	blue	six	37943869	32.73426	1	37949101	blue	37950575	six	1	1	1	1	POSITIVE
37950582	B	charlie	charlie	green	six	eagle	red	three	37954780	314.7888	1	37959120	green	37960293	six	1	1	1	0	POSITIVE
37960300	C	charlie	eagle	white	one	tiger	green	two												NEGATIVE
37965768	C	charlie	charlie	green	eight	hopper	white	seven	37969986	314.67	1	37975338	green	37976724	eight	1	1	1	0	POSITIVE
37976730	C	charlie	baron	blue	seven	charlie	white	eight	37980643	35.40007	1	37985771	blue	37986955	eight	2	1	0	1	POSITIVE
37986962	D	charlie	laker	red	one	baron	green	seven												NEGATIVE
37992384	D	charlie	hopper	blue	five	charlie	red	one	37996056	30.78198	1	38000728	red	38002526	one	1	1	1	1	POSITIVE
38002533	C	charlie	charlie	red	six	arrow	blue	three											0	FALSENEGATIVE
38007988	D	charlie	tiger	white	six	charlie	blue	three	38011705	34.005	1	38017080	blue	38018364	three	1	1	1	1	POSITIVE
38018371	C	charlie	arrow	green	two	laker	red	five												NEGATIVE
38023838	C	charlie	laker	green	seven	charlie	white	eight	38027637	25.40782	1	38032628	white	38033768	eight	1	1	1	1	POSITIVE
38033774	B	charlie	laker	green	three	tiger	blue	six												NEGATIVE
38039241	B	charlie	charlie	blue	one	hopper	green	eight	38043168	310.2634	1	38047987	blue	38049182	one	1	1	1	0	POSITIVE
38049189	D	charlie	charlie	red	six	hopper	green	four	38053475	310.5916	1	38058453	red	38059793	six	1	1	1	0	POSITIVE
38059800	C	charlie	tiger	white	eight	charlie	green	five	38063677	30.35515	1	38068461	green	38069478	five	1	1	1	1	POSITIVE
38069490	D	charlie	charlie	red	two	baron	white	five	38073469	306.4357	1	38085852	red	38086836	five	1	2	0	0	POSITIVE
38086842	A	charlie	charlie	red	eight	eagle	blue	one	38091053	310.0165	1	38095950	red	38097346	eight	1	1	1	0	POSITIVE
38097353	D	charlie	eagle	green	one	arrow	white	five												NEGATIVE
38102775	D	charlie	eagle	red	eight	charlie	blue	four	38106689	31.15545	1	38111867	blue	38112951	four	1	1	1	1	POSITIVE
38112958	C	charlie	ringo	green	four	charlie	white	one	38116944	38.6161	1	38121708	white	38123003	one	1	1	1	1	POSITIVE
38123010	E	charlie	charlie	red	three	baron	white	six	38127286	309.8442	1	38134989	blue	38135983	three	0	1	0	0	POSITIVE
38135990	D	charlie	laker	red	two	eagle	blue	four												NEGATIVE
38141411	D	charlie	charlie	blue	two	tiger	red	three	38145415	305.4334	1	38150191	blue	38151174	two	1	1	1	0	POSITIVE
38151180	E	charlie	baron	white	one	hopper	green	seven												NEGATIVE
38156626	E	charlie	charlie	white	two	tiger	blue	one	38161290	305.9933	1	38165348	white	38166398	two	1	1	1	0	POSITIVE
38166404	D	charlie	charlie	green	five	tiger	white	one	38170423	308.4365	1	38174754	green	38175759	five	1	1	1	0	POSITIVE
38175765	B	charlie	eagle	red	seven	arrow	blue	two												NEGATIVE
38181233	B	charlie	charlie	green	four	arrow	red	five	38185028	305.0244	1	38189855	green	38190972	four	1	1	1	0	POSITIVE
38190978	E	charlie	charlie	green	six	eagle	white	one	38195021	310.024	1	38199517	green	38200846	six	1	1	1	0	POSITIVE
38200853	C	charlie	charlie	white	three	eagle	red	one	38205185	307.3166	1	38209279	white	38210475	three	1	1	1	0	POSITIVE
