# Supplementary material for: Concurrent talking in immersive virtual reality: on the dominance of visual speech cues
Source: Sci Rep. 2017 Jun 19;7:3817. doi: 10.1038/s41598-017-04201-x (PMC5476615; doi:10.1038/s41598-017-04201-x)
Supplement: Supplementary file 2 — Dataset 1 [file 41598_2017_4201_MOESM2_ESM.zip › ResultsGonzalez-Franco/Results/Main Experiment/_9_Responses.txt]

39526560	C	charlie	arrow	red	four	laker	blue	six												NEGATIVE
39532024	C	charlie	arrow	green	five	charlie	red	six	39535674	35.0744	1	39541029	red	39542413	six	1	1	1	1	POSITIVE
39542419	C	charlie	arrow	white	eight	tiger	red	two												NEGATIVE
39547865	C	charlie	charlie	red	six	eagle	white	one	39551734	311.5584	1	39557045	red	39558564	six	1	1	1	0	POSITIVE
39558571	C	charlie	eagle	blue	six	baron	green	eight												NEGATIVE
39564015	C	charlie	charlie	blue	one	hopper	red	four	39567548	320.5773	1	39573465	blue	39574849	one	1	1	1	0	POSITIVE
39574857	C	charlie	baron	green	four	charlie	blue	one	39578262	23.27165	1	39584210	blue	39585506	one	1	1	1	1	POSITIVE
39600055	E	charlie	charlie	green	seven	baron	red	two	39604737	23.37922	0	39611051	red	39612135	two	2	2	0	0	POSITIVE
39612143	E	charlie	arrow	red	eight	laker	green	six												NEGATIVE
39617586	E	charlie	baron	blue	eight	charlie	red	one	39622618	21.19839	1	39626119	red	39627136	one	1	1	1	1	POSITIVE
39627143	E	charlie	laker	red	three	charlie	blue	six	39630725	32.57014	1	39636105	blue	39637523	six	1	1	1	1	POSITIVE
39637530	E	charlie	hopper	green	four	eagle	white	five												NEGATIVE
39642974	E	charlie	charlie	white	four	hopper	red	three	39646509	317.3658	1	39652312	white	39653575	four	1	1	1	0	POSITIVE
39674948	A	charlie	eagle	white	three	charlie	green	four	39678355	33.26495	1	39685431	green	39686559	four	1	1	1	1	POSITIVE
39686565	A	charlie	tiger	white	seven	laker	green	one												NEGATIVE
39692022	A	charlie	charlie	green	two	laker	white	seven	39695622	316.5396	1	39700990	green	39702576	two	1	1	1	0	POSITIVE
39702584	A	charlie	tiger	green	two	charlie	red	eight	39706189	28.20052	1	39711423	red	39712897	eight	1	1	1	1	POSITIVE
39712905	A	charlie	charlie	blue	seven	laker	red	two	39716444	313.9349	1	39721990	blue	39723799	seven	1	1	1	0	POSITIVE
39737466	D	charlie	hopper	red	five	charlie	green	eight	39741060	29.29539	1	39746295	green	39747792	eight	1	1	1	1	POSITIVE
39747798	D	charlie	laker	green	four	tiger	blue	two												NEGATIVE
39753220	D	charlie	charlie	white	six	arrow	green	seven	39756676	311.3942	1	39762101	white	39763430	six	1	1	1	0	POSITIVE
39763438	D	charlie	charlie	red	seven	ringo	green	two	39767041	314.3196	1	39772171	red	39773538	seven	1	1	1	0	POSITIVE
39773545	D	charlie	tiger	red	three	charlie	blue	four	39777161	34.52302	1	39782798	blue	39784127	four	1	1	1	1	POSITIVE
39803915	B	charlie	charlie	blue	six	eagle	white	three	39807425	313.9707	1	39812890	red	39814230	six	0	1	0	0	POSITIVE
39814236	B	charlie	arrow	blue	eight	ringo	red	five												NEGATIVE
39819682	B	charlie	charlie	white	seven	arrow	blue	four	39823886	310.2722	1	39828349	white	39829410	seven	1	1	1	0	POSITIVE
39829416	B	charlie	baron	white	eight	charlie	blue	seven	39832891	27.37154	1	39838693	blue	39840234	seven	1	1	1	1	POSITIVE
39840240	B	charlie	tiger	red	one	charlie	white	two	39843758	32.43953	1	39849125	white	39850499	two	1	1	1	1	POSITIVE
39862110	B	charlie	ringo	blue	eight	charlie	red	one	39865627	30.74981	1	39870806	red	39874168	one	1	1	1	1	POSITIVE
39874174	E	charlie	hopper	blue	four	ringo	red	three												NEGATIVE
39879630	E	charlie	charlie	blue	one	hopper	white	two	39883044	315.1602	1	39888957	blue	39890029	one	1	1	1	0	POSITIVE
39890036	D	charlie	charlie	blue	eight	eagle	red	one	39893639	310.0131	1	39899210	red	39900316	one	2	2	0	0	POSITIVE
39900323	C	charlie	charlie	green	eight	hopper	white	six	39904009	306.993	1	39911095	red	39912324	six	0	2	0	0	POSITIVE
39912330	A	charlie	laker	green	four	tiger	red	five												NEGATIVE
39917799	A	charlie	charlie	white	six	hopper	blue	one	39921412	311.4413	1	39926744	white	39927794	six	1	1	1	0	POSITIVE
39927800	E	charlie	laker	white	one	arrow	green	three												NEGATIVE
39933246	E	charlie	arrow	blue	three	charlie	red	one	39936778	28.94886	1	39942560	green	39943957	one	0	1	0	1	POSITIVE
39943963	A	charlie	laker	red	six	charlie	green	two	39947527	31.08442	1	39953038	green	39954490	two	1	1	1	1	POSITIVE
39954496	B	charlie	charlie	white	one	laker	red	five	39957979	310.8904	1	39963303	white	39964687	one	1	1	1	0	POSITIVE
39964695	E	charlie	baron	blue	one	eagle	white	eight												NEGATIVE
39970139	E	charlie	charlie	blue	four	eagle	white	two	39974700	311.4963	1	39979578	blue	39981096	four	1	1	1	0	POSITIVE
39981103	E	charlie	baron	blue	seven	laker	green	four												NEGATIVE
39986550	E	charlie	charlie	white	three	ringo	red	five	39990126	309.1938	1	39995550	white	39996857	three	1	1	1	0	POSITIVE
39996863	D	charlie	charlie	blue	five	tiger	white	one	40000970	315.1032	1	40005915	blue	40006954	five	1	1	1	0	POSITIVE
40006961	A	charlie	tiger	green	five	charlie	blue	one	40010480	31.05803	1	40016125	blue	40017767	one	1	1	1	1	POSITIVE
40017775	C	charlie	baron	red	seven	laker	blue	five												NEGATIVE
40023241	C	charlie	charlie	white	six	hopper	green	eight	40026721	312.3839	1	40032410	white	40033818	six	1	1	1	0	POSITIVE
40033824	A	charlie	ringo	red	eight	laker	green	four												NEGATIVE
40039258	A	charlie	tiger	blue	one	charlie	green	eight	40042857	28.33502	1	40048182	green	40049757	eight	1	1	1	1	POSITIVE
40049764	A	charlie	charlie	green	seven	laker	white	two	40053404	303.814	1	40058737	green	40060089	seven	1	1	1	0	POSITIVE
40060096	A	charlie	ringo	white	two	arrow	green	three												NEGATIVE
40065541	A	charlie	charlie	green	eight	laker	red	two	40068971	309.4094	1	40074420	green	40076386	eight	1	1	1	0	POSITIVE
40076392	C	charlie	charlie	white	six	tiger	red	two	40079787	309.947	1	40086126	white	40087724	six	1	1	1	0	POSITIVE
40087730	A	charlie	ringo	white	eight	tiger	red	four												NEGATIVE
40093177	A	charlie	arrow	green	six	charlie	red	seven	40096655	29.21754	1	40101976	red	40103764	seven	1	1	1	1	POSITIVE
40103777	E	charlie	hopper	white	one	charlie	blue	two	40107423	29.87102	1	40113291	blue	40114397	two	1	1	1	1	POSITIVE
40114403	D	charlie	charlie	white	one	arrow	blue	five	40117874	317.0753	1	40123322	white	40124550	one	1	1	1	0	POSITIVE
40124556	C	charlie	baron	blue	six	tiger	white	seven												NEGATIVE
40130002	C	charlie	laker	blue	eight	charlie	white	six	40133447	33.7203	1	40138590	white	40139551	six	1	1	1	1	POSITIVE
40139558	E	charlie	ringo	green	eight	arrow	blue	four												NEGATIVE
40145003	E	charlie	charlie	green	six	baron	blue	one	40148469	315.9192	1	40153670	green	40154977	six	1	1	1	0	POSITIVE
40154984	C	charlie	tiger	red	three	charlie	green	eight	40158344	27.86378	1	40163890	green	40165510	eight	1	1	1	1	POSITIVE
40165517	C	charlie	tiger	green	eight	hopper	blue	five												NEGATIVE
40170984	C	charlie	ringo	blue	one	charlie	white	seven	40174583	39.2227	1	40179818	white	40181137	seven	1	1	1	1	POSITIVE
40181143	C	charlie	arrow	blue	two	charlie	white	five	40184637	33.99448	1	40190117	white	40191447	five	1	1	1	1	POSITIVE
40191453	A	charlie	baron	blue	three	eagle	white	two												NEGATIVE
40196906	A	charlie	tiger	blue	four	charlie	red	seven	40200530	34.34314	1	40205521	red	40206771	seven	1	1	1	1	POSITIVE
40206779	A	charlie	charlie	green	two	baron	red	six	40210596	311.6905	1	40215518	green	40216411	two	1	1	1	0	POSITIVE
40216419	A	charlie	charlie	white	two	eagle	red	five	40219957	312.2654	1	40225459	white	40226609	two	1	1	1	0	POSITIVE
40226616	B	charlie	charlie	blue	six	baron	red	eight	40230086	307.5417	1	40235858	blue	40237354	six	1	1	1	0	POSITIVE
40237361	B	charlie	charlie	red	eight	eagle	white	one	40240911	318.4577	1	40246212	red	40247385	eight	1	1	1	0	POSITIVE
40247392	B	charlie	laker	white	six	baron	blue	seven												NEGATIVE
40252836	B	charlie	laker	blue	four	charlie	white	three	40256496	39.34294	1	40261492	white	40262721	three	1	1	1	1	POSITIVE
40262727	E	charlie	arrow	red	five	charlie	white	three	40266696	39.48661	1	40271188	red	40272070	three	2	1	0	1	POSITIVE
40272077	D	charlie	laker	red	one	charlie	blue	five	40275716	32.16659	1	40281107	blue	40282101	five	1	1	1	1	POSITIVE
40282107	B	charlie	baron	white	two	hopper	red	three												NEGATIVE
40287575	B	charlie	charlie	blue	six	baron	red	three	40291096	318.0407	1	40297437	blue	40298788	six	1	1	1	0	POSITIVE
40298795	D	charlie	hopper	red	four	baron	white	seven												NEGATIVE
40304217	D	charlie	arrow	white	two	charlie	blue	eight	40307683	35.50186	1	40313387	blue	40314683	eight	1	1	1	1	POSITIVE
40314690	B	charlie	laker	green	two	charlie	white	one	40318262	39.23787	1	40323999	white	40325920	one	1	1	1	1	POSITIVE
40325926	B	charlie	ringo	white	five	tiger	green	four												NEGATIVE
40331373	B	charlie	charlie	green	two	eagle	blue	three	40334849	320.1332	1	40340028	green	40341267	two	1	1	1	0	POSITIVE
40341274	B	charlie	tiger	white	four	charlie	red	eight	40344744	29.97521	1	40350259	red	40352403	two	1	0	0	1	POSITIVE
40352410	A	charlie	baron	blue	four	ringo	red	eight												NEGATIVE
40357877	A	charlie	ringo	white	seven	charlie	blue	eight	40361400	35.32638	1	40367539	green	40369527	eight	0	1	0	1	POSITIVE
40369533	B	charlie	charlie	green	four	arrow	blue	one	40372916	316.6214	1	40378228	green	40379379	four	1	1	1	0	POSITIVE
40379385	E	charlie	charlie	white	seven	hopper	green	one	40383172	318.9485	1	40388169	white	40389744	seven	1	1	1	0	POSITIVE
40389751	B	charlie	hopper	red	one	charlie	green	two	40393236	38.09062	1	40398635	green	40400109	two	1	1	1	1	POSITIVE
40400116	C	charlie	charlie	white	eight	eagle	blue	six	40403770	307.0459	1	40408633	red	40409705	eight	0	1	0	0	POSITIVE
40409711	C	charlie	charlie	white	eight	baron	red	four	40413431	320.1437	1	40418819	red	40421634	eight	2	1	0	0	POSITIVE
40421640	A	charlie	baron	red	five	eagle	blue	three												NEGATIVE
40427097	A	charlie	ringo	red	three	charlie	blue	five	40430811	36.73478	1	40436065	blue	40437093	five	1	1	1	1	POSITIVE
40437101	C	charlie	charlie	white	six	tiger	blue	five	40440571	316.7513	1	40445292	white	40446208	six	1	1	1	0	POSITIVE
40446214	C	charlie	baron	white	three	charlie	green	six	40449645	33.90676	1	40455087	green	40456115	six	1	1	1	1	POSITIVE
40456123	B	charlie	tiger	white	one	charlie	blue	two	40459637	35.41542	1	40464727	blue	40465990	two	1	1	1	1	POSITIVE
40465997	D	charlie	ringo	red	one	arrow	blue	three												NEGATIVE
40471418	D	charlie	tiger	blue	eight	charlie	white	five	40474717	31.87189	1	40479929	white	40480655	five	1	1	1	1	POSITIVE
40480662	C	charlie	hopper	blue	five	charlie	white	eight	40484103	31.23158	1	40489022	red	40490496	eight	0	1	0	1	POSITIVE
40490503	D	charlie	ringo	blue	eight	tiger	red	six												NEGATIVE
40495925	D	charlie	baron	blue	eight	charlie	green	three	40499764	35.42555	1	40504526	green	40505452	three	1	1	1	1	POSITIVE
40505459	E	charlie	ringo	green	seven	charlie	white	three	40509009	33.52443	1	40514009	white	40515069	three	1	1	1	1	POSITIVE
40515076	D	charlie	eagle	white	four	baron	red	three												NEGATIVE
40520498	D	charlie	charlie	blue	six	hopper	white	three	40524143	315.2366	1	40529468	blue	40531423	six	1	1	1	0	POSITIVE
40531431	D	charlie	charlie	red	six	tiger	green	seven	40535057	322.085	1	40540347	red	40541553	six	1	1	1	0	POSITIVE
40541560	A	charlie	charlie	green	three	tiger	white	six	40545011	316.5522	1	40550165	green	40551550	three	1	1	1	0	POSITIVE
40551557	D	charlie	tiger	blue	five	charlie	red	seven	40555162	42.19226	1	40560240	red	40561324	seven	1	1	1	1	POSITIVE
40561332	C	charlie	charlie	red	eight	laker	white	one	40564770	321.5964	1	40570204	red	40571902	eight	1	1	1	0	POSITIVE
40571909	D	charlie	charlie	blue	five	hopper	red	three	40575513	317.006	1	40580994	blue	40582122	five	1	1	1	0	POSITIVE
40582129	B	charlie	arrow	red	one	charlie	white	seven	40585567	33.56613	1	40590567	white	40592387	seven	1	1	1	1	POSITIVE
40592393	D	charlie	charlie	blue	six	hopper	white	four	40595909	306.0305	1	40601245	blue	40602339	six	1	1	1	0	POSITIVE
40602346	A	charlie	tiger	white	five	laker	blue	two												NEGATIVE
40607803	A	charlie	charlie	green	eight	laker	red	seven	40611282	313.2997	1	40617139	green	40618647	eight	1	1	1	0	POSITIVE
40618654	D	charlie	eagle	green	three	charlie	blue	one	40622047	32.38986	1	40627214	blue	40628197	one	1	1	1	1	POSITIVE
40628204	A	charlie	hopper	blue	four	tiger	red	two												NEGATIVE
40633662	A	charlie	charlie	blue	one	tiger	red	four	40637292	314.6008	1	40642841	blue	40644573	one	1	1	1	0	POSITIVE
40644579	B	charlie	charlie	blue	one	tiger	red	two	40648086	316.7389	1	40653184	blue	40654223	one	1	1	1	0	POSITIVE
40654230	D	charlie	hopper	green	five	charlie	red	three	40657999	33.30602	1	40662802	red	40663930	three	1	1	1	1	POSITIVE
40663936	B	charlie	charlie	green	seven	baron	white	two	40667453	313.0357	1	40672619	green	40673770	seven	1	1	1	0	POSITIVE
40673777	D	charlie	charlie	blue	three	laker	white	eight	40677259	317.8868	1	40682594	blue	40683544	three	1	1	1	0	POSITIVE
40683550	B	charlie	laker	white	two	hopper	blue	six												NEGATIVE
40689007	B	charlie	ringo	white	three	charlie	blue	eight	40692441	27.59514	1	40698009	blue	40699405	eight	1	1	1	1	POSITIVE
40699413	E	charlie	charlie	green	seven	baron	red	eight	40704314	316.31	1	40707939	green	40708955	seven	1	1	1	0	POSITIVE
40708962	D	charlie	tiger	red	three	arrow	white	two												NEGATIVE
40714384	D	charlie	ringo	blue	one	charlie	white	five	40717783	29.30852	1	40723164	white	40724124	five	1	1	1	1	POSITIVE
40724130	E	charlie	hopper	green	two	charlie	blue	five	40727647	21.52115	1	40733082	blue	40734266	five	1	1	1	1	POSITIVE
40734273	E	charlie	baron	white	seven	charlie	green	eight	40737847	27.39938	1	40743135	green	40744643	eight	1	1	1	1	POSITIVE
40744649	E	charlie	tiger	red	six	hopper	green	four												NEGATIVE
40750097	E	charlie	hopper	white	two	charlie	red	one	40753821	27.76811	1	40759197	green	40760627	one	0	1	0	1	POSITIVE
40760633	C	charlie	baron	white	four	ringo	blue	two												NEGATIVE
40766089	C	charlie	tiger	white	five	charlie	red	eight	40769602	26.83483	1	40774768	red	40775929	eight	1	1	1	1	POSITIVE
40775935	E	charlie	tiger	red	three	charlie	blue	five											1	FALSENEGATIVE
40781382	A	charlie	baron	blue	five	charlie	white	four	40781491	26.04721	1	40790160	white	40791322	four	1	1	1	1	POSITIVE
40791328	E	charlie	ringo	red	eight	tiger	white	four												NEGATIVE
40796784	E	charlie	charlie	green	five	baron	blue	two	40800554	312.3602	1	40805530	green	40806702	five	1	1	1	0	POSITIVE
40806709	C	charlie	laker	blue	two	hopper	green	eight												NEGATIVE
40812167	C	charlie	charlie	red	one	arrow	blue	four	40815645	313.416	1	40821101	red	40823848	one	1	1	1	0	POSITIVE
40823854	E	charlie	charlie	blue	two	tiger	green	eight	40828378	330.2834	1	40832940	blue	40833678	two	1	1	1	0	POSITIVE
40833685	C	charlie	arrow	white	four	ringo	green	five												NEGATIVE
40839151	C	charlie	laker	blue	one	charlie	green	seven	40842574	32.15787	1	40848065	green	40849271	seven	1	1	1	1	POSITIVE
