# Supplementary material for: Concurrent talking in immersive virtual reality: on the dominance of visual speech cues
Source: Sci Rep. 2017 Jun 19;7:3817. doi: 10.1038/s41598-017-04201-x (PMC5476615; doi:10.1038/s41598-017-04201-x)
Supplement: Supplementary file 2 — Dataset 1 [file 41598_2017_4201_MOESM2_ESM.zip › ResultsGonzalez-Franco/Results/README.txt]

This document contains the metadata needed to interpret the raw results from the experiment

######
Main Experiment

Every file is one participant
Every line is a trial

StartTime | Condition | Target | Actor1Call | Actor1Colour | Actor1Number | Actor2Colour | Actor2Number | TriggerTime | TriggerAngle | TargetOK | TimeStampColour | Colour | TimeStampNumber | Number | ColourOk | NumberOK | ALLOK | TargetActor | Response

ColourOk if 2 -> error
ALLOK if 0 -> no

######
Control Experiment

Every file is one participant
Every line is a trial

StartTime | Condition | Target | Actor1Call | Actor1Colour | Actor1Number | Actor2Colour | Actor2Number | TargetLipCall | TargetLipColour | TargetLipNumber | TriggerTime | TriggerAngle | TargetOK | TimeStampColour | Colour | TimeStampNumber | Number | ParityColourOk | ParityNumberOK | ParityALLOK | TargetActor | Response


######
Metadata
ParityColourOk/ParityNumberOK :
1-> target
2 -> mask
0 -> other

ParityALLOK 
1 -> command correct
0 -> command not correct

Type can be:
POSITIVE: There was a target and the participant triggered
NEGATIVE: There was no target
FALSE POSITIVE: There was no target and the participant triggered
FALSE NEGATIVE: There a target but the participant triggered

Conditions can be 
B: SYNC
C: ASYNC
D: NOLIPS
---
F: ASYNC2
---
A: SPATIAL
E: MONO

A and E are for the VR validation in the supplementary material and were run together with the Main Experiment
